# Supplementary material for: Core PCP mutations affect short-time mechanical properties but not tissue morphogenesis in the Drosophila pupal wing
Source: eLife. 2023 Dec 20;12:e85581. doi: 10.7554/eLife.85581 (PMC10843330; doi:10.7554/eLife.85581)
Supplement: Figure 1—source data 1. [file elife-85581-fig1-data1.zip › Figure 1Source Data 1.csv]

	genotype	roi	tensor	dev_time	xxCumSum.avg	xxCumSum.sem	dev_time_aligned
1	MTfmi	blade	cell_rearrangements	18.6044444444444	0	0	-4.38857555555555
2	MTfmi	blade	cell_rearrangements	18.6211111111111	-0.000581010630394026	0.0000249550369115144	-4.37190888888889
3	MTfmi	blade	cell_rearrangements	18.6377777777778	-0.00115827938705373	0.000058356875089086	-4.35524222222222
4	MTfmi	blade	cell_rearrangements	18.6544444444444	-0.00173180626997913	0.000100205514532715	-4.33857555555556
5	MTfmi	blade	cell_rearrangements	18.6711111111111	-0.00230159127917032	0.000150500955242413	-4.32190888888889
6	MTfmi	blade	cell_rearrangements	18.6877777777778	-0.00286729255411992	0.000209873447807208	-4.30524222222222
7	MTfmi	blade	cell_rearrangements	18.7044444444444	-0.00343377725719909	0.000271456658258542	-4.28857555555556
8	MTfmi	blade	cell_rearrangements	18.7211111111111	-0.00400249720809941	0.000333100705824316	-4.27190888888889
9	MTfmi	blade	cell_rearrangements	18.7377777777778	-0.00457345240682062	0.000394805590504503	-4.25524222222222
10	MTfmi	blade	cell_rearrangements	18.7544444444444	-0.00514664285336284	0.000456571312299117	-4.23857555555556
11	MTfmi	blade	cell_rearrangements	18.7711111111111	-0.00572075563885641	0.000516352773440864	-4.22190888888889
12	MTfmi	blade	cell_rearrangements	18.7877777777778	-0.00628589191285835	0.00057948627870956	-4.20524222222222
13	MTfmi	blade	cell_rearrangements	18.8044444444444	-0.00684047958760554	0.000648711909015144	-4.18857555555556
14	MTfmi	blade	cell_rearrangements	18.8211111111111	-0.00738451866309813	0.000724029664357629	-4.17190888888889
15	MTfmi	blade	cell_rearrangements	18.8377777777778	-0.00791800913933609	0.000805439544737016	-4.15524222222222
16	MTfmi	blade	cell_rearrangements	18.8544444444444	-0.00844328352875418	0.000892924276058925	-4.13857555555555
17	MTfmi	blade	cell_rearrangements	18.8711111111111	-0.00897011267762384	0.000983425193309631	-4.12190888888889
18	MTfmi	blade	cell_rearrangements	18.8877777777778	-0.00949933569521429	0.00107618950617563	-4.10524222222222
19	MTfmi	blade	cell_rearrangements	18.9044444444444	-0.0100309525815255	0.00117121721465692	-4.08857555555556
20	MTfmi	blade	cell_rearrangements	18.9211111111111	-0.0105649633365577	0.00126850831875353	-4.07190888888889
21	MTfmi	blade	cell_rearrangements	18.9377777777778	-0.0111022962619956	0.00136747145244132	-4.05524222222222
22	MTfmi	blade	cell_rearrangements	18.9544444444444	-0.011643801131667	0.00146706477524167	-4.03857555555556
23	MTfmi	blade	cell_rearrangements	18.9711111111111	-0.0121890521816204	0.00156743439117646	-4.02190888888889
24	MTfmi	blade	cell_rearrangements	18.9877777777778	-0.0127380494118556	0.00166858030024567	-4.00524222222222
25	MTfmi	blade	cell_rearrangements	19.0044444444444	-0.0132907928223728	0.00177050250244932	-3.98857555555556
26	MTfmi	blade	cell_rearrangements	19.0211111111111	-0.0138444152424218	0.00187149421121183	-3.97190888888889
27	MTfmi	blade	cell_rearrangements	19.0377777777778	-0.0143952054433365	0.00195717072636723	-3.95524222222222
28	MTfmi	blade	cell_rearrangements	19.0544444444444	-0.0149442067978405	0.0020251092886447	-3.93857555555556
29	MTfmi	blade	cell_rearrangements	19.0711111111111	-0.0154914193059339	0.00207530989804425	-3.92190888888889
30	MTfmi	blade	cell_rearrangements	19.0877777777778	-0.0160368429676168	0.00210777255456589	-3.90524222222222
31	MTfmi	blade	cell_rearrangements	19.1044444444444	-0.0165820021251779	0.00212502054772982	-3.88857555555555
32	MTfmi	blade	cell_rearrangements	19.1211111111111	-0.0171290049872453	0.00213602714343375	-3.87190888888889
33	MTfmi	blade	cell_rearrangements	19.1377777777778	-0.0176773306206528	0.00214130089660698	-3.85524222222222
34	MTfmi	blade	cell_rearrangements	19.1544444444444	-0.0182269790254004	0.0021408418072495	-3.83857555555556
35	MTfmi	blade	cell_rearrangements	19.1711111111111	-0.0187779502014882	0.00213464987536132	-3.82190888888889
36	MTfmi	blade	cell_rearrangements	19.1877777777778	-0.019328695296969	0.00212131567698085	-3.80524222222222
37	MTfmi	blade	cell_rearrangements	19.2044444444444	-0.0198772167883565	0.00210112034144595	-3.78857555555556
38	MTfmi	blade	cell_rearrangements	19.2211111111111	-0.0204240801304926	0.00207510313006465	-3.77190888888889
39	MTfmi	blade	cell_rearrangements	19.2377777777778	-0.0209692853233771	0.00204326404283694	-3.75524222222222
40	MTfmi	blade	cell_rearrangements	19.2544444444444	-0.0215128323670101	0.00200560307976285	-3.73857555555556
41	MTfmi	blade	cell_rearrangements	19.2711111111111	-0.0220538940022597	0.00196048970052117	-3.72190888888889
42	MTfmi	blade	cell_rearrangements	19.2877777777778	-0.0225892853842985	0.00189958970592768	-3.70524222222222
43	MTfmi	blade	cell_rearrangements	19.3044444444444	-0.0231187790425727	0.00182194054265717	-3.68857555555556
44	MTfmi	blade	cell_rearrangements	19.3211111111111	-0.0236423749770823	0.00172754221070963	-3.67190888888889
45	MTfmi	blade	cell_rearrangements	19.3377777777778	-0.0241600731878274	0.00161639471008505	-3.65524222222222
46	MTfmi	blade	cell_rearrangements	19.3544444444444	-0.0246719004699637	0.0014898799219564	-3.63857555555555
47	MTfmi	blade	cell_rearrangements	19.3711111111111	-0.0251721475980704	0.00136278838188671	-3.62190888888889
48	MTfmi	blade	cell_rearrangements	19.3877777777778	-0.0256593688441229	0.00123786768046025	-3.60524222222222
49	MTfmi	blade	cell_rearrangements	19.4044444444444	-0.0261335642081212	0.00111511781767703	-3.58857555555556
50	MTfmi	blade	cell_rearrangements	19.4211111111111	-0.0265947336900653	0.000994538793537016	-3.57190888888889
51	MTfmi	blade	cell_rearrangements	19.4377777777778	-0.0270462328510856	0.000879609080841852	-3.55524222222222
52	MTfmi	blade	cell_rearrangements	19.4544444444444	-0.0275003178699882	0.000774241360080075	-3.53857555555556
53	MTfmi	blade	cell_rearrangements	19.4711111111111	-0.0279577458431976	0.000748858679833856	-3.52190888888889
54	MTfmi	blade	cell_rearrangements	19.4877777777778	-0.0284185167707135	0.00079794253866421	-3.50524222222222
55	MTfmi	blade	cell_rearrangements	19.5044444444444	-0.028882630652536	0.000864801680789523	-3.48857555555556
56	MTfmi	blade	cell_rearrangements	19.5211111111111	-0.0293480181167149	0.000934144480798706	-3.47190888888889
57	MTfmi	blade	cell_rearrangements	19.5377777777778	-0.0298087528233372	0.00100465797944684	-3.45524222222222
58	MTfmi	blade	cell_rearrangements	19.5544444444444	-0.0302647758806403	0.00107675864426801	-3.43857555555556
59	MTfmi	blade	cell_rearrangements	19.5711111111111	-0.0307160872886244	0.00115044647526224	-3.42190888888889
60	MTfmi	blade	cell_rearrangements	19.5877777777778	-0.0311626870472893	0.00122572147242952	-3.40524222222222
61	MTfmi	blade	cell_rearrangements	19.6044444444444	-0.031606303025835	0.00130109967344872	-3.38857555555555
62	MTfmi	blade	cell_rearrangements	19.6211111111111	-0.0320478303360348	0.00136866091779494	-3.37190888888889
63	MTfmi	blade	cell_rearrangements	19.6377777777778	-0.0324863048457576	0.00142744538943276	-3.35524222222222
64	MTfmi	blade	cell_rearrangements	19.6544444444444	-0.0329217265550033	0.00147745308836219	-3.33857555555556
65	MTfmi	blade	cell_rearrangements	19.6711111111111	-0.033354095463772	0.00151868401458323	-3.32190888888889
66	MTfmi	blade	cell_rearrangements	19.6877777777778	-0.0337829120740549	0.00155216080267763	-3.30524222222222
67	MTfmi	blade	cell_rearrangements	19.7044444444444	-0.0342137959672719	0.00158631516968315	-3.28857555555556
68	MTfmi	blade	cell_rearrangements	19.7211111111111	-0.0346484954436587	0.00162255198358426	-3.27190888888889
69	MTfmi	blade	cell_rearrangements	19.7377777777778	-0.0350870105032152	0.00166087124438094	-3.25524222222222
70	MTfmi	blade	cell_rearrangements	19.7544444444444	-0.0355293411459416	0.00170127295207319	-3.23857555555556
71	MTfmi	blade	cell_rearrangements	19.7711111111111	-0.0359745892265425	0.00174353492378111	-3.22190888888889
72	MTfmi	blade	cell_rearrangements	19.7877777777778	-0.0364188875222262	0.00178791127004974	-3.20524222222222
73	MTfmi	blade	cell_rearrangements	19.8044444444444	-0.0368618867021847	0.00183461826924524	-3.18857555555556
74	MTfmi	blade	cell_rearrangements	19.8211111111111	-0.0373035867664182	0.0018836559213676	-3.17190888888889
75	MTfmi	blade	cell_rearrangements	19.8377777777778	-0.0377439877149266	0.00193502422641685	-3.15524222222222
76	MTfmi	blade	cell_rearrangements	19.8544444444444	-0.0381822116196533	0.00198888923341414	-3.13857555555555
77	MTfmi	blade	cell_rearrangements	19.8711111111111	-0.0386129976520141	0.0020428753455411	-3.12190888888889
78	MTfmi	blade	cell_rearrangements	19.8877777777778	-0.039035634180402	0.00209627450489109	-3.10524222222222
79	MTfmi	blade	cell_rearrangements	19.9044444444444	-0.0394501212048171	0.00214908671146413	-3.08857555555556
80	MTfmi	blade	cell_rearrangements	19.9211111111111	-0.0398564587252595	0.00220131196526021	-3.07190888888889
81	MTfmi	blade	cell_rearrangements	19.9377777777778	-0.040255597798623	0.00230874997995261	-3.05524222222222
82	MTfmi	blade	cell_rearrangements	19.9544444444444	-0.0406498242572198	0.00241588808444579	-3.03857555555556
83	MTfmi	blade	cell_rearrangements	19.9711111111111	-0.0410390557075133	0.00251252295684264	-3.02190888888889
84	MTfmi	blade	cell_rearrangements	19.9877777777778	-0.0414232921495032	0.00259865459714313	-3.00524222222222
85	MTfmi	blade	cell_rearrangements	20.0044444444444	-0.0418025335831898	0.00267428300534726	-2.98857555555556
86	MTfmi	blade	cell_rearrangements	20.0211111111111	-0.0421767871774593	0.00273965730156244	-2.97190888888889
87	MTfmi	blade	cell_rearrangements	20.0377777777778	-0.0425488283148491	0.00279907929604954	-2.95524222222222
88	MTfmi	blade	cell_rearrangements	20.0544444444444	-0.042919345912384	0.0028534531712999	-2.93857555555556
89	MTfmi	blade	cell_rearrangements	20.0711111111111	-0.0432883399700642	0.00290277892731356	-2.92190888888889
90	MTfmi	blade	cell_rearrangements	20.0877777777778	-0.0436558104878896	0.0029470565640905	-2.90524222222222
91	MTfmi	blade	cell_rearrangements	20.1044444444444	-0.0440209215622934	0.00298628875273281	-2.88857555555555
92	MTfmi	blade	cell_rearrangements	20.1211111111111	-0.0443784598803928	0.00301705104012328	-2.87190888888889
93	MTfmi	blade	cell_rearrangements	20.1377777777778	-0.0447276967976695	0.00303848547659993	-2.85524222222222
94	MTfmi	blade	cell_rearrangements	20.1544444444444	-0.0450686323141234	0.00305059206216277	-2.83857555555556
95	MTfmi	blade	cell_rearrangements	20.1711111111111	-0.0454012664297547	0.00305337079681179	-2.82190888888889
96	MTfmi	blade	cell_rearrangements	20.1877777777778	-0.04572785219143	0.00304634193163849	-2.80524222222222
97	MTfmi	blade	cell_rearrangements	20.2044444444444	-0.0460600594660314	0.00303595110772281	-2.78857555555556
98	MTfmi	blade	cell_rearrangements	20.2211111111111	-0.0463992567505586	0.00302413956270932	-2.77190888888889
99	MTfmi	blade	cell_rearrangements	20.2377777777778	-0.0467454440450115	0.00301090729659804	-2.75524222222222
100	MTfmi	blade	cell_rearrangements	20.2544444444444	-0.0470986213493901	0.00303463645306547	-2.73857555555556
101	MTfmi	blade	cell_rearrangements	20.2711111111111	-0.047457532182533	0.00305818569490746	-2.72190888888889
102	MTfmi	blade	cell_rearrangements	20.2877777777778	-0.0478161841844327	0.00308082767206945	-2.70524222222222
103	MTfmi	blade	cell_rearrangements	20.3044444444444	-0.0481739430958853	0.00310266839097537	-2.68857555555556
104	MTfmi	blade	cell_rearrangements	20.3211111111111	-0.0485308089168911	0.00312370785162523	-2.67190888888889
105	MTfmi	blade	cell_rearrangements	20.3377777777778	-0.04888678164745	0.00314394605401902	-2.65524222222222
106	MTfmi	blade	cell_rearrangements	20.3544444444444	-0.0492412486164665	0.00316483182403006	-2.63857555555555
107	MTfmi	blade	cell_rearrangements	20.3711111111111	-0.049588099087373	0.00318742041981203	-2.62190888888889
108	MTfmi	blade	cell_rearrangements	20.3877777777778	-0.0499262265874058	0.00321097958811546	-2.60524222222222
109	MTfmi	blade	cell_rearrangements	20.4044444444444	-0.0502556311165649	0.00323550932894034	-2.58857555555556
110	MTfmi	blade	cell_rearrangements	20.4211111111111	-0.0505763126748503	0.0032610096422867	-2.57190888888889
111	MTfmi	blade	cell_rearrangements	20.4377777777778	-0.0508890636782885	0.00328686137515816	-2.55524222222222
112	MTfmi	blade	cell_rearrangements	20.4544444444444	-0.0512008171822195	0.00331437901216189	-2.53857555555556
113	MTfmi	blade	cell_rearrangements	20.4711111111111	-0.0515127616644599	0.00334431684213468	-2.52190888888889
114	MTfmi	blade	cell_rearrangements	20.4877777777778	-0.0518248971250096	0.0033766748650765	-2.50524222222222
115	MTfmi	blade	cell_rearrangements	20.5044444444444	-0.0521372235638686	0.00341145308098737	-2.48857555555556
116	MTfmi	blade	cell_rearrangements	20.5211111111111	-0.0524471811405682	0.00344968651670993	-2.47190888888889
117	MTfmi	blade	cell_rearrangements	20.5377777777778	-0.0527472846929711	0.0034913801402324	-2.45524222222222
118	MTfmi	blade	cell_rearrangements	20.5544444444444	-0.0530374228208653	0.00353582361259748	-2.43857555555556
119	MTfmi	blade	cell_rearrangements	20.5711111111111	-0.0533175955242507	0.00358301693380518	-2.42190888888889
120	MTfmi	blade	cell_rearrangements	20.5877777777778	-0.0535878028031275	0.00363296010385549	-2.40524222222222
121	MTfmi	blade	cell_rearrangements	20.6044444444444	-0.0538500769506443	0.00368360096937966	-2.38857555555555
122	MTfmi	blade	cell_rearrangements	20.6211111111111	-0.0541044593367161	0.00372557740018993	-2.37190888888889
123	MTfmi	blade	cell_rearrangements	20.6377777777778	-0.0543495631022821	0.00375795971918039	-2.35524222222222
124	MTfmi	blade	cell_rearrangements	20.6544444444444	-0.0545853882473423	0.00378074792635107	-2.33857555555556
125	MTfmi	blade	cell_rearrangements	20.6711111111111	-0.0548119347718968	0.00379394202170196	-2.32190888888889
126	MTfmi	blade	cell_rearrangements	20.6877777777778	-0.0550279287527874	0.00379918501388829	-2.30524222222222
127	MTfmi	blade	cell_rearrangements	20.7044444444444	-0.055238782449078	0.0038063573898138	-2.28857555555556
128	MTfmi	blade	cell_rearrangements	20.7211111111111	-0.0554467247477058	0.00381679970275394	-2.27190888888889
129	MTfmi	blade	cell_rearrangements	20.7377777777778	-0.0556517556486709	0.00383051195270873	-2.25524222222222
130	MTfmi	blade	cell_rearrangements	20.7544444444444	-0.0558538751519733	0.00384749413967816	-2.23857555555556
131	MTfmi	blade	cell_rearrangements	20.7711111111111	-0.0560542553588444	0.00386706941990588	-2.22190888888889
132	MTfmi	blade	cell_rearrangements	20.7877777777778	-0.0562512001244506	0.00388452204500087	-2.20524222222222
133	MTfmi	blade	cell_rearrangements	20.8044444444444	-0.0564434795929865	0.00389913840794788	-2.18857555555556
134	MTfmi	blade	cell_rearrangements	20.8211111111111	-0.0566310937644521	0.0039109185087469	-2.17190888888889
135	MTfmi	blade	cell_rearrangements	20.8377777777778	-0.0568140426388476	0.00391986234739794	-2.15524222222222
136	MTfmi	blade	cell_rearrangements	20.8544444444444	-0.0569925030623445	0.00392587814594662	-2.13857555555555
137	MTfmi	blade	cell_rearrangements	20.8711111111111	-0.0571714746894484	0.00393453006643605	-2.12190888888889
138	MTfmi	blade	cell_rearrangements	20.8877777777778	-0.0573520858520429	0.00394727224672066	-2.10524222222222
139	MTfmi	blade	cell_rearrangements	20.9044444444444	-0.0575343365501279	0.00396410468680043	-2.08857555555556
140	MTfmi	blade	cell_rearrangements	20.9211111111111	-0.0577182267837035	0.00398502738667538	-2.07190888888889
141	MTfmi	blade	cell_rearrangements	20.9377777777778	-0.0579042051861772	0.00400952891928366	-2.05524222222222
142	MTfmi	blade	cell_rearrangements	20.9544444444444	-0.0580884615148116	0.00403086789396068	-2.03857555555556
143	MTfmi	blade	cell_rearrangements	20.9711111111111	-0.0582697347734544	0.0040477105691453	-2.02190888888889
144	MTfmi	blade	cell_rearrangements	20.9877777777778	-0.0584480249621057	0.00406005694483753	-2.00524222222222
145	MTfmi	blade	cell_rearrangements	21.0044444444444	-0.0586233320807655	0.00406790702103736	-1.98857555555556
146	MTfmi	blade	cell_rearrangements	21.0211111111111	-0.0587950980736583	0.00407159750805082	-1.97190888888889
147	MTfmi	blade	cell_rearrangements	21.0377777777778	-0.0589627850267209	0.00407314890013656	-1.95524222222222
148	MTfmi	blade	cell_rearrangements	21.0544444444444	-0.059126642124783	0.00407283483252387	-1.93857555555556
149	MTfmi	blade	cell_rearrangements	21.0711111111111	-0.0592866693678447	0.00407065530521274	-1.92190888888889
150	MTfmi	blade	cell_rearrangements	21.0877777777778	-0.0594428667559061	0.00406661031820319	-1.90524222222222
151	MTfmi	blade	cell_rearrangements	21.1044444444444	-0.0595941655639619	0.00406263824417389	-1.88857555555555
152	MTfmi	blade	cell_rearrangements	21.1211111111111	-0.0597282679867381	0.00405461828596759	-1.87190888888889
153	MTfmi	blade	cell_rearrangements	21.1377777777778	-0.0598428343213571	0.00404018761307835	-1.85524222222222
154	MTfmi	blade	cell_rearrangements	21.1544444444444	-0.0599378645678189	0.00401934622550618	-1.83857555555556
155	MTfmi	blade	cell_rearrangements	21.1711111111111	-0.0600133587261236	0.00399209412325108	-1.82190888888889
156	MTfmi	blade	cell_rearrangements	21.1877777777778	-0.0600707009205531	0.00395721669606751	-1.80524222222222
157	MTfmi	blade	cell_rearrangements	21.2044444444444	-0.060127035435748	0.00392484517813763	-1.78857555555556
158	MTfmi	blade	cell_rearrangements	21.2211111111111	-0.0601856967574247	0.00389834742255076	-1.77190888888889
159	MTfmi	blade	cell_rearrangements	21.2377777777778	-0.0602466848855831	0.00387772342930694	-1.75524222222222
160	MTfmi	blade	cell_rearrangements	21.2544444444444	-0.0603099998202233	0.00386297319840615	-1.73857555555556
161	MTfmi	blade	cell_rearrangements	21.2711111111111	-0.0603756006658989	0.00385345854711139	-1.72190888888889
162	MTfmi	blade	cell_rearrangements	21.2877777777778	-0.0604413549174651	0.00384498643824624	-1.70524222222222
163	MTfmi	blade	cell_rearrangements	21.3044444444444	-0.0605067575642551	0.00383694736314826	-1.68857555555556
164	MTfmi	blade	cell_rearrangements	21.3211111111111	-0.0605718086062688	0.00382934132181747	-1.67190888888889
165	MTfmi	blade	cell_rearrangements	21.3377777777778	-0.0606365080435062	0.00386373323991588	-1.65524222222222
166	MTfmi	blade	cell_rearrangements	21.3544444444444	-0.0607015113518598	0.00392967746365297	-1.63857555555555
167	MTfmi	blade	cell_rearrangements	21.3711111111111	-0.0607639934502912	0.00400229881785596	-1.62190888888889
168	MTfmi	blade	cell_rearrangements	21.3877777777778	-0.060822797428865	0.00408329490537023	-1.60524222222222
169	MTfmi	blade	cell_rearrangements	21.4044444444444	-0.060877923287581	0.00417266572619577	-1.58857555555556
170	MTfmi	blade	cell_rearrangements	21.4211111111111	-0.0609293710264394	0.00427041128033261	-1.57190888888889
171	MTfmi	blade	cell_rearrangements	21.4377777777778	-0.0609769681410363	0.00437559391382883	-1.55524222222222
172	MTfmi	blade	cell_rearrangements	21.4544444444444	-0.0610240325574744	0.00448073930931341	-1.53857555555556
173	MTfmi	blade	cell_rearrangements	21.4711111111111	-0.0610715123540568	0.0045846235245355	-1.52190888888889
174	MTfmi	blade	cell_rearrangements	21.4877777777778	-0.0611194075307835	0.00468724655949508	-1.50524222222222
175	MTfmi	blade	cell_rearrangements	21.5044444444444	-0.0611677180876544	0.00478860841419215	-1.48857555555556
176	MTfmi	blade	cell_rearrangements	21.5211111111111	-0.0612144680667651	0.00488860956260286	-1.47190888888889
177	MTfmi	blade	cell_rearrangements	21.5377777777778	-0.0612500136683385	0.00498918593319678	-1.45524222222222
178	MTfmi	blade	cell_rearrangements	21.5544444444444	-0.0612733024134896	0.00509088993223263	-1.43857555555556
179	MTfmi	blade	cell_rearrangements	21.5711111111111	-0.0612843343022184	0.00519372155971044	-1.42190888888889
180	MTfmi	blade	cell_rearrangements	21.5877777777778	-0.061283109334525	0.00529768081563022	-1.40524222222222
181	MTfmi	blade	cell_rearrangements	21.6044444444444	-0.0612724812689566	0.00540495730837789	-1.38857555555555
182	MTfmi	blade	cell_rearrangements	21.6211111111111	-0.0612581000732294	0.00552479096491206	-1.37190888888889
183	MTfmi	blade	cell_rearrangements	21.6377777777778	-0.0612394162802715	0.00565798641120712	-1.35524222222222
184	MTfmi	blade	cell_rearrangements	21.6544444444444	-0.0612164298900829	0.00580454364726307	-1.33857555555556
185	MTfmi	blade	cell_rearrangements	21.6711111111111	-0.0611891409026636	0.00596446267307994	-1.32190888888889
186	MTfmi	blade	cell_rearrangements	21.6877777777778	-0.0611551215325095	0.00613539664754634	-1.30524222222222
187	MTfmi	blade	cell_rearrangements	21.7044444444444	-0.0611165315193448	0.00629974656930734	-1.28857555555556
188	MTfmi	blade	cell_rearrangements	21.7211111111111	-0.0610755799006344	0.00645472614128825	-1.27190888888889
189	MTfmi	blade	cell_rearrangements	21.7377777777778	-0.0610322666763784	0.00660033536348903	-1.25524222222222
190	MTfmi	blade	cell_rearrangements	21.7544444444444	-0.0609865918465767	0.00673657423590969	-1.23857555555556
191	MTfmi	blade	cell_rearrangements	21.7711111111111	-0.0609387088444168	0.00686389064747531	-1.22190888888889
192	MTfmi	blade	cell_rearrangements	21.7877777777778	-0.0608847574265878	0.00699237484282592	-1.20524222222222
193	MTfmi	blade	cell_rearrangements	21.8044444444444	-0.0608236670469457	0.00712424145948548	-1.18857555555556
194	MTfmi	blade	cell_rearrangements	21.8211111111111	-0.0607554377054904	0.007259490497454	-1.17190888888889
195	MTfmi	blade	cell_rearrangements	21.8377777777778	-0.0606800694022221	0.00739812195673149	-1.15524222222222
196	MTfmi	blade	cell_rearrangements	21.8544444444444	-0.0605979196023768	0.0075399897231964	-1.13857555555555
197	MTfmi	blade	cell_rearrangements	21.8711111111111	-0.0605118134725584	0.00767918666994512	-1.12190888888889
198	MTfmi	blade	cell_rearrangements	21.8877777777778	-0.0604222115470677	0.00781433646871037	-1.10524222222222
199	MTfmi	blade	cell_rearrangements	21.9044444444444	-0.0603291138259047	0.00794543911949216	-1.08857555555556
200	MTfmi	blade	cell_rearrangements	21.9211111111111	-0.0602325203090696	0.00807249462229051	-1.07190888888889
201	MTfmi	blade	cell_rearrangements	21.9377777777778	-0.0601320932958382	0.00819477847908015	-1.05524222222222
202	MTfmi	blade	cell_rearrangements	21.9544444444444	-0.0600264214458111	0.00831339453907295	-1.03857555555556
203	MTfmi	blade	cell_rearrangements	21.9711111111111	-0.0599153840931359	0.00842911685696421	-1.02190888888889
204	MTfmi	blade	cell_rearrangements	21.9877777777778	-0.0597989812378128	0.00854194543275388	-1.00524222222222
205	MTfmi	blade	cell_rearrangements	22.0044444444444	-0.0596772128798417	0.008651880266442	-0.988575555555556
206	MTfmi	blade	cell_rearrangements	22.0211111111111	-0.0595529716415417	0.00876226159391184	-0.97190888888889
207	MTfmi	blade	cell_rearrangements	22.0377777777778	-0.0594431063969122	0.00887180163411258	-0.955242222222221
208	MTfmi	blade	cell_rearrangements	22.0544444444444	-0.0593498406866088	0.00897788202961169	-0.938575555555555
209	MTfmi	blade	cell_rearrangements	22.0711111111111	-0.0592731745106315	0.00908050278040919	-0.92190888888889
210	MTfmi	blade	cell_rearrangements	22.0877777777778	-0.0592131078689803	0.00917966388650509	-0.905242222222224
211	MTfmi	blade	cell_rearrangements	22.1044444444444	-0.0591664953110104	0.00927111004168865	-0.888575555555555
212	MTfmi	blade	cell_rearrangements	22.1211111111111	-0.0591114049237724	0.00935555703413949	-0.871908888888889
213	MTfmi	blade	cell_rearrangements	22.1377777777778	-0.0590445162263472	0.00943610933392243	-0.855242222222223
214	MTfmi	blade	cell_rearrangements	22.1544444444444	-0.0589658292187347	0.00951276694103747	-0.838575555555558
215	MTfmi	blade	cell_rearrangements	22.1711111111111	-0.058875343900935	0.00958552985548462	-0.821908888888888
216	MTfmi	blade	cell_rearrangements	22.1877777777778	-0.0587733512382426	0.0096559007643884	-0.805242222222223
217	MTfmi	blade	cell_rearrangements	22.2044444444444	-0.0586639673068934	0.00972244072192411	-0.788575555555557
218	MTfmi	blade	cell_rearrangements	22.2211111111111	-0.0585480210873065	0.00978375689423748	-0.771908888888888
219	MTfmi	blade	cell_rearrangements	22.2377777777778	-0.058425512579482	0.00983984928132849	-0.755242222222222
220	MTfmi	blade	cell_rearrangements	22.2544444444444	-0.0582964417834198	0.00989071788319714	-0.738575555555556
221	MTfmi	blade	cell_rearrangements	22.2711111111111	-0.0581611085010396	0.00993624119596204	-0.72190888888889
222	MTfmi	blade	cell_rearrangements	22.2877777777778	-0.0580238932461428	0.00997470732981673	-0.705242222222225
223	MTfmi	blade	cell_rearrangements	22.3044444444444	-0.0578856850333599	0.0100057718462281	-0.688575555555555
224	MTfmi	blade	cell_rearrangements	22.3211111111111	-0.057746483862691	0.010029434745196	-0.67190888888889
225	MTfmi	blade	cell_rearrangements	22.3377777777778	-0.0576062897341359	0.0100456960267207	-0.655242222222221
226	MTfmi	blade	cell_rearrangements	22.3544444444444	-0.0574656033185448	0.0100553528918912	-0.638575555555555
227	MTfmi	blade	cell_rearrangements	22.3711111111111	-0.0573245099586554	0.0100623173169271	-0.621908888888889
228	MTfmi	blade	cell_rearrangements	22.3877777777778	-0.057182686778943	0.0100670192201344	-0.605242222222223
229	MTfmi	blade	cell_rearrangements	22.4044444444444	-0.0570401337794075	0.0100694586015132	-0.588575555555558
230	MTfmi	blade	cell_rearrangements	22.4211111111111	-0.0568968509600488	0.0100696354610633	-0.571908888888888
231	MTfmi	blade	cell_rearrangements	22.4377777777778	-0.0567537537652536	0.0100685308590337	-0.555242222222223
232	MTfmi	blade	cell_rearrangements	22.4544444444444	-0.0566170300585843	0.0100670667098909	-0.538575555555557
233	MTfmi	blade	cell_rearrangements	22.4711111111111	-0.0564875974379161	0.0100647990133303	-0.521908888888888
234	MTfmi	blade	cell_rearrangements	22.4877777777778	-0.056365455903249	0.010061727769352	-0.505242222222222
235	MTfmi	blade	cell_rearrangements	22.5044444444444	-0.0562506054545828	0.010057852977956	-0.488575555555556
236	MTfmi	blade	cell_rearrangements	22.5211111111111	-0.0561409573072069	0.0100513015954032	-0.47190888888889
237	MTfmi	blade	cell_rearrangements	22.5377777777778	-0.0560206364687339	0.0100461406892648	-0.455242222222225
238	MTfmi	blade	cell_rearrangements	22.5544444444444	-0.0558871102305555	0.0100446747440041	-0.438575555555555
239	MTfmi	blade	cell_rearrangements	22.5711111111111	-0.0557403785926717	0.010046903759621	-0.42190888888889
240	MTfmi	blade	cell_rearrangements	22.5877777777778	-0.0555804415550826	0.0100528277361156	-0.405242222222221
241	MTfmi	blade	cell_rearrangements	22.6044444444444	-0.0554085247032064	0.0100635584324421	-0.388575555555555
242	MTfmi	blade	cell_rearrangements	22.6211111111111	-0.055234950007133	0.0100723009563804	-0.371908888888889
243	MTfmi	blade	cell_rearrangements	22.6377777777778	-0.0550614553694098	0.0100765922505944	-0.355242222222223
244	MTfmi	blade	cell_rearrangements	22.6544444444444	-0.054888040790037	0.0100764323150841	-0.338575555555558
245	MTfmi	blade	cell_rearrangements	22.6711111111111	-0.0547147062690144	0.0100718211498495	-0.321908888888888
246	MTfmi	blade	cell_rearrangements	22.6877777777778	-0.0545414716214537	0.0100630137683027	-0.305242222222223
247	MTfmi	blade	cell_rearrangements	22.7044444444444	-0.0543626403118782	0.010057811256551	-0.288575555555557
248	MTfmi	blade	cell_rearrangements	22.7211111111111	-0.0541767745835299	0.0100579885644003	-0.271908888888888
249	MTfmi	blade	cell_rearrangements	22.7377777777778	-0.0539838744364086	0.0100635456918506	-0.255242222222222
250	MTfmi	blade	cell_rearrangements	22.7544444444444	-0.0537839398705144	0.0100744826389019	-0.238575555555556
251	MTfmi	blade	cell_rearrangements	22.7711111111111	-0.0535768208990241	0.0100894688759641	-0.22190888888889
252	MTfmi	blade	cell_rearrangements	22.7877777777778	-0.0533644758872933	0.0101021961141348	-0.205242222222225
253	MTfmi	blade	cell_rearrangements	22.8044444444444	-0.0531474975426019	0.0101120020202819	-0.188575555555555
254	MTfmi	blade	cell_rearrangements	22.8211111111111	-0.0529258858649498	0.0101188865944053	-0.17190888888889
255	MTfmi	blade	cell_rearrangements	22.8377777777778	-0.0526996408543371	0.010122849836505	-0.155242222222221
256	MTfmi	blade	cell_rearrangements	22.8544444444444	-0.0524693168645586	0.0101254290376731	-0.138575555555555
257	MTfmi	blade	cell_rearrangements	22.8711111111111	-0.0522413212629452	0.0101262770916459	-0.121908888888889
258	MTfmi	blade	cell_rearrangements	22.8877777777778	-0.052016874773096	0.0101242503342316	-0.105242222222223
259	MTfmi	blade	cell_rearrangements	22.9044444444444	-0.0517959773950108	0.0101193487654303	-0.0885755555555576
260	MTfmi	blade	cell_rearrangements	22.9211111111111	-0.0515786291286897	0.0101115723852419	-0.0719088888888884
261	MTfmi	blade	cell_rearrangements	22.9377777777778	-0.0513615026128231	0.0100971307301849	-0.0552422222222226
262	MTfmi	blade	cell_rearrangements	22.9544444444444	-0.0511276263747389	0.010074037999421	-0.0385755555555569
263	MTfmi	blade	cell_rearrangements	22.9711111111111	-0.0508750451071691	0.0100444036863838	-0.0219088888888876
264	MTfmi	blade	cell_rearrangements	22.9877777777778	-0.0506037588101137	0.0100082277910736	-0.00524222222222193
265	MTfmi	blade	cell_rearrangements	23.0044444444444	-0.0503137674835729	0.00996551031349022	0.0114244444444438
266	MTfmi	blade	cell_rearrangements	23.0211111111111	-0.0500082181279719	0.00992021639477176	0.0280911111111095
267	MTfmi	blade	cell_rearrangements	23.0377777777778	-0.0497046583461673	0.00987631048855609	0.0447577777777752
268	MTfmi	blade	cell_rearrangements	23.0544444444444	-0.0494053114760807	0.00983205767372025	0.0614244444444445
269	MTfmi	blade	cell_rearrangements	23.0711111111111	-0.0491101775177124	0.00978745795026429	0.0780911111111102
270	MTfmi	blade	cell_rearrangements	23.0877777777778	-0.048819256471062	0.00974251131818816	0.0947577777777795
271	MTfmi	blade	cell_rearrangements	23.1044444444444	-0.0485339535434771	0.00969759620397784	0.111424444444445
272	MTfmi	blade	cell_rearrangements	23.1211111111111	-0.0482513261013353	0.00966148867469311	0.128091111111111
273	MTfmi	blade	cell_rearrangements	23.1377777777778	-0.0479696724061797	0.00963612257888985	0.144757777777777
274	MTfmi	blade	cell_rearrangements	23.1544444444444	-0.0476889924580102	0.00962149791656806	0.161424444444442
275	MTfmi	blade	cell_rearrangements	23.1711111111111	-0.0474092862568268	0.00961761468772773	0.178091111111112
276	MTfmi	blade	cell_rearrangements	23.1877777777778	-0.0471284062643463	0.00962267926730334	0.194757777777777
277	MTfmi	blade	cell_rearrangements	23.2044444444444	-0.046843822354028	0.00962671448311412	0.211424444444443
278	MTfmi	blade	cell_rearrangements	23.2211111111111	-0.0465563784268063	0.00962845915934744	0.228091111111112
279	MTfmi	blade	cell_rearrangements	23.2377777777778	-0.0462660744826816	0.00962791329600329	0.244757777777778
280	MTfmi	blade	cell_rearrangements	23.2544444444444	-0.0459729105216536	0.00962507689308166	0.261424444444444
281	MTfmi	blade	cell_rearrangements	23.2711111111111	-0.0456766961028434	0.00961926089323792	0.27809111111111
282	MTfmi	blade	cell_rearrangements	23.2877777777778	-0.045375305497576	0.0096114024072753	0.294757777777775
283	MTfmi	blade	cell_rearrangements	23.3044444444444	-0.0450683382017867	0.00960220943981908	0.311424444444445
284	MTfmi	blade	cell_rearrangements	23.3211111111111	-0.0447557942154758	0.00959168199086926	0.32809111111111
285	MTfmi	blade	cell_rearrangements	23.3377777777778	-0.044437673538643	0.00957982006042583	0.344757777777779
286	MTfmi	blade	cell_rearrangements	23.3544444444444	-0.0441148168763942	0.00956793096257701	0.361424444444445
287	MTfmi	blade	cell_rearrangements	23.3711111111111	-0.043794420016269	0.00955357337384009	0.378091111111111
288	MTfmi	blade	cell_rearrangements	23.3877777777778	-0.043477703920392	0.00953523818490875	0.394757777777777
289	MTfmi	blade	cell_rearrangements	23.4044444444444	-0.0431646685887633	0.009512925395783	0.411424444444442
290	MTfmi	blade	cell_rearrangements	23.4211111111111	-0.0428553140213828	0.00948663500646282	0.428091111111112
291	MTfmi	blade	cell_rearrangements	23.4377777777778	-0.0425501194888594	0.00945697447046553	0.444757777777777
292	MTfmi	blade	cell_rearrangements	23.4544444444444	-0.0422486634344548	0.00942494157713836	0.461424444444443
293	MTfmi	blade	cell_rearrangements	23.4711111111111	-0.0419505109704409	0.00939036814952496	0.478091111111112
294	MTfmi	blade	cell_rearrangements	23.4877777777778	-0.0416556620968178	0.00935325418762534	0.494757777777778
295	MTfmi	blade	cell_rearrangements	23.5044444444444	-0.0413641168135854	0.0093135996914395	0.511424444444444
296	MTfmi	blade	cell_rearrangements	23.5211111111111	-0.041073761506512	0.00926979136211292	0.52809111111111
297	MTfmi	blade	cell_rearrangements	23.5377777777778	-0.0407796411370307	0.00922179127203249	0.544757777777775
298	MTfmi	blade	cell_rearrangements	23.5544444444444	-0.0404819700552837	0.00917069908225736	0.561424444444445
299	MTfmi	blade	cell_rearrangements	23.5711111111111	-0.0401807482612713	0.00911651479278758	0.57809111111111
300	MTfmi	blade	cell_rearrangements	23.5877777777778	-0.0398759757549932	0.00905923840362311	0.594757777777779
301	MTfmi	blade	cell_rearrangements	23.6044444444444	-0.0395685437961516	0.00899855442126387	0.611424444444445
302	MTfmi	blade	cell_rearrangements	23.6211111111111	-0.0392541372974934	0.00893772058702358	0.628091111111111
303	MTfmi	blade	cell_rearrangements	23.6377777777778	-0.0389310647461601	0.00887776823801202	0.644757777777777
304	MTfmi	blade	cell_rearrangements	23.6544444444444	-0.0385993261421517	0.0088186973742292	0.661424444444442
305	MTfmi	blade	cell_rearrangements	23.6711111111111	-0.0382589214854682	0.00876050799567509	0.678091111111112
306	MTfmi	blade	cell_rearrangements	23.6877777777778	-0.037909703745333	0.00870384428854985	0.694757777777777
307	MTfmi	blade	cell_rearrangements	23.7044444444444	-0.0375572854952275	0.00864589368594603	0.711424444444443
308	MTfmi	blade	cell_rearrangements	23.7211111111111	-0.0372031709621806	0.00858551016812416	0.728091111111112
309	MTfmi	blade	cell_rearrangements	23.7377777777778	-0.0368473601461925	0.00852269373508428	0.744757777777778
310	MTfmi	blade	cell_rearrangements	23.7544444444444	-0.0364898530472632	0.00845744438682636	0.761424444444444
311	MTfmi	blade	cell_rearrangements	23.7711111111111	-0.0361311383638662	0.00838982879721367	0.77809111111111
312	MTfmi	blade	cell_rearrangements	23.7877777777778	-0.0357707351552009	0.00832046452796152	0.794757777777775
313	MTfmi	blade	cell_rearrangements	23.8044444444444	-0.0354081872058666	0.00824946013121772	0.811424444444445
314	MTfmi	blade	cell_rearrangements	23.8211111111111	-0.0350434945158635	0.00817681560698231	0.82809111111111
315	MTfmi	blade	cell_rearrangements	23.8377777777778	-0.0346766570851912	0.00810253095525527	0.844757777777779
316	MTfmi	blade	cell_rearrangements	23.8544444444444	-0.0343089946618865	0.00802843278234033	0.861424444444445
317	MTfmi	blade	cell_rearrangements	23.8711111111111	-0.0339462681199531	0.0079593456088337	0.878091111111111
318	MTfmi	blade	cell_rearrangements	23.8877777777778	-0.033589010351117	0.00789521977305062	0.894757777777777
319	MTfmi	blade	cell_rearrangements	23.9044444444444	-0.0332372213553781	0.00783605527499108	0.911424444444442
320	MTfmi	blade	cell_rearrangements	23.9211111111111	-0.0328909011327363	0.00778185211465508	0.928091111111112
321	MTfmi	blade	cell_rearrangements	23.9377777777778	-0.0325499217472653	0.00773249082198543	0.944757777777777
322	MTfmi	blade	cell_rearrangements	23.9544444444444	-0.0322059863789756	0.00769352768330853	0.961424444444443
323	MTfmi	blade	cell_rearrangements	23.9711111111111	-0.0318571087788192	0.00766643390587033	0.978091111111112
324	MTfmi	blade	cell_rearrangements	23.9877777777778	-0.0315032889467964	0.00765120948967083	0.994757777777778
325	MTfmi	blade	cell_rearrangements	24.0044444444444	-0.031144526882907	0.00764785443471003	1.01142444444444
326	MTfmi	blade	cell_rearrangements	24.0211111111111	-0.03077871128304	0.00765373856509243	1.02809111111111
327	MTfmi	blade	cell_rearrangements	24.0377777777778	-0.0304045982180571	0.0076561578844242	1.04475777777778
328	MTfmi	blade	cell_rearrangements	24.0544444444444	-0.0300233282272499	0.00765374463953506	1.06142444444444
329	MTfmi	blade	cell_rearrangements	24.0711111111111	-0.0296349013106186	0.00764649883042499	1.07809111111111
330	MTfmi	blade	cell_rearrangements	24.0877777777778	-0.0292393174681631	0.00763442045709401	1.09475777777778
331	MTfmi	blade	cell_rearrangements	24.1044444444444	-0.0288376422860159	0.00761915885139829	1.11142444444445
332	MTfmi	blade	cell_rearrangements	24.1211111111111	-0.0284341704300332	0.00760359516904066	1.12809111111111
333	MTfmi	blade	cell_rearrangements	24.1377777777778	-0.0280292429762129	0.0075873157832957	1.14475777777778
334	MTfmi	blade	cell_rearrangements	24.1544444444444	-0.0276228599245551	0.00757032069416343	1.16142444444444
335	MTfmi	blade	cell_rearrangements	24.1711111111111	-0.0272150212750597	0.00755260990164383	1.17809111111111
336	MTfmi	blade	cell_rearrangements	24.1877777777778	-0.0268057721336871	0.00753434410308031	1.19475777777778
337	MTfmi	blade	cell_rearrangements	24.2044444444444	-0.026395400751409	0.00751556109959884	1.21142444444444
338	MTfmi	blade	cell_rearrangements	24.2211111111111	-0.0259839481806207	0.00749615986205733	1.22809111111111
339	MTfmi	blade	cell_rearrangements	24.2377777777778	-0.0255714144213223	0.00747614039045581	1.24475777777778
340	MTfmi	blade	cell_rearrangements	24.2544444444444	-0.0251577994735138	0.00745550268479425	1.26142444444444
341	MTfmi	blade	cell_rearrangements	24.2711111111111	-0.0247433293655073	0.0074337478134063	1.27809111111111
342	MTfmi	blade	cell_rearrangements	24.2877777777778	-0.0243294776606105	0.00740919433647941	1.29475777777778
343	MTfmi	blade	cell_rearrangements	24.3044444444444	-0.0239164573551857	0.00738176490958107	1.31142444444444
344	MTfmi	blade	cell_rearrangements	24.3211111111111	-0.023504268449233	0.00735145953271126	1.32809111111111
345	MTfmi	blade	cell_rearrangements	24.3377777777778	-0.0230929109427523	0.00731827820587	1.34475777777778
346	MTfmi	blade	cell_rearrangements	24.3544444444444	-0.0226821100210434	0.00728223205308765	1.36142444444445
347	MTfmi	blade	cell_rearrangements	24.3711111111111	-0.0222696352543869	0.00724651292724599	1.37809111111111
348	MTfmi	blade	cell_rearrangements	24.3877777777778	-0.0218551179704595	0.00721191114379456	1.39475777777778
349	MTfmi	blade	cell_rearrangements	24.4044444444444	-0.021438558169261	0.00717842670273336	1.41142444444444
350	MTfmi	blade	cell_rearrangements	24.4211111111111	-0.0210199558507915	0.0071460596040624	1.42809111111111
351	MTfmi	blade	cell_rearrangements	24.4377777777778	-0.0206015569461496	0.00711701635247173	1.44475777777778
352	MTfmi	blade	cell_rearrangements	24.4544444444444	-0.020183053646194	0.0071029812123291	1.46142444444444
353	MTfmi	blade	cell_rearrangements	24.4711111111111	-0.0197628249210088	0.00710535827775202	1.47809111111111
354	MTfmi	blade	cell_rearrangements	24.4877777777778	-0.0193408707705944	0.00712414754874051	1.49475777777778
355	MTfmi	blade	cell_rearrangements	24.5044444444444	-0.0189171911949505	0.00715934902529457	1.51142444444444
356	MTfmi	blade	cell_rearrangements	24.5211111111111	-0.0184896233945565	0.00720901692870064	1.52809111111111
357	MTfmi	blade	cell_rearrangements	24.5377777777778	-0.0180640177938799	0.00725507628196569	1.54475777777778
358	MTfmi	blade	cell_rearrangements	24.5544444444444	-0.0176433239237084	0.00729434606370701	1.56142444444444
359	MTfmi	blade	cell_rearrangements	24.5711111111111	-0.0172275417840419	0.00732682627392459	1.57809111111111
360	MTfmi	blade	cell_rearrangements	24.5877777777778	-0.0168166713748804	0.00735251691261845	1.59475777777778
361	MTfmi	blade	cell_rearrangements	24.6044444444444	-0.0164110771708206	0.00737150863292106	1.61142444444445
362	MTfmi	blade	cell_rearrangements	24.6211111111111	-0.0160074436412816	0.0073889307944306	1.62809111111111
363	MTfmi	blade	cell_rearrangements	24.6377777777778	-0.0156046913273333	0.007406003413018	1.64475777777778
364	MTfmi	blade	cell_rearrangements	24.6544444444444	-0.0152028202289756	0.00742272648868327	1.66142444444444
365	MTfmi	blade	cell_rearrangements	24.6711111111111	-0.0148018303462084	0.0074391000214264	1.67809111111111
366	MTfmi	blade	cell_rearrangements	24.6877777777778	-0.014400700032128	0.00745424031703311	1.69475777777778
367	MTfmi	blade	cell_rearrangements	24.7044444444444	-0.0139885261241646	0.00747338383697847	1.71142444444444
368	MTfmi	blade	cell_rearrangements	24.7211111111111	-0.0135632852139221	0.00749844723640359	1.72809111111111
369	MTfmi	blade	cell_rearrangements	24.7377777777778	-0.0131249773014006	0.00752943051530844	1.74475777777778
370	MTfmi	blade	cell_rearrangements	24.7544444444444	-0.0126736023866001	0.00756633367369304	1.76142444444444
371	MTfmi	blade	cell_rearrangements	24.7711111111111	-0.0122093529249351	0.00760933377717634	1.77809111111111
372	MTfmi	blade	cell_rearrangements	24.7877777777778	-0.0117406223254337	0.00764951257461805	1.79475777777778
373	MTfmi	blade	cell_rearrangements	24.8044444444444	-0.0112693766272553	0.00768451877062005	1.81142444444444
374	MTfmi	blade	cell_rearrangements	24.8211111111111	-0.0107956158304002	0.00771435236518236	1.82809111111111
375	MTfmi	blade	cell_rearrangements	24.8377777777778	-0.0103193399348683	0.00773901335830495	1.84475777777778
376	MTfmi	blade	cell_rearrangements	24.8544444444444	-0.00983996150592462	0.00775779198106131	1.86142444444445
377	MTfmi	blade	cell_rearrangements	24.8711111111111	-0.00935857129594538	0.00776746544115623	1.87809111111111
378	MTfmi	blade	cell_rearrangements	24.8877777777778	-0.0088758458544046	0.00776771600665295	1.89475777777778
379	MTfmi	blade	cell_rearrangements	24.9044444444444	-0.00839178518130233	0.00775854367755145	1.91142444444444
380	MTfmi	blade	cell_rearrangements	24.9211111111111	-0.00790638927663844	0.00773994845385174	1.92809111111111
381	MTfmi	blade	cell_rearrangements	24.9377777777778	-0.00742121739149641	0.00771393000437562	1.94475777777778
382	MTfmi	blade	cell_rearrangements	24.9544444444444	-0.00693822250235451	0.00768843037609184	1.96142444444444
383	MTfmi	blade	cell_rearrangements	24.9711111111111	-0.00645682086821249	0.00766406030842761	1.97809111111111
384	MTfmi	blade	cell_rearrangements	24.9877777777778	-0.00597701248907057	0.00764081980138293	1.99475777777778
385	MTfmi	blade	cell_rearrangements	25.0044444444444	-0.00549879736492865	0.00761870885495781	2.01142444444444
386	MTfmi	blade	cell_rearrangements	25.0211111111111	-0.0050210620572835	0.00759616923758275	2.02809111111111
387	MTfmi	blade	cell_rearrangements	25.0377777777778	-0.0045376997967493	0.0075725239120253	2.04475777777778
388	MTfmi	blade	cell_rearrangements	25.0544444444444	-0.00404794937995047	0.00754867490318135	2.06142444444444
389	MTfmi	blade	cell_rearrangements	25.0711111111111	-0.00355181080688723	0.00752462221105092	2.07809111111111
390	MTfmi	blade	cell_rearrangements	25.0877777777778	-0.00304928407755945	0.007500365835634	2.09475777777778
391	MTfmi	blade	cell_rearrangements	25.1044444444444	-0.0025412091539287	0.00747704166025042	2.11142444444445
392	MTfmi	blade	cell_rearrangements	25.1211111111111	-0.00203232029433393	0.00745536236791829	2.12809111111111
393	MTfmi	blade	cell_rearrangements	25.1377777777778	-0.00152322358951106	0.00743472520960976	2.14475777777778
394	MTfmi	blade	cell_rearrangements	25.1544444444444	-0.0010139190394601	0.0074151301853248	2.16142444444444
395	MTfmi	blade	cell_rearrangements	25.1711111111111	-0.000504406644180936	0.00739657729506343	2.17809111111111
396	MTfmi	blade	cell_rearrangements	25.1877777777778	0.00000627254685720237	0.00737831891243317	2.19475777777778
397	MTfmi	blade	cell_rearrangements	25.2044444444444	0.000528955260264197	0.00736551171945648	2.21142444444444
398	MTfmi	blade	cell_rearrangements	25.2211111111111	0.00106569139920254	0.0073599588797838	2.22809111111111
399	MTfmi	blade	cell_rearrangements	25.2377777777778	0.00161648096367199	0.00736166039341512	2.24475777777778
400	MTfmi	blade	cell_rearrangements	25.2544444444444	0.00218132395367265	0.00737061626035044	2.26142444444444
401	MTfmi	blade	cell_rearrangements	25.2711111111111	0.00275909471737891	0.00738774695505903	2.27809111111111
402	MTfmi	blade	cell_rearrangements	25.2877777777778	0.00333844212710596	0.0074076760703933	2.29475777777778
403	MTfmi	blade	cell_rearrangements	25.3044444444444	0.0039173022865628	0.00742842667836877	2.31142444444444
404	MTfmi	blade	cell_rearrangements	25.3211111111111	0.00449567519574922	0.00744999877898544	2.32809111111111
405	MTfmi	blade	cell_rearrangements	25.3377777777778	0.00507356085466532	0.0074723923722433	2.34475777777778
406	MTfmi	blade	cell_rearrangements	25.3544444444444	0.0056519378668416	0.00749426703735668	2.36142444444445
407	MTfmi	blade	cell_rearrangements	25.3711111111111	0.00623184702225256	0.00750966336868305	2.37809111111111
408	MTfmi	blade	cell_rearrangements	25.3877777777778	0.00681287572846486	0.00751801305410195	2.39475777777778
409	MTfmi	blade	cell_rearrangements	25.4044444444444	0.00739502398547854	0.00751931609361336	2.41142444444444
410	MTfmi	blade	cell_rearrangements	25.4211111111111	0.00797829179329368	0.00751357248721729	2.42809111111111
411	MTfmi	blade	cell_rearrangements	25.4377777777778	0.00856061591188628	0.007503362062804	2.44475777777778
412	MTfmi	blade	cell_rearrangements	25.4544444444444	0.00913909787213756	0.00749939469858564	2.46142444444444
413	MTfmi	blade	cell_rearrangements	25.4711111111111	0.00971443153428427	0.00750257423244068	2.47809111111111
414	MTfmi	blade	cell_rearrangements	25.4877777777778	0.0102866168983262	0.00751290066436912	2.49475777777778
415	MTfmi	blade	cell_rearrangements	25.5044444444444	0.0108556539642634	0.00753037399437097	2.51142444444444
416	MTfmi	blade	cell_rearrangements	25.5211111111111	0.0114229307508168	0.00755332443112657	2.52809111111111
417	MTfmi	blade	cell_rearrangements	25.5377777777778	0.0119932879012274	0.00757820296126194	2.54475777777778
418	MTfmi	blade	cell_rearrangements	25.5544444444444	0.0125669813134352	0.00760527031296584	2.56142444444444
419	MTfmi	blade	cell_rearrangements	25.5711111111111	0.0131440109874399	0.00763452648623825	2.57809111111111
420	MTfmi	blade	cell_rearrangements	25.5877777777778	0.0137243769232416	0.00766597148107919	2.59475777777778
421	MTfmi	blade	cell_rearrangements	25.6044444444444	0.0143078945362277	0.00769971982593607	2.61142444444445
422	MTfmi	blade	cell_rearrangements	25.6211111111111	0.0148912442944817	0.00773293906016138	2.62809111111111
423	MTfmi	blade	cell_rearrangements	25.6377777777778	0.0154737232169463	0.00776484233028564	2.64475777777778
424	MTfmi	blade	cell_rearrangements	25.6544444444444	0.0160553313036213	0.00779542963630888	2.66142444444444
425	MTfmi	blade	cell_rearrangements	25.6711111111111	0.016636068554507	0.00782470097823107	2.67809111111111
426	MTfmi	blade	cell_rearrangements	25.6877777777778	0.017215043444551	0.00785379143485999	2.69475777777778
427	MTfmi	blade	cell_rearrangements	25.7044444444444	0.0177894942867243	0.00788570780040009	2.71142444444444
428	MTfmi	blade	cell_rearrangements	25.7211111111111	0.0183593435827428	0.00792042140672217	2.72809111111111
429	MTfmi	blade	cell_rearrangements	25.7377777777778	0.0189245913326063	0.00795793225382621	2.74475777777778
430	MTfmi	blade	cell_rearrangements	25.7544444444444	0.019485237536315	0.00799824034171222	2.76142444444444
431	MTfmi	blade	cell_rearrangements	25.7711111111111	0.020042834320777	0.00803976070713913	2.77809111111111
432	MTfmi	blade	cell_rearrangements	25.7877777777778	0.020601101725056	0.00807763874561549	2.79475777777778
433	MTfmi	blade	cell_rearrangements	25.8044444444444	0.021159902671669	0.0081117504682467	2.81142444444444
434	MTfmi	blade	cell_rearrangements	25.8211111111111	0.0217192371606155	0.00814209587503274	2.82809111111111
435	MTfmi	blade	cell_rearrangements	25.8377777777778	0.0222791051918957	0.00816867496597362	2.84475777777778
436	MTfmi	blade	cell_rearrangements	25.8544444444444	0.0228392506080362	0.00819178493768023	2.86142444444445
437	MTfmi	blade	cell_rearrangements	25.8711111111111	0.0234053275940441	0.00821876465722812	2.87809111111111
438	MTfmi	blade	cell_rearrangements	25.8877777777778	0.0239789258044346	0.0082512445187162	2.89475777777778
439	MTfmi	blade	cell_rearrangements	25.9044444444444	0.0245600452392077	0.00828922452214447	2.91142444444444
440	MTfmi	blade	cell_rearrangements	25.9211111111111	0.0251486858983634	0.00833270466751295	2.92809111111111
441	MTfmi	blade	cell_rearrangements	25.9377777777778	0.0257435261206457	0.00838284175755057	2.94475777777778
442	MTfmi	blade	cell_rearrangements	25.9544444444444	0.0263397750471976	0.00844105155592029	2.96142444444444
443	MTfmi	blade	cell_rearrangements	25.9711111111111	0.0269371436054186	0.00850689270166172	2.97809111111111
444	MTfmi	blade	cell_rearrangements	25.9877777777778	0.0275356317953083	0.00858036519477481	2.99475777777778
445	MTfmi	blade	cell_rearrangements	26.0044444444444	0.0281352396168669	0.00866146903525958	3.01142444444444
446	MTfmi	blade	cell_rearrangements	26.0211111111111	0.0287360133412612	0.00875023938280953	3.02809111111111
447	MTfmi	blade	cell_rearrangements	26.0377777777778	0.0293350651126235	0.00884385022162423	3.04475777777778
448	MTfmi	blade	cell_rearrangements	26.0544444444444	0.0299316411555595	0.00894157087546425	3.06142444444444
449	MTfmi	blade	cell_rearrangements	26.0711111111111	0.030525741470069	0.00904340134432957	3.07809111111111
450	MTfmi	blade	cell_rearrangements	26.0877777777778	0.0311173660561522	0.00914934162822022	3.09475777777778
451	MTfmi	blade	cell_rearrangements	26.1044444444444	0.0317070912752163	0.00925881544695229	3.11142444444445
452	MTfmi	blade	cell_rearrangements	26.1211111111111	0.0322937729922729	0.00936796686800175	3.12809111111111
453	MTfmi	blade	cell_rearrangements	26.1377777777778	0.0328767289251078	0.00947622810086403	3.14475777777778
454	MTfmi	blade	cell_rearrangements	26.1544444444444	0.033455959073721	0.00958359914553916	3.16142444444444
455	MTfmi	blade	cell_rearrangements	26.1711111111111	0.0340314634381125	0.00969008000202714	3.17809111111111
456	MTfmi	blade	cell_rearrangements	26.1877777777778	0.0346036920586696	0.00979522874423113	3.19475777777778
457	MTfmi	blade	cell_rearrangements	26.2044444444444	0.0351770822364312	0.00990084338903316	3.21142444444444
458	MTfmi	blade	cell_rearrangements	26.2211111111111	0.035752433893891	0.0100076772648453	3.22809111111111
459	MTfmi	blade	cell_rearrangements	26.2377777777778	0.0363297470310487	0.0101157303716675	3.24475777777778
460	MTfmi	blade	cell_rearrangements	26.2544444444444	0.0369090216479044	0.0102250027094998	3.26142444444444
461	MTfmi	blade	cell_rearrangements	26.2711111111111	0.0374909657169931	0.01033490764007	3.27809111111111
462	MTfmi	blade	cell_rearrangements	26.2877777777778	0.0380743697005798	0.0104407324430638	3.29475777777778
463	MTfmi	blade	cell_rearrangements	26.3044444444444	0.038658444483113	0.0105417022522147	3.31142444444444
464	MTfmi	blade	cell_rearrangements	26.3211111111111	0.0392431900645925	0.0106378170675229	3.32809111111111
465	MTfmi	blade	cell_rearrangements	26.3377777777778	0.0398286064450185	0.0107290768889882	3.34475777777778
466	MTfmi	blade	cell_rearrangements	26.3544444444444	0.0404135069738017	0.0108164718076338	3.36142444444445
467	MTfmi	blade	cell_rearrangements	26.3711111111111	0.0409949882055222	0.0109029896504542	3.37809111111111
468	MTfmi	blade	cell_rearrangements	26.3877777777778	0.0415731401011048	0.0109886966866195	3.39475777777778
469	MTfmi	blade	cell_rearrangements	26.4044444444444	0.0421479626605494	0.0110735929161297	3.41142444444444
470	MTfmi	blade	cell_rearrangements	26.4211111111111	0.0427194558838561	0.0111576783389848	3.42809111111111
471	MTfmi	blade	cell_rearrangements	26.4377777777778	0.0432878509605825	0.0112409298096845	3.44475777777778
472	MTfmi	blade	cell_rearrangements	26.4544444444444	0.0438527040884348	0.0113222353044188	3.46142444444444
473	MTfmi	blade	cell_rearrangements	26.4711111111111	0.0444137453740189	0.0114013327297667	3.47809111111111
474	MTfmi	blade	cell_rearrangements	26.4877777777778	0.0449709748173348	0.0114782220857281	3.49475777777778
475	MTfmi	blade	cell_rearrangements	26.5044444444444	0.0455243924183825	0.011552903372303	3.51142444444444
476	MTfmi	blade	cell_rearrangements	26.5211111111111	0.046073286890068	0.0116260505264601	3.52809111111111
477	MTfmi	blade	cell_rearrangements	26.5377777777778	0.0466183654583298	0.0117023925240431	3.54475777777778
478	MTfmi	blade	cell_rearrangements	26.5544444444444	0.0471602939395299	0.0117826482773472	3.56142444444444
479	MTfmi	blade	cell_rearrangements	26.5711111111111	0.047699072333668	0.0118668177863724	3.57809111111111
480	MTfmi	blade	cell_rearrangements	26.5877777777778	0.0482347006407445	0.0119549010511186	3.59475777777778
481	MTfmi	blade	cell_rearrangements	26.6044444444444	0.0487682768887995	0.0120456653115761	3.61142444444445
482	MTfmi	blade	cell_rearrangements	26.6211111111111	0.0493081544628152	0.0121410290074182	3.62809111111111
483	MTfmi	blade	cell_rearrangements	26.6377777777778	0.0498556668147593	0.01224231927107	3.64475777777778
484	MTfmi	blade	cell_rearrangements	26.6544444444444	0.0504108139446318	0.0123495361025315	3.66142444444444
485	MTfmi	blade	cell_rearrangements	26.6711111111111	0.0509735958524326	0.0124626795018028	3.67809111111111
486	MTfmi	blade	cell_rearrangements	26.6877777777778	0.0515433664973877	0.0125824342076562	3.69475777777778
487	MTfmi	blade	cell_rearrangements	26.7044444444444	0.0521175246725369	0.0127096723281865	3.71142444444444
488	MTfmi	blade	cell_rearrangements	26.7211111111111	0.0526958642291728	0.0128441411325114	3.72809111111111
489	MTfmi	blade	cell_rearrangements	26.7377777777778	0.0532783851672952	0.012985840620631	3.74475777777778
490	MTfmi	blade	cell_rearrangements	26.7544444444444	0.0538650874869041	0.0131347707925451	3.76142444444444
491	MTfmi	blade	cell_rearrangements	26.7711111111111	0.054455689622968	0.0132912100234253	3.77809111111111
492	MTfmi	blade	cell_rearrangements	26.7877777777778	0.0550375239890669	0.0134439863247666	3.79475777777778
493	MTfmi	blade	cell_rearrangements	26.8044444444444	0.0556076172645554	0.0135901153165123	3.81142444444444
494	MTfmi	blade	cell_rearrangements	26.8211111111111	0.0561659694494332	0.0137295969986623	3.82809111111111
495	MTfmi	blade	cell_rearrangements	26.8377777777778	0.0567125805437006	0.0138624313712168	3.84475777777778
496	MTfmi	blade	cell_rearrangements	26.8544444444444	0.0572496413851052	0.01398640877952	3.86142444444445
497	MTfmi	blade	cell_rearrangements	26.8711111111111	0.0577843844278832	0.0140967139310698	3.87809111111111
498	MTfmi	blade	cell_rearrangements	26.8877777777778	0.0583171115846416	0.0141936621403162	3.89475777777778
499	MTfmi	blade	cell_rearrangements	26.9044444444444	0.0588478228553806	0.0142772534072593	3.91142444444444
500	MTfmi	blade	cell_rearrangements	26.9211111111111	0.0593765182400999	0.014347487731899	3.92809111111111
501	MTfmi	blade	cell_rearrangements	26.9377777777778	0.0599027471147382	0.0144048301961168	3.94475777777778
502	MTfmi	blade	cell_rearrangements	26.9544444444444	0.0604335197597065	0.0144588039559528	3.96142444444444
503	MTfmi	blade	cell_rearrangements	26.9711111111111	0.0609708985491501	0.0145114700566237	3.97809111111111
504	MTfmi	blade	cell_rearrangements	26.9877777777778	0.061514883483069	0.0145628284981295	3.99475777777778
505	MTfmi	blade	cell_rearrangements	27.0044444444444	0.0620654745614631	0.0146128792804702	4.01142444444444
506	MTfmi	blade	cell_rearrangements	27.0211111111111	0.0626213943059477	0.0146629001839754	4.02809111111111
507	MTfmi	blade	cell_rearrangements	27.0377777777778	0.0631758045975782	0.0147129632422463	4.04475777777778
508	MTfmi	blade	cell_rearrangements	27.0544444444444	0.0637278741730084	0.0147622079897065	4.06142444444444
509	MTfmi	blade	cell_rearrangements	27.0711111111111	0.0642776030322379	0.0148106344263561	4.07809111111111
510	MTfmi	blade	cell_rearrangements	27.0877777777778	0.0648249911752669	0.0148582425521951	4.09475777777778
511	MTfmi	blade	cell_rearrangements	27.1044444444444	0.0653704921588801	0.0149045763118554	4.11142444444445
512	MTfmi	blade	cell_rearrangements	27.1211111111111	0.0659117401856352	0.0149448853208796	4.12809111111111
513	MTfmi	blade	cell_rearrangements	27.1377777777778	0.0664478319858818	0.0149782955212189	4.14475777777778
514	MTfmi	blade	cell_rearrangements	27.1544444444444	0.06697876755962	0.0150048069128734	4.16142444444444
515	MTfmi	blade	cell_rearrangements	27.1711111111111	0.0675045469068498	0.0150244194958431	4.17809111111111
516	MTfmi	blade	cell_rearrangements	27.1877777777778	0.0680240497512149	0.0150381966643746	4.19475777777778
517	MTfmi	blade	cell_rearrangements	27.2044444444444	0.0685379297002946	0.0150528529857997	4.21142444444444
518	MTfmi	blade	cell_rearrangements	27.2211111111111	0.0690471203459791	0.0150693360184067	4.22809111111111
519	MTfmi	blade	cell_rearrangements	27.2377777777778	0.0695516216882682	0.0150876457621956	4.24475777777778
520	MTfmi	blade	cell_rearrangements	27.2544444444444	0.070051433727162	0.0151077822171664	4.26142444444444
521	MTfmi	blade	cell_rearrangements	27.2711111111111	0.0705476264426667	0.0151287163809282	4.27809111111111
522	MTfmi	blade	cell_rearrangements	27.2877777777778	0.0710443913815581	0.0151488080210856	4.29475777777778
523	MTfmi	blade	cell_rearrangements	27.3044444444444	0.071542040819276	0.0151683545186834	4.31142444444444
524	MTfmi	blade	cell_rearrangements	27.3211111111111	0.0720405747558202	0.0151873558737216	4.32809111111111
525	MTfmi	blade	cell_rearrangements	27.3377777777778	0.0725399931911908	0.0152058120862002	4.34475777777778
526	MTfmi	blade	cell_rearrangements	27.3544444444444	0.0730399938894187	0.0152240286477514	4.36142444444445
527	MTfmi	blade	cell_rearrangements	27.3711111111111	0.0735398117919153	0.0152429161265951	4.37809111111111
528	MTfmi	blade	cell_rearrangements	27.3877777777778	0.0740394634212625	0.0152624921392891	4.39475777777778
529	MTfmi	blade	cell_rearrangements	27.4044444444444	0.0745389487774601	0.0152827566858334	4.41142444444444
530	MTfmi	blade	cell_rearrangements	27.4211111111111	0.0750382678605082	0.0153037097662281	4.42809111111111
531	MTfmi	blade	cell_rearrangements	27.4377777777778	0.0755375878113547	0.0153252016275042	4.44475777777778
532	MTfmi	blade	cell_rearrangements	27.4544444444444	0.0760381769691914	0.015347533825184	4.46142444444444
533	MTfmi	blade	cell_rearrangements	27.4711111111111	0.0765402375094151	0.0153708847033143	4.47809111111111
534	MTfmi	blade	cell_rearrangements	27.4877777777778	0.0770437694320253	0.0153952542618951	4.49475777777778
535	MTfmi	blade	cell_rearrangements	27.5044444444444	0.0775487727370223	0.0154206425009263	4.51142444444444
536	MTfmi	blade	cell_rearrangements	27.5211111111111	0.0780554434254461	0.0154468481647302	4.52809111111111
537	MTfmi	blade	cell_rearrangements	27.5377777777778	0.0785582711882682	0.0154672496313839	4.54475777777778
538	MTfmi	blade	cell_rearrangements	27.5544444444444	0.0790557436975165	0.0154803298586851	4.56142444444444
539	MTfmi	blade	cell_rearrangements	27.5711111111111	0.0795478609531909	0.0154860888466339	4.57809111111111
540	MTfmi	blade	cell_rearrangements	27.5877777777778	0.0800346229552915	0.0154845265952303	4.59475777777778
541	MTfmi	blade	cell_rearrangements	27.6044444444444	0.0805149912594885	0.0154766759885567	4.61142444444445
542	MTfmi	blade	cell_rearrangements	27.6211111111111	0.0809856101007444	0.0154649874074352	4.62809111111111
543	MTfmi	blade	cell_rearrangements	27.6377777777778	0.0814463544682765	0.0154493633392645	4.64475777777778
544	MTfmi	blade	cell_rearrangements	27.6544444444444	0.081897224362085	0.0154298037840447	4.66142444444444
545	MTfmi	blade	cell_rearrangements	27.6711111111111	0.0823382197821697	0.0154063087417756	4.67809111111111
546	MTfmi	blade	cell_rearrangements	27.6877777777778	0.0827696970036794	0.0153785264363532	4.69475777777778
547	MTfmi	blade	cell_rearrangements	27.7044444444444	0.0831991067006489	0.0153519786565022	4.71142444444444
548	MTfmi	blade	cell_rearrangements	27.7211111111111	0.0836280666024227	0.0153282876954754	4.72809111111111
549	MTfmi	blade	cell_rearrangements	27.7377777777778	0.0840565767090003	0.0153074535532729	4.74475777777778
550	MTfmi	blade	cell_rearrangements	27.7544444444444	0.0844846370203821	0.0152894762298947	4.76142444444444
551	MTfmi	blade	cell_rearrangements	27.7711111111111	0.0849114759760208	0.0152751312601747	4.77809111111111
552	MTfmi	blade	cell_rearrangements	27.7877777777778	0.0853353517713978	0.0152669145197086	4.79475777777778
553	MTfmi	blade	cell_rearrangements	27.8044444444444	0.0857563594032598	0.0152649167971971	4.81142444444444
554	MTfmi	blade	cell_rearrangements	27.8211111111111	0.0861744988716066	0.0152691380926401	4.82809111111111
555	MTfmi	blade	cell_rearrangements	27.8377777777778	0.0865897701764382	0.0152795784060378	4.84475777777778
556	MTfmi	blade	cell_rearrangements	27.8544444444444	0.0870027432796343	0.0152956670437326	4.86142444444445
557	MTfmi	blade	cell_rearrangements	27.8711111111111	0.0874118257916119	0.0153126742273189	4.87809111111111
558	MTfmi	blade	cell_rearrangements	27.8877777777778	0.0878162277661831	0.0153298098640848	4.89475777777778
559	MTfmi	blade	cell_rearrangements	27.9044444444444	0.0882159492033478	0.0153470739540302	4.91142444444444
560	MTfmi	blade	cell_rearrangements	27.9211111111111	0.0886109901031061	0.0153644664971551	4.92809111111111
561	MTfmi	blade	cell_rearrangements	27.9377777777778	0.089002596430014	0.0153807417577813	4.94475777777778
562	MTfmi	blade	cell_rearrangements	27.9544444444444	0.0893959829995283	0.0153943802415333	4.96142444444444
563	MTfmi	blade	cell_rearrangements	27.9711111111111	0.0897915969148812	0.0154058585180962	4.97809111111111
564	MTfmi	blade	cell_rearrangements	27.9877777777778	0.0901894381760725	0.0154151765874699	4.99475777777778
565	MTfmi	blade	cell_rearrangements	28.0044444444444	0.0905895067831024	0.0154223344496545	5.01142444444444
566	MTfmi	blade	cell_rearrangements	28.0211111111111	0.0909905011720788	0.0154286481950041	5.02809111111111
567	MTfmi	blade	cell_rearrangements	28.0377777777778	0.0913900055688173	0.0154387795904175	5.04475777777778
568	MTfmi	blade	cell_rearrangements	28.0544444444444	0.0917883108549476	0.0154529892655009	5.06142444444444
569	MTfmi	blade	cell_rearrangements	28.0711111111111	0.0921854170304695	0.0154712772202543	5.07809111111111
570	MTfmi	blade	cell_rearrangements	28.0877777777778	0.0925813240953832	0.0154936434546777	5.09475777777778
571	MTfmi	blade	cell_rearrangements	28.1044444444444	0.0929754694762259	0.0155206359673699	5.11142444444445
572	MTfmi	blade	cell_rearrangements	28.1211111111111	0.0933671215384469	0.0155545426061211	5.12809111111111
573	MTfmi	blade	cell_rearrangements	28.1377777777778	0.0937564841426642	0.0155955585838423	5.14475777777778
574	MTfmi	blade	cell_rearrangements	28.1544444444444	0.0941435572888779	0.0156436839005336	5.16142444444444
575	MTfmi	blade	cell_rearrangements	28.1711111111111	0.094528340977088	0.015698918556195	5.17809111111111
576	MTfmi	blade	cell_rearrangements	28.1877777777778	0.0949122315496435	0.0157598662632845	5.19475777777778
577	MTfmi	blade	cell_rearrangements	28.2044444444444	0.0952956981083356	0.0158193547105989	5.21142444444444
578	MTfmi	blade	cell_rearrangements	28.2211111111111	0.0956778979432475	0.0158765507680225	5.22809111111111
579	MTfmi	blade	cell_rearrangements	28.2377777777778	0.0960588310543788	0.0159314544355552	5.24475777777778
580	MTfmi	blade	cell_rearrangements	28.2544444444444	0.0964384974417298	0.015984065713197	5.26142444444444
581	MTfmi	blade	cell_rearrangements	28.2711111111111	0.0968165858628185	0.0160347069724212	5.27809111111111
582	MTfmi	blade	cell_rearrangements	28.2877777777778	0.0971908924699467	0.0160829173212411	5.29475777777778
583	MTfmi	blade	cell_rearrangements	28.3044444444444	0.0975610802803961	0.0161283599062722	5.31142444444444
584	MTfmi	blade	cell_rearrangements	28.3211111111111	0.0979271492941663	0.0161710347275146	5.32809111111111
585	MTfmi	blade	cell_rearrangements	28.3377777777778	0.0982890995112577	0.0162109417849682	5.34475777777778
586	MTfmi	blade	cell_rearrangements	28.3544444444444	0.0986470154562449	0.0162479857206062	5.36142444444445
587	MTfmi	blade	cell_rearrangements	28.3711111111111	0.0990009450694604	0.0162818201933153	5.37809111111111
588	MTfmi	blade	cell_rearrangements	28.3877777777778	0.0993508422253422	0.0163124241764609	5.39475777777778
589	MTfmi	blade	cell_rearrangements	28.4044444444444	0.0996967069238903	0.0163397976700428	5.41142444444444
590	MTfmi	blade	cell_rearrangements	28.4211111111111	0.100038539165105	0.0163639406740611	5.42809111111111
591	MTfmi	blade	cell_rearrangements	28.4377777777778	0.100376246771663	0.0163849481974398	5.44475777777778
592	MTfmi	blade	cell_rearrangements	28.4544444444444	0.100710774275876	0.0164043007921729	5.46142444444444
593	MTfmi	blade	cell_rearrangements	28.4711111111111	0.101042421182734	0.0164223032776235	5.47809111111111
594	MTfmi	blade	cell_rearrangements	28.4877777777778	0.101371187492236	0.0164389556537917	5.49475777777778
595	MTfmi	blade	cell_rearrangements	28.5044444444444	0.101697073204381	0.0164542579206775	5.51142444444444
596	MTfmi	blade	cell_rearrangements	28.5211111111111	0.102020294440124	0.0164679584252134	5.52809111111111
597	MTfmi	blade	cell_rearrangements	28.5377777777778	0.102346403136634	0.0164841986007954	5.54475777777778
598	MTfmi	blade	cell_rearrangements	28.5544444444444	0.102676638695046	0.0165041868172563	5.56142444444444
599	MTfmi	blade	cell_rearrangements	28.5711111111111	0.10301100111536	0.0165279230745963	5.57809111111111
600	MTfmi	blade	cell_rearrangements	28.5877777777778	0.103349490397577	0.0165554073728152	5.59475777777778
601	MTfmi	blade	cell_rearrangements	28.6044444444444	0.103691875410323	0.0165868779153265	5.61142444444445
602	MTfmi	blade	cell_rearrangements	28.6211111111111	0.104031610996858	0.016617084135961	5.62809111111111
603	MTfmi	blade	cell_rearrangements	28.6377777777778	0.104367219770817	0.0166445496283295	5.64475777777778
604	MTfmi	blade	cell_rearrangements	28.6544444444444	0.104698701732198	0.0166692743924321	5.66142444444444
605	MTfmi	blade	cell_rearrangements	28.6711111111111	0.105026056881003	0.0166912584282688	5.67809111111111
606	MTfmi	blade	cell_rearrangements	28.6877777777778	0.105349274819662	0.0167105377618804	5.69475777777778
607	MTfmi	blade	cell_rearrangements	28.7044444444444	0.105669710431118	0.0167285929758941	5.71142444444444
608	MTfmi	blade	cell_rearrangements	28.7211111111111	0.105987709584434	0.0167457694480635	5.72809111111111
609	MTfmi	blade	cell_rearrangements	28.7377777777778	0.10630327227961	0.0167620671783888	5.74475777777778
610	MTfmi	blade	cell_rearrangements	28.7544444444444	0.106616398516646	0.0167774861668699	5.76142444444444
611	MTfmi	blade	cell_rearrangements	28.7711111111111	0.106927040989384	0.0167920742504872	5.77809111111111
612	MTfmi	blade	cell_rearrangements	28.7877777777778	0.107234672367822	0.0168055647508951	5.79475777777778
613	MTfmi	blade	cell_rearrangements	28.8044444444444	0.107539193342443	0.0168178581105833	5.81142444444444
614	MTfmi	blade	cell_rearrangements	28.8211111111111	0.107840603913246	0.0168289543295518	5.82809111111111
615	MTfmi	blade	cell_rearrangements	28.8377777777778	0.108138904080232	0.0168388534078006	5.84475777777778
616	MTfmi	blade	cell_rearrangements	28.8544444444444	0.10843309609429	0.0168485525380093	5.86142444444445
617	MTfmi	blade	cell_rearrangements	28.8711111111111	0.108723049983735	0.0168634178984926	5.87809111111111
618	MTfmi	blade	cell_rearrangements	28.8877777777778	0.10900941920816	0.016884105463862	5.89475777777778
619	MTfmi	blade	cell_rearrangements	28.9044444444444	0.109292203767564	0.0169106152341177	5.91142444444444
620	MTfmi	blade	cell_rearrangements	28.9211111111111	0.109571403661947	0.0169429472092595	5.92809111111111
621	MTfmi	blade	cell_rearrangements	28.9377777777778	0.109848413407798	0.0169796926738914	5.94475777777778
622	MTfmi	blade	cell_rearrangements	28.9544444444444	0.110125603070893	0.0170155037380079	5.96142444444444
623	MTfmi	blade	cell_rearrangements	28.9711111111111	0.110402606437591	0.0170500119209422	5.97809111111111
624	MTfmi	blade	cell_rearrangements	28.9877777777778	0.110679423507892	0.0170832172226944	5.99475777777778
625	MTfmi	blade	cell_rearrangements	29.0044444444444	0.110956054281797	0.0171151196432645	6.01142444444444
626	MTfmi	blade	cell_rearrangements	29.0211111111111	0.11123330710809	0.0171449238650769	6.02809111111111
627	MTfmi	blade	cell_rearrangements	29.0377777777778	0.111511098865589	0.0171681351070567	6.04475777777778
628	MTfmi	blade	cell_rearrangements	29.0544444444444	0.111788853034208	0.0171841764547681	6.06142444444444
629	MTfmi	blade	cell_rearrangements	29.0711111111111	0.112066569613946	0.0171930479082114	6.07809111111111
630	MTfmi	blade	cell_rearrangements	29.0877777777778	0.112344248604805	0.0171947494673863	6.09475777777778
631	MTfmi	blade	cell_rearrangements	29.1044444444444	0.112621212063156	0.0171899591618595	6.11142444444445
632	MTfmi	blade	cell_rearrangements	29.1211111111111	0.112896226211821	0.0171811737181331	6.12809111111111
633	MTfmi	blade	cell_rearrangements	29.1377777777778	0.113169448692748	0.0171685511725056	6.14475777777778
634	MTfmi	blade	cell_rearrangements	29.1544444444444	0.113440879505938	0.0171520915249771	6.16142444444444
635	MTfmi	blade	cell_rearrangements	29.1711111111111	0.113710518651391	0.0171317947755475	6.17809111111111
636	MTfmi	blade	cell_rearrangements	29.1877777777778	0.113977814305987	0.0171082128549088	6.19475777777778
637	MTfmi	blade	cell_rearrangements	29.2044444444444	0.114243915766432	0.0170855298654097	6.21142444444444
638	MTfmi	blade	cell_rearrangements	29.2211111111111	0.114509489735296	0.0170644123802866	6.22809111111111
639	MTfmi	blade	cell_rearrangements	29.2377777777778	0.11477453621258	0.0170448603995394	6.24475777777778
640	MTfmi	blade	cell_rearrangements	29.2544444444444	0.115039055198282	0.0170268739231681	6.26142444444444
641	MTfmi	blade	cell_rearrangements	29.2711111111111	0.11530327127867	0.0170102293647017	6.27809111111111
642	MTfmi	blade	cell_rearrangements	29.2877777777778	0.115564902598297	0.0169913093291921	6.29475777777778
643	MTfmi	blade	cell_rearrangements	29.3044444444444	0.115823224290246	0.0169693631836013	6.31142444444444
644	MTfmi	blade	cell_rearrangements	29.3211111111111	0.116078236354517	0.0169443909279293	6.32809111111111
645	MTfmi	blade	cell_rearrangements	29.3377777777778	0.116329938791109	0.0169163925621761	6.34475777777778
646	MTfmi	blade	cell_rearrangements	29.3544444444444	0.116578175183504	0.0168855245028598	6.36142444444445
647	MTfmi	blade	cell_rearrangements	29.3711111111111	0.116826565589871	0.0168563706808116	6.37809111111111
648	MTfmi	blade	cell_rearrangements	29.3877777777778	0.11707612256111	0.0168299695423831	6.39475777777778
649	MTfmi	blade	cell_rearrangements	29.4044444444444	0.117326846097219	0.0168063210875743	6.41142444444444
650	MTfmi	blade	cell_rearrangements	29.4211111111111	0.117578736198199	0.0167854253163853	6.42809111111111
651	MTfmi	blade	cell_rearrangements	29.4377777777778	0.117832023507648	0.0167670514884079	6.44475777777778
652	MTfmi	blade	cell_rearrangements	29.4544444444444	0.118082970930861	0.0167461956575908	6.46142444444444
653	MTfmi	blade	cell_rearrangements	29.4711111111111	0.118330485626689	0.0167217654714515	6.47809111111111
654	MTfmi	blade	cell_rearrangements	29.4877777777778	0.118574567595134	0.01669376092999	6.49475777777778
655	MTfmi	blade	cell_rearrangements	29.5044444444444	0.118815216836194	0.0166621820332064	6.51142444444444
656	MTfmi	blade	cell_rearrangements	29.5211111111111	0.119052344508293	0.016627141217728	6.52809111111111
657	MTfmi	blade	cell_rearrangements	29.5377777777778	0.119289979849659	0.0165932170099566	6.54475777777778
658	MTfmi	blade	cell_rearrangements	29.5544444444444	0.119529191248436	0.0165614767413116	6.56142444444444
659	MTfmi	blade	cell_rearrangements	29.5711111111111	0.119769978704622	0.0165319204117928	6.57809111111111
660	MTfmi	blade	cell_rearrangements	29.5877777777778	0.120012342218218	0.0165045480214004	6.59475777777778
661	MTfmi	blade	cell_rearrangements	29.6044444444444	0.120256026127411	0.0164795917337075	6.61142444444445
662	MTfmi	blade	cell_rearrangements	29.6211111111111	0.12049549405494	0.0164528589634869	6.62809111111111
663	MTfmi	blade	cell_rearrangements	29.6377777777778	0.120729537673984	0.0164231419519751	6.64475777777778
664	MTfmi	blade	cell_rearrangements	29.6544444444444	0.120958156984545	0.016390440699172	6.66142444444444
665	MTfmi	blade	cell_rearrangements	29.6711111111111	0.121181351986621	0.0163547552050778	6.67809111111111
666	MTfmi	blade	cell_rearrangements	29.6877777777778	0.121399448229519	0.0163157599203871	6.69475777777778
667	MTfmi	blade	cell_rearrangements	29.7044444444444	0.121615729208959	0.016274951487322	6.71142444444444
668	MTfmi	blade	cell_rearrangements	29.7211111111111	0.121830791983723	0.0162329278815855	6.72809111111111
669	MTfmi	blade	cell_rearrangements	29.7377777777778	0.122044636553811	0.0161896891031775	6.74475777777778
670	MTfmi	blade	cell_rearrangements	29.7544444444444	0.122257262919225	0.0161452351520981	6.76142444444444
671	MTfmi	blade	cell_rearrangements	29.7711111111111	0.122469101498811	0.0160991533407824	6.77809111111111
672	MTfmi	blade	cell_rearrangements	29.7877777777778	0.122677061408881	0.0160460215071182	6.79475777777778
673	MTfmi	blade	cell_rearrangements	29.8044444444444	0.122880074015553	0.0159847678332779	6.81142444444444
674	MTfmi	blade	cell_rearrangements	29.8211111111111	0.123078139318826	0.0159153923192616	6.82809111111111
675	MTfmi	blade	cell_rearrangements	29.8377777777778	0.1232712573187	0.0158378949650694	6.84475777777778
676	MTfmi	blade	cell_rearrangements	29.8544444444444	0.123458538724774	0.0157531473298193	6.86142444444445
677	MTfmi	blade	cell_rearrangements	29.8711111111111	0.123643700103903	0.0156697173846536	6.87809111111111
678	MTfmi	blade	cell_rearrangements	29.8877777777778	0.123828281984953	0.015589147925464	6.89475777777778
679	MTfmi	blade	cell_rearrangements	29.9044444444444	0.124012284367925	0.0155114389522506	6.91142444444444
680	MTfmi	blade	cell_rearrangements	29.9211111111111	0.124195707252818	0.0154365904650134	6.92809111111111
681	MTfmi	blade	cell_rearrangements	29.9377777777778	0.1243786261714	0.0153645278524457	6.94475777777778
682	MTfmi	blade	cell_rearrangements	29.9544444444444	0.124561433526525	0.015295230845107	6.96142444444444
683	MTfmi	blade	cell_rearrangements	29.9711111111111	0.124744175490818	0.0152287456709109	6.97809111111111
684	MTfmi	blade	cell_rearrangements	29.9877777777778	0.124926852064278	0.0151650723298572	6.99475777777778
685	MTfmi	blade	cell_rearrangements	30.0044444444444	0.125109463246907	0.015104210821946	7.01142444444444
686	MTfmi	blade	cell_rearrangements	30.0211111111111	0.125291751223683	0.0150464180417373	7.02809111111111
687	MTfmi	blade	cell_rearrangements	30.0377777777778	0.125470278756421	0.0149896719812322	7.04475777777778
688	MTfmi	blade	cell_rearrangements	30.0544444444444	0.125644363783398	0.0149332905234212	7.06142444444444
689	MTfmi	blade	cell_rearrangements	30.0711111111111	0.125814006304616	0.014877273668304	7.07809111111111
690	MTfmi	blade	cell_rearrangements	30.0877777777778	0.125979206320073	0.0148216214158809	7.09475777777778
691	MTfmi	blade	cell_rearrangements	30.1044444444444	0.126139953797251	0.0147663447984667	7.11142444444445
692	MTfmi	blade	cell_rearrangements	30.1211111111111	0.126299318303596	0.0147145713118074	7.12809111111111
693	MTfmi	blade	cell_rearrangements	30.1377777777778	0.12645807412833	0.014667075245123	7.14475777777778
694	MTfmi	blade	cell_rearrangements	30.1544444444444	0.126616221271453	0.0146238565984135	7.16142444444444
695	MTfmi	blade	cell_rearrangements	30.1711111111111	0.126773759732964	0.0145849153716788	7.17809111111111
696	MTfmi	blade	cell_rearrangements	30.1877777777778	0.126930913649284	0.0145500266621499	7.19475777777778
697	MTfmi	blade	cell_rearrangements	30.2044444444444	0.127086156325167	0.0145164315855746	7.21142444444444
698	MTfmi	blade	cell_rearrangements	30.2211111111111	0.127238951993012	0.0144835950415434	7.22809111111111
699	MTfmi	blade	cell_rearrangements	30.2377777777778	0.127389300652818	0.0144515170300564	7.24475777777778
700	MTfmi	blade	cell_rearrangements	30.2544444444444	0.127537202304586	0.0144201975511135	7.26142444444444
701	MTfmi	blade	cell_rearrangements	30.2711111111111	0.127682171740947	0.014390121578636	7.27809111111111
702	MTfmi	blade	cell_rearrangements	30.2877777777778	0.127823111921048	0.0143628574015473	7.29475777777778
703	MTfmi	blade	cell_rearrangements	30.3044444444444	0.127960082164741	0.0143384636725075	7.31142444444444
704	MTfmi	blade	cell_rearrangements	30.3211111111111	0.128093082472027	0.0143169403915167	7.32809111111111
705	MTfmi	blade	cell_rearrangements	30.3377777777778	0.128222112842904	0.0142982875585748	7.34475777777778
706	MTfmi	blade	cell_rearrangements	30.3544444444444	0.128347985500538	0.0142817115547288	7.36142444444445
707	MTfmi	blade	cell_rearrangements	30.3711111111111	0.128474175205564	0.0142662710747915	7.37809111111111
708	MTfmi	blade	cell_rearrangements	30.3877777777778	0.128600992244716	0.0142522764054961	7.39475777777778
709	MTfmi	blade	cell_rearrangements	30.4044444444444	0.128728436617993	0.0142397275468428	7.41142444444444
710	MTfmi	blade	cell_rearrangements	30.4211111111111	0.128856508325396	0.0142286244988315	7.42809111111111
711	MTfmi	blade	cell_rearrangements	30.4377777777778	0.128985737095929	0.0142184188002764	7.44475777777778
712	MTfmi	blade	cell_rearrangements	30.4544444444444	0.129114879949165	0.0142121480064854	7.46142444444444
713	MTfmi	blade	cell_rearrangements	30.4711111111111	0.129243261951305	0.014214637949778	7.47809111111111
714	MTfmi	blade	cell_rearrangements	30.4877777777778	0.12937088310235	0.0142128745257919	7.49475777777778
715	MTfmi	blade	cell_rearrangements	30.5044444444444	0.129497743402299	0.0142068577345272	7.51142444444444
716	MTfmi	blade	cell_rearrangements	30.5211111111111	0.129622773405362	0.0141976380524217	7.52809111111111
717	MTfmi	blade	cell_rearrangements	30.5377777777778	0.129745201463577	0.0141902952007202	7.54475777777778
718	MTfmi	blade	cell_rearrangements	30.5544444444444	0.129865569908938	0.0141853769071828	7.56142444444444
719	MTfmi	blade	cell_rearrangements	30.5711111111111	0.129983878741443	0.0141828831718097	7.57809111111111
720	MTfmi	blade	cell_rearrangements	30.5877777777778	0.130100127961092	0.0141828139946008	7.59475777777778
721	MTfmi	blade	cell_rearrangements	30.6044444444444	0.130214478904525	0.0141849640633898	7.61142444444445
722	MTfmi	blade	cell_rearrangements	30.6211111111111	0.130327668326239	0.0141899170460393	7.62809111111111
723	MTfmi	blade	cell_rearrangements	30.6377777777778	0.13043976949592	0.0141979600116294	7.64475777777778
724	MTfmi	blade	cell_rearrangements	30.6544444444444	0.130550782413569	0.0142090929601599	7.66142444444444
725	MTfmi	blade	cell_rearrangements	30.6711111111111	0.130660707079185	0.014223315891631	7.67809111111111
726	MTfmi	blade	cell_rearrangements	30.6877777777778	0.130769629231125	0.0142404312735692	7.69475777777778
727	MTfmi	blade	cell_rearrangements	30.7044444444444	0.130879731393789	0.0142615820785368	7.71142444444444
728	MTfmi	blade	cell_rearrangements	30.7211111111111	0.130991500253158	0.0142871898532499	7.72809111111111
729	MTfmi	blade	cell_rearrangements	30.7377777777778	0.13110493580923	0.0143172545977084	7.74475777777778
730	MTfmi	blade	cell_rearrangements	30.7544444444444	0.131220038062006	0.0143517763119123	7.76142444444444
731	MTfmi	blade	cell_rearrangements	30.7711111111111	0.131337476675608	0.0143899570280006	7.77809111111111
732	MTfmi	blade	cell_rearrangements	30.7877777777778	0.131453739069708	0.0144236387249104	7.79475777777778
733	MTfmi	blade	cell_rearrangements	30.8044444444444	0.131567486705141	0.0144513305002801	7.81142444444444
734	MTfmi	blade	cell_rearrangements	30.8211111111111	0.131678719581905	0.0144730323541098	7.82809111111111
735	MTfmi	blade	cell_rearrangements	30.8377777777778	0.1317874377	0.0144887442863995	7.84475777777778
736	MTfmi	blade	cell_rearrangements	30.8544444444444	0.131893612348012	0.0144988783559673	7.86142444444445
737	MTfmi	blade	cell_rearrangements	30.8711111111111	0.131998126180345	0.0145057272927896	7.87809111111111
738	MTfmi	blade	cell_rearrangements	30.8877777777778	0.132101219599699	0.0145095809889229	7.89475777777778
739	MTfmi	blade	cell_rearrangements	30.9044444444444	0.132202892606074	0.0145104394443671	7.91142444444444
740	MTfmi	blade	cell_rearrangements	30.9211111111111	0.13230314519947	0.0145083026591222	7.92809111111111
741	MTfmi	blade	cell_rearrangements	30.9377777777778	0.132400877670199	0.0145041293516178	7.94475777777778
742	MTfmi	blade	cell_rearrangements	30.9544444444444	0.132498077037732	0.0145046082473182	7.96142444444444
743	MTfmi	blade	cell_rearrangements	30.9711111111111	0.13259599610735	0.0145107524086694	7.97809111111111
744	MTfmi	blade	cell_rearrangements	30.9877777777778	0.132694634879053	0.0145225618356714	7.99475777777778
745	MTfmi	blade	cell_rearrangements	31.0044444444444	0.13279399335284	0.0145400365283241	8.01142444444444
746	MTfmi	blade	cell_rearrangements	31.0211111111111	0.132895038622907	0.0145623917659294	8.02809111111111
747	MTfmi	blade	cell_rearrangements	31.0377777777778	0.132994627648722	0.0145832969231369	8.04475777777778
748	MTfmi	blade	cell_rearrangements	31.0544444444444	0.133091309792894	0.0146017088390891	8.06142444444444
749	MTfmi	blade	cell_rearrangements	31.0711111111111	0.133185085055422	0.0146176275137859	8.07809111111111
750	MTfmi	blade	cell_rearrangements	31.0877777777778	0.133275953436308	0.0146310529472274	8.09475777777778
751	MTfmi	blade	cell_rearrangements	31.1044444444444	0.133362955815315	0.0146427631266353	8.11142444444445
752	MTfmi	blade	cell_rearrangements	31.1211111111111	0.133447319431214	0.0146578788896595	8.12809111111111
753	MTfmi	blade	cell_rearrangements	31.1377777777778	0.133530010488859	0.0146771455794974	8.14475777777778
754	MTfmi	blade	cell_rearrangements	31.1544444444444	0.13361102898825	0.014700563196149	8.16142444444444
755	MTfmi	blade	cell_rearrangements	31.1711111111111	0.133690374929387	0.0147281317396143	8.17809111111111
756	MTfmi	blade	cell_rearrangements	31.1877777777778	0.133769335959346	0.0147586500970329	8.19475777777778
757	MTfmi	blade	cell_rearrangements	31.2044444444444	0.133848554953306	0.0147859734143789	8.21142444444444
758	MTfmi	blade	cell_rearrangements	31.2211111111111	0.133927307372695	0.0148093912432371	8.22809111111111
759	MTfmi	blade	cell_rearrangements	31.2377777777778	0.134005593217512	0.0148289035836075	8.24475777777778
760	MTfmi	blade	cell_rearrangements	31.2544444444444	0.134083412487758	0.0148445104354902	8.26142444444444
761	MTfmi	blade	cell_rearrangements	31.2711111111111	0.13416010033855	0.0148566600663176	8.27809111111111
762	MTfmi	blade	cell_rearrangements	31.2877777777778	0.134234688739329	0.0148682442913071	8.29475777777778
763	MTfmi	blade	cell_rearrangements	31.3044444444444	0.134307392763315	0.0148796778804034	8.31142444444444
764	MTfmi	blade	cell_rearrangements	31.3211111111111	0.134378212410507	0.0148909608336064	8.32809111111111
765	MTfmi	blade	cell_rearrangements	31.3377777777778	0.134447147680906	0.0149020931509161	8.34475777777778
766	MTfmi	blade	cell_rearrangements	31.3544444444444	0.134514000329967	0.0149133932228881	8.36142444444445
767	MTfmi	blade	cell_rearrangements	31.3711111111111	0.134580719519251	0.0149272840531152	8.37809111111111
768	MTfmi	blade	cell_rearrangements	31.3877777777778	0.134647928832275	0.0149441524989888	8.39475777777778
769	MTfmi	blade	cell_rearrangements	31.4044444444444	0.134715628269037	0.0149639985605088	8.41142444444444
770	MTfmi	blade	cell_rearrangements	31.4211111111111	0.134783817829537	0.0149868222376753	8.42809111111111
771	MTfmi	blade	cell_rearrangements	31.4377777777778	0.134852999007626	0.015012000385768	8.44475777777778
772	MTfmi	blade	cell_rearrangements	31.4544444444444	0.134922029356434	0.0150358442372358	8.46142444444444
773	MTfmi	blade	cell_rearrangements	31.4711111111111	0.134990278487222	0.0150578600121859	8.47809111111111
774	MTfmi	blade	cell_rearrangements	31.4877777777778	0.13505774639999	0.0150780477106183	8.49475777777778
775	MTfmi	blade	cell_rearrangements	31.5044444444444	0.135124433094738	0.0150964073325331	8.51142444444444
776	MTfmi	blade	cell_rearrangements	31.5211111111111	0.135190663104161	0.0151129126670271	8.52809111111111
777	MTfmi	blade	cell_rearrangements	31.5377777777778	0.135255800034244	0.0151253772445725	8.54475777777778
778	MTfmi	blade	cell_rearrangements	31.5544444444444	0.135319461670256	0.0151332724677834	8.56142444444444
779	MTfmi	blade	cell_rearrangements	31.5711111111111	0.135381648012195	0.0151365983366598	8.57809111111111
780	MTfmi	blade	cell_rearrangements	31.5877777777778	0.135442359060061	0.0151353548512018	8.59475777777778
781	MTfmi	blade	cell_rearrangements	31.6044444444444	0.135500617515194	0.0151304661026661	8.61142444444445
782	MTfmi	blade	cell_rearrangements	31.6211111111111	0.135556032763737	0.0151269284083231	8.62809111111111
783	MTfmi	blade	cell_rearrangements	31.6377777777778	0.135609179045057	0.0151253555347511	8.64475777777778
784	MTfmi	blade	cell_rearrangements	31.6544444444444	0.135660056359155	0.0151257474819501	8.66142444444444
785	MTfmi	blade	cell_rearrangements	31.6711111111111	0.13570866470603	0.0151281042499201	8.67809111111111
786	MTfmi	blade	cell_rearrangements	31.6877777777778	0.135755768659768	0.0151318204837205	8.69475777777778
787	MTfmi	blade	cell_rearrangements	18.6044444444444	0	0	-4.38857555555555
788	MTfmi	blade	cell_rearrangements	18.6211111111111	-0.000581010630394026	0.0000249550369115144	-4.37190888888889
789	MTfmi	blade	cell_rearrangements	18.6377777777778	-0.00115827938705373	0.000058356875089086	-4.35524222222222
790	MTfmi	blade	cell_rearrangements	18.6544444444444	-0.00173180626997913	0.000100205514532715	-4.33857555555556
791	MTfmi	blade	cell_rearrangements	18.6711111111111	-0.00230159127917032	0.000150500955242413	-4.32190888888889
792	MTfmi	blade	cell_rearrangements	18.6877777777778	-0.00286729255411992	0.000209873447807208	-4.30524222222222
793	MTfmi	blade	cell_rearrangements	18.7044444444444	-0.00343377725719909	0.000271456658258542	-4.28857555555556
794	MTfmi	blade	cell_rearrangements	18.7211111111111	-0.00400249720809941	0.000333100705824316	-4.27190888888889
795	MTfmi	blade	cell_rearrangements	18.7377777777778	-0.00457345240682062	0.000394805590504503	-4.25524222222222
796	MTfmi	blade	cell_rearrangements	18.7544444444444	-0.00514664285336284	0.000456571312299117	-4.23857555555556
797	MTfmi	blade	cell_rearrangements	18.7711111111111	-0.00572075563885641	0.000516352773440864	-4.22190888888889
798	MTfmi	blade	cell_rearrangements	18.7877777777778	-0.00628589191285835	0.00057948627870956	-4.20524222222222
799	MTfmi	blade	cell_rearrangements	18.8044444444444	-0.00684047958760554	0.000648711909015144	-4.18857555555556
800	MTfmi	blade	cell_rearrangements	18.8211111111111	-0.00738451866309813	0.000724029664357629	-4.17190888888889
801	MTfmi	blade	cell_rearrangements	18.8377777777778	-0.00791800913933609	0.000805439544737016	-4.15524222222222
802	MTfmi	blade	cell_rearrangements	18.8544444444444	-0.00844328352875418	0.000892924276058925	-4.13857555555555
803	MTfmi	blade	cell_rearrangements	18.8711111111111	-0.00897011267762384	0.000983425193309631	-4.12190888888889
804	MTfmi	blade	cell_rearrangements	18.8877777777778	-0.00949933569521429	0.00107618950617563	-4.10524222222222
805	MTfmi	blade	cell_rearrangements	18.9044444444444	-0.0100309525815255	0.00117121721465692	-4.08857555555556
806	MTfmi	blade	cell_rearrangements	18.9211111111111	-0.0105649633365577	0.00126850831875353	-4.07190888888889
807	MTfmi	blade	cell_rearrangements	18.9377777777778	-0.0111022962619956	0.00136747145244132	-4.05524222222222
808	MTfmi	blade	cell_rearrangements	18.9544444444444	-0.011643801131667	0.00146706477524167	-4.03857555555556
809	MTfmi	blade	cell_rearrangements	18.9711111111111	-0.0121890521816204	0.00156743439117646	-4.02190888888889
810	MTfmi	blade	cell_rearrangements	18.9877777777778	-0.0127380494118556	0.00166858030024567	-4.00524222222222
811	MTfmi	blade	cell_rearrangements	19.0044444444444	-0.0132907928223728	0.00177050250244932	-3.98857555555556
812	MTfmi	blade	cell_rearrangements	19.0211111111111	-0.0138444152424218	0.00187149421121183	-3.97190888888889
813	MTfmi	blade	cell_rearrangements	19.0377777777778	-0.0143952054433365	0.00195717072636723	-3.95524222222222
814	MTfmi	blade	cell_rearrangements	19.0544444444444	-0.0149442067978405	0.0020251092886447	-3.93857555555556
815	MTfmi	blade	cell_rearrangements	19.0711111111111	-0.0154914193059339	0.00207530989804425	-3.92190888888889
816	MTfmi	blade	cell_rearrangements	19.0877777777778	-0.0160368429676168	0.00210777255456589	-3.90524222222222
817	MTfmi	blade	cell_rearrangements	19.1044444444444	-0.0165820021251779	0.00212502054772982	-3.88857555555555
818	MTfmi	blade	cell_rearrangements	19.1211111111111	-0.0171290049872453	0.00213602714343375	-3.87190888888889
819	MTfmi	blade	cell_rearrangements	19.1377777777778	-0.0176773306206528	0.00214130089660698	-3.85524222222222
820	MTfmi	blade	cell_rearrangements	19.1544444444444	-0.0182269790254004	0.0021408418072495	-3.83857555555556
821	MTfmi	blade	cell_rearrangements	19.1711111111111	-0.0187779502014882	0.00213464987536132	-3.82190888888889
822	MTfmi	blade	cell_rearrangements	19.1877777777778	-0.019328695296969	0.00212131567698085	-3.80524222222222
823	MTfmi	blade	cell_rearrangements	19.2044444444444	-0.0198772167883565	0.00210112034144595	-3.78857555555556
824	MTfmi	blade	cell_rearrangements	19.2211111111111	-0.0204240801304926	0.00207510313006465	-3.77190888888889
825	MTfmi	blade	cell_rearrangements	19.2377777777778	-0.0209692853233771	0.00204326404283694	-3.75524222222222
826	MTfmi	blade	cell_rearrangements	19.2544444444444	-0.0215128323670101	0.00200560307976285	-3.73857555555556
827	MTfmi	blade	cell_rearrangements	19.2711111111111	-0.0220538940022597	0.00196048970052117	-3.72190888888889
828	MTfmi	blade	cell_rearrangements	19.2877777777778	-0.0225892853842985	0.00189958970592768	-3.70524222222222
829	MTfmi	blade	cell_rearrangements	19.3044444444444	-0.0231187790425727	0.00182194054265717	-3.68857555555556
830	MTfmi	blade	cell_rearrangements	19.3211111111111	-0.0236423749770823	0.00172754221070963	-3.67190888888889
831	MTfmi	blade	cell_rearrangements	19.3377777777778	-0.0241600731878274	0.00161639471008505	-3.65524222222222
832	MTfmi	blade	cell_rearrangements	19.3544444444444	-0.0246719004699637	0.0014898799219564	-3.63857555555555
833	MTfmi	blade	cell_rearrangements	19.3711111111111	-0.0251721475980704	0.00136278838188671	-3.62190888888889
834	MTfmi	blade	cell_rearrangements	19.3877777777778	-0.0256593688441229	0.00123786768046025	-3.60524222222222
835	MTfmi	blade	cell_rearrangements	19.4044444444444	-0.0261335642081212	0.00111511781767703	-3.58857555555556
836	MTfmi	blade	cell_rearrangements	19.4211111111111	-0.0265947336900653	0.000994538793537016	-3.57190888888889
837	MTfmi	blade	cell_rearrangements	19.4377777777778	-0.0270462328510856	0.000879609080841852	-3.55524222222222
838	MTfmi	blade	cell_rearrangements	19.4544444444444	-0.0275003178699882	0.000774241360080075	-3.53857555555556
839	MTfmi	blade	cell_rearrangements	19.4711111111111	-0.0279577458431976	0.000748858679833856	-3.52190888888889
840	MTfmi	blade	cell_rearrangements	19.4877777777778	-0.0284185167707135	0.00079794253866421	-3.50524222222222
841	MTfmi	blade	cell_rearrangements	19.5044444444444	-0.028882630652536	0.000864801680789523	-3.48857555555556
842	MTfmi	blade	cell_rearrangements	19.5211111111111	-0.0293480181167149	0.000934144480798706	-3.47190888888889
843	MTfmi	blade	cell_rearrangements	19.5377777777778	-0.0298087528233372	0.00100465797944684	-3.45524222222222
844	MTfmi	blade	cell_rearrangements	19.5544444444444	-0.0302647758806403	0.00107675864426801	-3.43857555555556
845	MTfmi	blade	cell_rearrangements	19.5711111111111	-0.0307160872886244	0.00115044647526224	-3.42190888888889
846	MTfmi	blade	cell_rearrangements	19.5877777777778	-0.0311626870472893	0.00122572147242952	-3.40524222222222
847	MTfmi	blade	cell_rearrangements	19.6044444444444	-0.031606303025835	0.00130109967344872	-3.38857555555555
848	MTfmi	blade	cell_rearrangements	19.6211111111111	-0.0320478303360348	0.00136866091779494	-3.37190888888889
849	MTfmi	blade	cell_rearrangements	19.6377777777778	-0.0324863048457576	0.00142744538943276	-3.35524222222222
850	MTfmi	blade	cell_rearrangements	19.6544444444444	-0.0329217265550033	0.00147745308836219	-3.33857555555556
851	MTfmi	blade	cell_rearrangements	19.6711111111111	-0.033354095463772	0.00151868401458323	-3.32190888888889
852	MTfmi	blade	cell_rearrangements	19.6877777777778	-0.0337829120740549	0.00155216080267763	-3.30524222222222
853	MTfmi	blade	cell_rearrangements	19.7044444444444	-0.0342137959672719	0.00158631516968315	-3.28857555555556
854	MTfmi	blade	cell_rearrangements	19.7211111111111	-0.0346484954436587	0.00162255198358426	-3.27190888888889
855	MTfmi	blade	cell_rearrangements	19.7377777777778	-0.0350870105032152	0.00166087124438094	-3.25524222222222
856	MTfmi	blade	cell_rearrangements	19.7544444444444	-0.0355293411459416	0.00170127295207319	-3.23857555555556
857	MTfmi	blade	cell_rearrangements	19.7711111111111	-0.0359745892265425	0.00174353492378111	-3.22190888888889
858	MTfmi	blade	cell_rearrangements	19.7877777777778	-0.0364188875222262	0.00178791127004974	-3.20524222222222
859	MTfmi	blade	cell_rearrangements	19.8044444444444	-0.0368618867021847	0.00183461826924524	-3.18857555555556
860	MTfmi	blade	cell_rearrangements	19.8211111111111	-0.0373035867664182	0.0018836559213676	-3.17190888888889
861	MTfmi	blade	cell_rearrangements	19.8377777777778	-0.0377439877149266	0.00193502422641685	-3.15524222222222
862	MTfmi	blade	cell_rearrangements	19.8544444444444	-0.0381822116196533	0.00198888923341414	-3.13857555555555
863	MTfmi	blade	cell_rearrangements	19.8711111111111	-0.0386129976520141	0.0020428753455411	-3.12190888888889
864	MTfmi	blade	cell_rearrangements	19.8877777777778	-0.039035634180402	0.00209627450489109	-3.10524222222222
865	MTfmi	blade	cell_rearrangements	19.9044444444444	-0.0394501212048171	0.00214908671146413	-3.08857555555556
866	MTfmi	blade	cell_rearrangements	19.9211111111111	-0.0398564587252595	0.00220131196526021	-3.07190888888889
867	MTfmi	blade	cell_rearrangements	19.9377777777778	-0.040255597798623	0.00230874997995261	-3.05524222222222
868	MTfmi	blade	cell_rearrangements	19.9544444444444	-0.0406498242572198	0.00241588808444579	-3.03857555555556
869	MTfmi	blade	cell_rearrangements	19.9711111111111	-0.0410390557075133	0.00251252295684264	-3.02190888888889
870	MTfmi	blade	cell_rearrangements	19.9877777777778	-0.0414232921495032	0.00259865459714313	-3.00524222222222
871	MTfmi	blade	cell_rearrangements	20.0044444444444	-0.0418025335831898	0.00267428300534726	-2.98857555555556
872	MTfmi	blade	cell_rearrangements	20.0211111111111	-0.0421767871774593	0.00273965730156244	-2.97190888888889
873	MTfmi	blade	cell_rearrangements	20.0377777777778	-0.0425488283148491	0.00279907929604954	-2.95524222222222
874	MTfmi	blade	cell_rearrangements	20.0544444444444	-0.042919345912384	0.0028534531712999	-2.93857555555556
875	MTfmi	blade	cell_rearrangements	20.0711111111111	-0.0432883399700642	0.00290277892731356	-2.92190888888889
876	MTfmi	blade	cell_rearrangements	20.0877777777778	-0.0436558104878896	0.0029470565640905	-2.90524222222222
877	MTfmi	blade	cell_rearrangements	20.1044444444444	-0.0440209215622934	0.00298628875273281	-2.88857555555555
878	MTfmi	blade	cell_rearrangements	20.1211111111111	-0.0443784598803928	0.00301705104012328	-2.87190888888889
879	MTfmi	blade	cell_rearrangements	20.1377777777778	-0.0447276967976695	0.00303848547659993	-2.85524222222222
880	MTfmi	blade	cell_rearrangements	20.1544444444444	-0.0450686323141234	0.00305059206216277	-2.83857555555556
881	MTfmi	blade	cell_rearrangements	20.1711111111111	-0.0454012664297547	0.00305337079681179	-2.82190888888889
882	MTfmi	blade	cell_rearrangements	20.1877777777778	-0.04572785219143	0.00304634193163849	-2.80524222222222
883	MTfmi	blade	cell_rearrangements	20.2044444444444	-0.0460600594660314	0.00303595110772281	-2.78857555555556
884	MTfmi	blade	cell_rearrangements	20.2211111111111	-0.0463992567505586	0.00302413956270932	-2.77190888888889
885	MTfmi	blade	cell_rearrangements	20.2377777777778	-0.0467454440450115	0.00301090729659804	-2.75524222222222
886	MTfmi	blade	cell_rearrangements	20.2544444444444	-0.0470986213493901	0.00303463645306547	-2.73857555555556
887	MTfmi	blade	cell_rearrangements	20.2711111111111	-0.047457532182533	0.00305818569490746	-2.72190888888889
888	MTfmi	blade	cell_rearrangements	20.2877777777778	-0.0478161841844327	0.00308082767206945	-2.70524222222222
889	MTfmi	blade	cell_rearrangements	20.3044444444444	-0.0481739430958853	0.00310266839097537	-2.68857555555556
890	MTfmi	blade	cell_rearrangements	20.3211111111111	-0.0485308089168911	0.00312370785162523	-2.67190888888889
891	MTfmi	blade	cell_rearrangements	20.3377777777778	-0.04888678164745	0.00314394605401902	-2.65524222222222
892	MTfmi	blade	cell_rearrangements	20.3544444444444	-0.0492412486164665	0.00316483182403006	-2.63857555555555
893	MTfmi	blade	cell_rearrangements	20.3711111111111	-0.049588099087373	0.00318742041981203	-2.62190888888889
894	MTfmi	blade	cell_rearrangements	20.3877777777778	-0.0499262265874058	0.00321097958811546	-2.60524222222222
895	MTfmi	blade	cell_rearrangements	20.4044444444444	-0.0502556311165649	0.00323550932894034	-2.58857555555556
896	MTfmi	blade	cell_rearrangements	20.4211111111111	-0.0505763126748503	0.0032610096422867	-2.57190888888889
897	MTfmi	blade	cell_rearrangements	20.4377777777778	-0.0508890636782885	0.00328686137515816	-2.55524222222222
898	MTfmi	blade	cell_rearrangements	20.4544444444444	-0.0512008171822195	0.00331437901216189	-2.53857555555556
899	MTfmi	blade	cell_rearrangements	20.4711111111111	-0.0515127616644599	0.00334431684213468	-2.52190888888889
900	MTfmi	blade	cell_rearrangements	20.4877777777778	-0.0518248971250096	0.0033766748650765	-2.50524222222222
901	MTfmi	blade	cell_rearrangements	20.5044444444444	-0.0521372235638686	0.00341145308098737	-2.48857555555556
902	MTfmi	blade	cell_rearrangements	20.5211111111111	-0.0524471811405682	0.00344968651670993	-2.47190888888889
903	MTfmi	blade	cell_rearrangements	20.5377777777778	-0.0527472846929711	0.0034913801402324	-2.45524222222222
904	MTfmi	blade	cell_rearrangements	20.5544444444444	-0.0530374228208653	0.00353582361259748	-2.43857555555556
905	MTfmi	blade	cell_rearrangements	20.5711111111111	-0.0533175955242507	0.00358301693380518	-2.42190888888889
906	MTfmi	blade	cell_rearrangements	20.5877777777778	-0.0535878028031275	0.00363296010385549	-2.40524222222222
907	MTfmi	blade	cell_rearrangements	20.6044444444444	-0.0538500769506443	0.00368360096937966	-2.38857555555555
908	MTfmi	blade	cell_rearrangements	20.6211111111111	-0.0541044593367161	0.00372557740018993	-2.37190888888889
909	MTfmi	blade	cell_rearrangements	20.6377777777778	-0.0543495631022821	0.00375795971918039	-2.35524222222222
910	MTfmi	blade	cell_rearrangements	20.6544444444444	-0.0545853882473423	0.00378074792635107	-2.33857555555556
911	MTfmi	blade	cell_rearrangements	20.6711111111111	-0.0548119347718968	0.00379394202170196	-2.32190888888889
912	MTfmi	blade	cell_rearrangements	20.6877777777778	-0.0550279287527874	0.00379918501388829	-2.30524222222222
913	MTfmi	blade	cell_rearrangements	20.7044444444444	-0.055238782449078	0.0038063573898138	-2.28857555555556
914	MTfmi	blade	cell_rearrangements	20.7211111111111	-0.0554467247477058	0.00381679970275394	-2.27190888888889
915	MTfmi	blade	cell_rearrangements	20.7377777777778	-0.0556517556486709	0.00383051195270873	-2.25524222222222
916	MTfmi	blade	cell_rearrangements	20.7544444444444	-0.0558538751519733	0.00384749413967816	-2.23857555555556
917	MTfmi	blade	cell_rearrangements	20.7711111111111	-0.0560542553588444	0.00386706941990588	-2.22190888888889
918	MTfmi	blade	cell_rearrangements	20.7877777777778	-0.0562512001244506	0.00388452204500087	-2.20524222222222
919	MTfmi	blade	cell_rearrangements	20.8044444444444	-0.0564434795929865	0.00389913840794788	-2.18857555555556
920	MTfmi	blade	cell_rearrangements	20.8211111111111	-0.0566310937644521	0.0039109185087469	-2.17190888888889
921	MTfmi	blade	cell_rearrangements	20.8377777777778	-0.0568140426388476	0.00391986234739794	-2.15524222222222
922	MTfmi	blade	cell_rearrangements	20.8544444444444	-0.0569925030623445	0.00392587814594662	-2.13857555555555
923	MTfmi	blade	cell_rearrangements	20.8711111111111	-0.0571714746894484	0.00393453006643605	-2.12190888888889
924	MTfmi	blade	cell_rearrangements	20.8877777777778	-0.0573520858520429	0.00394727224672066	-2.10524222222222
925	MTfmi	blade	cell_rearrangements	20.9044444444444	-0.0575343365501279	0.00396410468680043	-2.08857555555556
926	MTfmi	blade	cell_rearrangements	20.9211111111111	-0.0577182267837035	0.00398502738667538	-2.07190888888889
927	MTfmi	blade	cell_rearrangements	20.9377777777778	-0.0579042051861772	0.00400952891928366	-2.05524222222222
928	MTfmi	blade	cell_rearrangements	20.9544444444444	-0.0580884615148116	0.00403086789396068	-2.03857555555556
929	MTfmi	blade	cell_rearrangements	20.9711111111111	-0.0582697347734544	0.0040477105691453	-2.02190888888889
930	MTfmi	blade	cell_rearrangements	20.9877777777778	-0.0584480249621057	0.00406005694483753	-2.00524222222222
931	MTfmi	blade	cell_rearrangements	21.0044444444444	-0.0586233320807655	0.00406790702103736	-1.98857555555556
932	MTfmi	blade	cell_rearrangements	21.0211111111111	-0.0587950980736583	0.00407159750805082	-1.97190888888889
933	MTfmi	blade	cell_rearrangements	21.0377777777778	-0.0589627850267209	0.00407314890013656	-1.95524222222222
934	MTfmi	blade	cell_rearrangements	21.0544444444444	-0.059126642124783	0.00407283483252387	-1.93857555555556
935	MTfmi	blade	cell_rearrangements	21.0711111111111	-0.0592866693678447	0.00407065530521274	-1.92190888888889
936	MTfmi	blade	cell_rearrangements	21.0877777777778	-0.0594428667559061	0.00406661031820319	-1.90524222222222
937	MTfmi	blade	cell_rearrangements	21.1044444444444	-0.0595941655639619	0.00406263824417389	-1.88857555555555
938	MTfmi	blade	cell_rearrangements	21.1211111111111	-0.0597282679867381	0.00405461828596759	-1.87190888888889
939	MTfmi	blade	cell_rearrangements	21.1377777777778	-0.0598428343213571	0.00404018761307835	-1.85524222222222
940	MTfmi	blade	cell_rearrangements	21.1544444444444	-0.0599378645678189	0.00401934622550618	-1.83857555555556
941	MTfmi	blade	cell_rearrangements	21.1711111111111	-0.0600133587261236	0.00399209412325108	-1.82190888888889
942	MTfmi	blade	cell_rearrangements	21.1877777777778	-0.0600707009205531	0.00395721669606751	-1.80524222222222
943	MTfmi	blade	cell_rearrangements	21.2044444444444	-0.060127035435748	0.00392484517813763	-1.78857555555556
944	MTfmi	blade	cell_rearrangements	21.2211111111111	-0.0601856967574247	0.00389834742255076	-1.77190888888889
945	MTfmi	blade	cell_rearrangements	21.2377777777778	-0.0602466848855831	0.00387772342930694	-1.75524222222222
946	MTfmi	blade	cell_rearrangements	21.2544444444444	-0.0603099998202233	0.00386297319840615	-1.73857555555556
947	MTfmi	blade	cell_rearrangements	21.2711111111111	-0.0603756006658989	0.00385345854711139	-1.72190888888889
948	MTfmi	blade	cell_rearrangements	21.2877777777778	-0.0604413549174651	0.00384498643824624	-1.70524222222222
949	MTfmi	blade	cell_rearrangements	21.3044444444444	-0.0605067575642551	0.00383694736314826	-1.68857555555556
950	MTfmi	blade	cell_rearrangements	21.3211111111111	-0.0605718086062688	0.00382934132181747	-1.67190888888889
951	MTfmi	blade	cell_rearrangements	21.3377777777778	-0.0606365080435062	0.00386373323991588	-1.65524222222222
952	MTfmi	blade	cell_rearrangements	21.3544444444444	-0.0607015113518598	0.00392967746365297	-1.63857555555555
953	MTfmi	blade	cell_rearrangements	21.3711111111111	-0.0607639934502912	0.00400229881785596	-1.62190888888889
954	MTfmi	blade	cell_rearrangements	21.3877777777778	-0.060822797428865	0.00408329490537023	-1.60524222222222
955	MTfmi	blade	cell_rearrangements	21.4044444444444	-0.060877923287581	0.00417266572619577	-1.58857555555556
956	MTfmi	blade	cell_rearrangements	21.4211111111111	-0.0609293710264394	0.00427041128033261	-1.57190888888889
957	MTfmi	blade	cell_rearrangements	21.4377777777778	-0.0609769681410363	0.00437559391382883	-1.55524222222222
958	MTfmi	blade	cell_rearrangements	21.4544444444444	-0.0610240325574744	0.00448073930931341	-1.53857555555556
959	MTfmi	blade	cell_rearrangements	21.4711111111111	-0.0610715123540568	0.0045846235245355	-1.52190888888889
960	MTfmi	blade	cell_rearrangements	21.4877777777778	-0.0611194075307835	0.00468724655949508	-1.50524222222222
961	MTfmi	blade	cell_rearrangements	21.5044444444444	-0.0611677180876544	0.00478860841419215	-1.48857555555556
962	MTfmi	blade	cell_rearrangements	21.5211111111111	-0.0612144680667651	0.00488860956260286	-1.47190888888889
963	MTfmi	blade	cell_rearrangements	21.5377777777778	-0.0612500136683385	0.00498918593319678	-1.45524222222222
964	MTfmi	blade	cell_rearrangements	21.5544444444444	-0.0612733024134896	0.00509088993223263	-1.43857555555556
965	MTfmi	blade	cell_rearrangements	21.5711111111111	-0.0612843343022184	0.00519372155971044	-1.42190888888889
966	MTfmi	blade	cell_rearrangements	21.5877777777778	-0.061283109334525	0.00529768081563022	-1.40524222222222
967	MTfmi	blade	cell_rearrangements	21.6044444444444	-0.0612724812689566	0.00540495730837789	-1.38857555555555
968	MTfmi	blade	cell_rearrangements	21.6211111111111	-0.0612581000732294	0.00552479096491206	-1.37190888888889
969	MTfmi	blade	cell_rearrangements	21.6377777777778	-0.0612394162802715	0.00565798641120712	-1.35524222222222
970	MTfmi	blade	cell_rearrangements	21.6544444444444	-0.0612164298900829	0.00580454364726307	-1.33857555555556
971	MTfmi	blade	cell_rearrangements	21.6711111111111	-0.0611891409026636	0.00596446267307994	-1.32190888888889
972	MTfmi	blade	cell_rearrangements	21.6877777777778	-0.0611551215325095	0.00613539664754634	-1.30524222222222
973	MTfmi	blade	cell_rearrangements	21.7044444444444	-0.0611165315193448	0.00629974656930734	-1.28857555555556
974	MTfmi	blade	cell_rearrangements	21.7211111111111	-0.0610755799006344	0.00645472614128825	-1.27190888888889
975	MTfmi	blade	cell_rearrangements	21.7377777777778	-0.0610322666763784	0.00660033536348903	-1.25524222222222
976	MTfmi	blade	cell_rearrangements	21.7544444444444	-0.0609865918465767	0.00673657423590969	-1.23857555555556
977	MTfmi	blade	cell_rearrangements	21.7711111111111	-0.0609387088444168	0.00686389064747531	-1.22190888888889
978	MTfmi	blade	cell_rearrangements	21.7877777777778	-0.0608847574265878	0.00699237484282592	-1.20524222222222
979	MTfmi	blade	cell_rearrangements	21.8044444444444	-0.0608236670469457	0.00712424145948548	-1.18857555555556
980	MTfmi	blade	cell_rearrangements	21.8211111111111	-0.0607554377054904	0.007259490497454	-1.17190888888889
981	MTfmi	blade	cell_rearrangements	21.8377777777778	-0.0606800694022221	0.00739812195673149	-1.15524222222222
982	MTfmi	blade	cell_rearrangements	21.8544444444444	-0.0605979196023768	0.0075399897231964	-1.13857555555555
983	MTfmi	blade	cell_rearrangements	21.8711111111111	-0.0605118134725584	0.00767918666994512	-1.12190888888889
984	MTfmi	blade	cell_rearrangements	21.8877777777778	-0.0604222115470677	0.00781433646871037	-1.10524222222222
985	MTfmi	blade	cell_rearrangements	21.9044444444444	-0.0603291138259047	0.00794543911949216	-1.08857555555556
986	MTfmi	blade	cell_rearrangements	21.9211111111111	-0.0602325203090696	0.00807249462229051	-1.07190888888889
987	MTfmi	blade	cell_rearrangements	21.9377777777778	-0.0601320932958382	0.00819477847908015	-1.05524222222222
988	MTfmi	blade	cell_rearrangements	21.9544444444444	-0.0600264214458111	0.00831339453907295	-1.03857555555556
989	MTfmi	blade	cell_rearrangements	21.9711111111111	-0.0599153840931359	0.00842911685696421	-1.02190888888889
990	MTfmi	blade	cell_rearrangements	21.9877777777778	-0.0597989812378128	0.00854194543275388	-1.00524222222222
991	MTfmi	blade	cell_rearrangements	22.0044444444444	-0.0596772128798417	0.008651880266442	-0.988575555555556
992	MTfmi	blade	cell_rearrangements	22.0211111111111	-0.0595529716415417	0.00876226159391184	-0.97190888888889
993	MTfmi	blade	cell_rearrangements	22.0377777777778	-0.0594431063969122	0.00887180163411258	-0.955242222222221
994	MTfmi	blade	cell_rearrangements	22.0544444444444	-0.0593498406866088	0.00897788202961169	-0.938575555555555
995	MTfmi	blade	cell_rearrangements	22.0711111111111	-0.0592731745106315	0.00908050278040919	-0.92190888888889
996	MTfmi	blade	cell_rearrangements	22.0877777777778	-0.0592131078689803	0.00917966388650509	-0.905242222222224
997	MTfmi	blade	cell_rearrangements	22.1044444444444	-0.0591664953110104	0.00927111004168865	-0.888575555555555
998	MTfmi	blade	cell_rearrangements	22.1211111111111	-0.0591114049237724	0.00935555703413949	-0.871908888888889
999	MTfmi	blade	cell_rearrangements	22.1377777777778	-0.0590445162263472	0.00943610933392243	-0.855242222222223
1000	MTfmi	blade	cell_rearrangements	22.1544444444444	-0.0589658292187347	0.00951276694103747	-0.838575555555558
1001	MTfmi	blade	cell_rearrangements	22.1711111111111	-0.058875343900935	0.00958552985548462	-0.821908888888888
1002	MTfmi	blade	cell_rearrangements	22.1877777777778	-0.0587733512382426	0.0096559007643884	-0.805242222222223
1003	MTfmi	blade	cell_rearrangements	22.2044444444444	-0.0586639673068934	0.00972244072192411	-0.788575555555557
1004	MTfmi	blade	cell_rearrangements	22.2211111111111	-0.0585480210873065	0.00978375689423748	-0.771908888888888
1005	MTfmi	blade	cell_rearrangements	22.2377777777778	-0.058425512579482	0.00983984928132849	-0.755242222222222
1006	MTfmi	blade	cell_rearrangements	22.2544444444444	-0.0582964417834198	0.00989071788319714	-0.738575555555556
1007	MTfmi	blade	cell_rearrangements	22.2711111111111	-0.0581611085010396	0.00993624119596204	-0.72190888888889
1008	MTfmi	blade	cell_rearrangements	22.2877777777778	-0.0580238932461428	0.00997470732981673	-0.705242222222225
1009	MTfmi	blade	cell_rearrangements	22.3044444444444	-0.0578856850333599	0.0100057718462281	-0.688575555555555
1010	MTfmi	blade	cell_rearrangements	22.3211111111111	-0.057746483862691	0.010029434745196	-0.67190888888889
1011	MTfmi	blade	cell_rearrangements	22.3377777777778	-0.0576062897341359	0.0100456960267207	-0.655242222222221
1012	MTfmi	blade	cell_rearrangements	22.3544444444444	-0.0574656033185448	0.0100553528918912	-0.638575555555555
1013	MTfmi	blade	cell_rearrangements	22.3711111111111	-0.0573245099586554	0.0100623173169271	-0.621908888888889
1014	MTfmi	blade	cell_rearrangements	22.3877777777778	-0.057182686778943	0.0100670192201344	-0.605242222222223
1015	MTfmi	blade	cell_rearrangements	22.4044444444444	-0.0570401337794075	0.0100694586015132	-0.588575555555558
1016	MTfmi	blade	cell_rearrangements	22.4211111111111	-0.0568968509600488	0.0100696354610633	-0.571908888888888
1017	MTfmi	blade	cell_rearrangements	22.4377777777778	-0.0567537537652536	0.0100685308590337	-0.555242222222223
1018	MTfmi	blade	cell_rearrangements	22.4544444444444	-0.0566170300585843	0.0100670667098909	-0.538575555555557
1019	MTfmi	blade	cell_rearrangements	22.4711111111111	-0.0564875974379161	0.0100647990133303	-0.521908888888888
1020	MTfmi	blade	cell_rearrangements	22.4877777777778	-0.056365455903249	0.010061727769352	-0.505242222222222
1021	MTfmi	blade	cell_rearrangements	22.5044444444444	-0.0562506054545828	0.010057852977956	-0.488575555555556
1022	MTfmi	blade	cell_rearrangements	22.5211111111111	-0.0561409573072069	0.0100513015954032	-0.47190888888889
1023	MTfmi	blade	cell_rearrangements	22.5377777777778	-0.0560206364687339	0.0100461406892648	-0.455242222222225
1024	MTfmi	blade	cell_rearrangements	22.5544444444444	-0.0558871102305555	0.0100446747440041	-0.438575555555555
1025	MTfmi	blade	cell_rearrangements	22.5711111111111	-0.0557403785926717	0.010046903759621	-0.42190888888889
1026	MTfmi	blade	cell_rearrangements	22.5877777777778	-0.0555804415550826	0.0100528277361156	-0.405242222222221
1027	MTfmi	blade	cell_rearrangements	22.6044444444444	-0.0554085247032064	0.0100635584324421	-0.388575555555555
1028	MTfmi	blade	cell_rearrangements	22.6211111111111	-0.055234950007133	0.0100723009563804	-0.371908888888889
1029	MTfmi	blade	cell_rearrangements	22.6377777777778	-0.0550614553694098	0.0100765922505944	-0.355242222222223
1030	MTfmi	blade	cell_rearrangements	22.6544444444444	-0.054888040790037	0.0100764323150841	-0.338575555555558
1031	MTfmi	blade	cell_rearrangements	22.6711111111111	-0.0547147062690144	0.0100718211498495	-0.321908888888888
1032	MTfmi	blade	cell_rearrangements	22.6877777777778	-0.0545414716214537	0.0100630137683027	-0.305242222222223
1033	MTfmi	blade	cell_rearrangements	22.7044444444444	-0.0543626403118782	0.010057811256551	-0.288575555555557
1034	MTfmi	blade	cell_rearrangements	22.7211111111111	-0.0541767745835299	0.0100579885644003	-0.271908888888888
1035	MTfmi	blade	cell_rearrangements	22.7377777777778	-0.0539838744364086	0.0100635456918506	-0.255242222222222
1036	MTfmi	blade	cell_rearrangements	22.7544444444444	-0.0537839398705144	0.0100744826389019	-0.238575555555556
1037	MTfmi	blade	cell_rearrangements	22.7711111111111	-0.0535768208990241	0.0100894688759641	-0.22190888888889
1038	MTfmi	blade	cell_rearrangements	22.7877777777778	-0.0533644758872933	0.0101021961141348	-0.205242222222225
1039	MTfmi	blade	cell_rearrangements	22.8044444444444	-0.0531474975426019	0.0101120020202819	-0.188575555555555
1040	MTfmi	blade	cell_rearrangements	22.8211111111111	-0.0529258858649498	0.0101188865944053	-0.17190888888889
1041	MTfmi	blade	cell_rearrangements	22.8377777777778	-0.0526996408543371	0.010122849836505	-0.155242222222221
1042	MTfmi	blade	cell_rearrangements	22.8544444444444	-0.0524693168645586	0.0101254290376731	-0.138575555555555
1043	MTfmi	blade	cell_rearrangements	22.8711111111111	-0.0522413212629452	0.0101262770916459	-0.121908888888889
1044	MTfmi	blade	cell_rearrangements	22.8877777777778	-0.052016874773096	0.0101242503342316	-0.105242222222223
1045	MTfmi	blade	cell_rearrangements	22.9044444444444	-0.0517959773950108	0.0101193487654303	-0.0885755555555576
1046	MTfmi	blade	cell_rearrangements	22.9211111111111	-0.0515786291286897	0.0101115723852419	-0.0719088888888884
1047	MTfmi	blade	cell_rearrangements	22.9377777777778	-0.0513615026128231	0.0100971307301849	-0.0552422222222226
1048	MTfmi	blade	cell_rearrangements	22.9544444444444	-0.0511276263747389	0.010074037999421	-0.0385755555555569
1049	MTfmi	blade	cell_rearrangements	22.9711111111111	-0.0508750451071691	0.0100444036863838	-0.0219088888888876
1050	MTfmi	blade	cell_rearrangements	22.9877777777778	-0.0506037588101137	0.0100082277910736	-0.00524222222222193
1051	MTfmi	blade	cell_rearrangements	23.0044444444444	-0.0503137674835729	0.00996551031349022	0.0114244444444438
1052	MTfmi	blade	cell_rearrangements	23.0211111111111	-0.0500082181279719	0.00992021639477176	0.0280911111111095
1053	MTfmi	blade	cell_rearrangements	23.0377777777778	-0.0497046583461673	0.00987631048855609	0.0447577777777752
1054	MTfmi	blade	cell_rearrangements	23.0544444444444	-0.0494053114760807	0.00983205767372025	0.0614244444444445
1055	MTfmi	blade	cell_rearrangements	23.0711111111111	-0.0491101775177124	0.00978745795026429	0.0780911111111102
1056	MTfmi	blade	cell_rearrangements	23.0877777777778	-0.048819256471062	0.00974251131818816	0.0947577777777795
1057	MTfmi	blade	cell_rearrangements	23.1044444444444	-0.0485339535434771	0.00969759620397784	0.111424444444445
1058	MTfmi	blade	cell_rearrangements	23.1211111111111	-0.0482513261013353	0.00966148867469311	0.128091111111111
1059	MTfmi	blade	cell_rearrangements	23.1377777777778	-0.0479696724061797	0.00963612257888985	0.144757777777777
1060	MTfmi	blade	cell_rearrangements	23.1544444444444	-0.0476889924580102	0.00962149791656806	0.161424444444442
1061	MTfmi	blade	cell_rearrangements	23.1711111111111	-0.0474092862568268	0.00961761468772773	0.178091111111112
1062	MTfmi	blade	cell_rearrangements	23.1877777777778	-0.0471284062643463	0.00962267926730334	0.194757777777777
1063	MTfmi	blade	cell_rearrangements	23.2044444444444	-0.046843822354028	0.00962671448311412	0.211424444444443
1064	MTfmi	blade	cell_rearrangements	23.2211111111111	-0.0465563784268063	0.00962845915934744	0.228091111111112
1065	MTfmi	blade	cell_rearrangements	23.2377777777778	-0.0462660744826816	0.00962791329600329	0.244757777777778
1066	MTfmi	blade	cell_rearrangements	23.2544444444444	-0.0459729105216536	0.00962507689308166	0.261424444444444
1067	MTfmi	blade	cell_rearrangements	23.2711111111111	-0.0456766961028434	0.00961926089323792	0.27809111111111
1068	MTfmi	blade	cell_rearrangements	23.2877777777778	-0.045375305497576	0.0096114024072753	0.294757777777775
1069	MTfmi	blade	cell_rearrangements	23.3044444444444	-0.0450683382017867	0.00960220943981908	0.311424444444445
1070	MTfmi	blade	cell_rearrangements	23.3211111111111	-0.0447557942154758	0.00959168199086926	0.32809111111111
1071	MTfmi	blade	cell_rearrangements	23.3377777777778	-0.044437673538643	0.00957982006042583	0.344757777777779
1072	MTfmi	blade	cell_rearrangements	23.3544444444444	-0.0441148168763942	0.00956793096257701	0.361424444444445
1073	MTfmi	blade	cell_rearrangements	23.3711111111111	-0.043794420016269	0.00955357337384009	0.378091111111111
1074	MTfmi	blade	cell_rearrangements	23.3877777777778	-0.043477703920392	0.00953523818490875	0.394757777777777
1075	MTfmi	blade	cell_rearrangements	23.4044444444444	-0.0431646685887633	0.009512925395783	0.411424444444442
1076	MTfmi	blade	cell_rearrangements	23.4211111111111	-0.0428553140213828	0.00948663500646282	0.428091111111112
1077	MTfmi	blade	cell_rearrangements	23.4377777777778	-0.0425501194888594	0.00945697447046553	0.444757777777777
1078	MTfmi	blade	cell_rearrangements	23.4544444444444	-0.0422486634344548	0.00942494157713836	0.461424444444443
1079	MTfmi	blade	cell_rearrangements	23.4711111111111	-0.0419505109704409	0.00939036814952496	0.478091111111112
1080	MTfmi	blade	cell_rearrangements	23.4877777777778	-0.0416556620968178	0.00935325418762534	0.494757777777778
1081	MTfmi	blade	cell_rearrangements	23.5044444444444	-0.0413641168135854	0.0093135996914395	0.511424444444444
1082	MTfmi	blade	cell_rearrangements	23.5211111111111	-0.041073761506512	0.00926979136211292	0.52809111111111
1083	MTfmi	blade	cell_rearrangements	23.5377777777778	-0.0407796411370307	0.00922179127203249	0.544757777777775
1084	MTfmi	blade	cell_rearrangements	23.5544444444444	-0.0404819700552837	0.00917069908225736	0.561424444444445
1085	MTfmi	blade	cell_rearrangements	23.5711111111111	-0.0401807482612713	0.00911651479278758	0.57809111111111
1086	MTfmi	blade	cell_rearrangements	23.5877777777778	-0.0398759757549932	0.00905923840362311	0.594757777777779
1087	MTfmi	blade	cell_rearrangements	23.6044444444444	-0.0395685437961516	0.00899855442126387	0.611424444444445
1088	MTfmi	blade	cell_rearrangements	23.6211111111111	-0.0392541372974934	0.00893772058702358	0.628091111111111
1089	MTfmi	blade	cell_rearrangements	23.6377777777778	-0.0389310647461601	0.00887776823801202	0.644757777777777
1090	MTfmi	blade	cell_rearrangements	23.6544444444444	-0.0385993261421517	0.0088186973742292	0.661424444444442
1091	MTfmi	blade	cell_rearrangements	23.6711111111111	-0.0382589214854682	0.00876050799567509	0.678091111111112
1092	MTfmi	blade	cell_rearrangements	23.6877777777778	-0.037909703745333	0.00870384428854985	0.694757777777777
1093	MTfmi	blade	cell_rearrangements	23.7044444444444	-0.0375572854952275	0.00864589368594603	0.711424444444443
1094	MTfmi	blade	cell_rearrangements	23.7211111111111	-0.0372031709621806	0.00858551016812416	0.728091111111112
1095	MTfmi	blade	cell_rearrangements	23.7377777777778	-0.0368473601461925	0.00852269373508428	0.744757777777778
1096	MTfmi	blade	cell_rearrangements	23.7544444444444	-0.0364898530472632	0.00845744438682636	0.761424444444444
1097	MTfmi	blade	cell_rearrangements	23.7711111111111	-0.0361311383638662	0.00838982879721367	0.77809111111111
1098	MTfmi	blade	cell_rearrangements	23.7877777777778	-0.0357707351552009	0.00832046452796152	0.794757777777775
1099	MTfmi	blade	cell_rearrangements	23.8044444444444	-0.0354081872058666	0.00824946013121772	0.811424444444445
1100	MTfmi	blade	cell_rearrangements	23.8211111111111	-0.0350434945158635	0.00817681560698231	0.82809111111111
1101	MTfmi	blade	cell_rearrangements	23.8377777777778	-0.0346766570851912	0.00810253095525527	0.844757777777779
1102	MTfmi	blade	cell_rearrangements	23.8544444444444	-0.0343089946618865	0.00802843278234033	0.861424444444445
1103	MTfmi	blade	cell_rearrangements	23.8711111111111	-0.0339462681199531	0.0079593456088337	0.878091111111111
1104	MTfmi	blade	cell_rearrangements	23.8877777777778	-0.033589010351117	0.00789521977305062	0.894757777777777
1105	MTfmi	blade	cell_rearrangements	23.9044444444444	-0.0332372213553781	0.00783605527499108	0.911424444444442
1106	MTfmi	blade	cell_rearrangements	23.9211111111111	-0.0328909011327363	0.00778185211465508	0.928091111111112
1107	MTfmi	blade	cell_rearrangements	23.9377777777778	-0.0325499217472653	0.00773249082198543	0.944757777777777
1108	MTfmi	blade	cell_rearrangements	23.9544444444444	-0.0322059863789756	0.00769352768330853	0.961424444444443
1109	MTfmi	blade	cell_rearrangements	23.9711111111111	-0.0318571087788192	0.00766643390587033	0.978091111111112
1110	MTfmi	blade	cell_rearrangements	23.9877777777778	-0.0315032889467964	0.00765120948967083	0.994757777777778
1111	MTfmi	blade	cell_rearrangements	24.0044444444444	-0.031144526882907	0.00764785443471003	1.01142444444444
1112	MTfmi	blade	cell_rearrangements	24.0211111111111	-0.03077871128304	0.00765373856509243	1.02809111111111
1113	MTfmi	blade	cell_rearrangements	24.0377777777778	-0.0304045982180571	0.0076561578844242	1.04475777777778
1114	MTfmi	blade	cell_rearrangements	24.0544444444444	-0.0300233282272499	0.00765374463953506	1.06142444444444
1115	MTfmi	blade	cell_rearrangements	24.0711111111111	-0.0296349013106186	0.00764649883042499	1.07809111111111
1116	MTfmi	blade	cell_rearrangements	24.0877777777778	-0.0292393174681631	0.00763442045709401	1.09475777777778
1117	MTfmi	blade	cell_rearrangements	24.1044444444444	-0.0288376422860159	0.00761915885139829	1.11142444444445
1118	MTfmi	blade	cell_rearrangements	24.1211111111111	-0.0284341704300332	0.00760359516904066	1.12809111111111
1119	MTfmi	blade	cell_rearrangements	24.1377777777778	-0.0280292429762129	0.0075873157832957	1.14475777777778
1120	MTfmi	blade	cell_rearrangements	24.1544444444444	-0.0276228599245551	0.00757032069416343	1.16142444444444
1121	MTfmi	blade	cell_rearrangements	24.1711111111111	-0.0272150212750597	0.00755260990164383	1.17809111111111
1122	MTfmi	blade	cell_rearrangements	24.1877777777778	-0.0268057721336871	0.00753434410308031	1.19475777777778
1123	MTfmi	blade	cell_rearrangements	24.2044444444444	-0.026395400751409	0.00751556109959884	1.21142444444444
1124	MTfmi	blade	cell_rearrangements	24.2211111111111	-0.0259839481806207	0.00749615986205733	1.22809111111111
1125	MTfmi	blade	cell_rearrangements	24.2377777777778	-0.0255714144213223	0.00747614039045581	1.24475777777778
1126	MTfmi	blade	cell_rearrangements	24.2544444444444	-0.0251577994735138	0.00745550268479425	1.26142444444444
1127	MTfmi	blade	cell_rearrangements	24.2711111111111	-0.0247433293655073	0.0074337478134063	1.27809111111111
1128	MTfmi	blade	cell_rearrangements	24.2877777777778	-0.0243294776606105	0.00740919433647941	1.29475777777778
1129	MTfmi	blade	cell_rearrangements	24.3044444444444	-0.0239164573551857	0.00738176490958107	1.31142444444444
1130	MTfmi	blade	cell_rearrangements	24.3211111111111	-0.023504268449233	0.00735145953271126	1.32809111111111
1131	MTfmi	blade	cell_rearrangements	24.3377777777778	-0.0230929109427523	0.00731827820587	1.34475777777778
1132	MTfmi	blade	cell_rearrangements	24.3544444444444	-0.0226821100210434	0.00728223205308765	1.36142444444445
1133	MTfmi	blade	cell_rearrangements	24.3711111111111	-0.0222696352543869	0.00724651292724599	1.37809111111111
1134	MTfmi	blade	cell_rearrangements	24.3877777777778	-0.0218551179704595	0.00721191114379456	1.39475777777778
1135	MTfmi	blade	cell_rearrangements	24.4044444444444	-0.021438558169261	0.00717842670273336	1.41142444444444
1136	MTfmi	blade	cell_rearrangements	24.4211111111111	-0.0210199558507915	0.0071460596040624	1.42809111111111
1137	MTfmi	blade	cell_rearrangements	24.4377777777778	-0.0206015569461496	0.00711701635247173	1.44475777777778
1138	MTfmi	blade	cell_rearrangements	24.4544444444444	-0.020183053646194	0.0071029812123291	1.46142444444444
1139	MTfmi	blade	cell_rearrangements	24.4711111111111	-0.0197628249210088	0.00710535827775202	1.47809111111111
1140	MTfmi	blade	cell_rearrangements	24.4877777777778	-0.0193408707705944	0.00712414754874051	1.49475777777778
1141	MTfmi	blade	cell_rearrangements	24.5044444444444	-0.0189171911949505	0.00715934902529457	1.51142444444444
1142	MTfmi	blade	cell_rearrangements	24.5211111111111	-0.0184896233945565	0.00720901692870064	1.52809111111111
1143	MTfmi	blade	cell_rearrangements	24.5377777777778	-0.0180640177938799	0.00725507628196569	1.54475777777778
1144	MTfmi	blade	cell_rearrangements	24.5544444444444	-0.0176433239237084	0.00729434606370701	1.56142444444444
1145	MTfmi	blade	cell_rearrangements	24.5711111111111	-0.0172275417840419	0.00732682627392459	1.57809111111111
1146	MTfmi	blade	cell_rearrangements	24.5877777777778	-0.0168166713748804	0.00735251691261845	1.59475777777778
1147	MTfmi	blade	cell_rearrangements	24.6044444444444	-0.0164110771708206	0.00737150863292106	1.61142444444445
1148	MTfmi	blade	cell_rearrangements	24.6211111111111	-0.0160074436412816	0.0073889307944306	1.62809111111111
1149	MTfmi	blade	cell_rearrangements	24.6377777777778	-0.0156046913273333	0.007406003413018	1.64475777777778
1150	MTfmi	blade	cell_rearrangements	24.6544444444444	-0.0152028202289756	0.00742272648868327	1.66142444444444
1151	MTfmi	blade	cell_rearrangements	24.6711111111111	-0.0148018303462084	0.0074391000214264	1.67809111111111
1152	MTfmi	blade	cell_rearrangements	24.6877777777778	-0.014400700032128	0.00745424031703311	1.69475777777778
1153	MTfmi	blade	cell_rearrangements	24.7044444444444	-0.0139885261241646	0.00747338383697847	1.71142444444444
1154	MTfmi	blade	cell_rearrangements	24.7211111111111	-0.0135632852139221	0.00749844723640359	1.72809111111111
1155	MTfmi	blade	cell_rearrangements	24.7377777777778	-0.0131249773014006	0.00752943051530844	1.74475777777778
1156	MTfmi	blade	cell_rearrangements	24.7544444444444	-0.0126736023866001	0.00756633367369304	1.76142444444444
1157	MTfmi	blade	cell_rearrangements	24.7711111111111	-0.0122093529249351	0.00760933377717634	1.77809111111111
1158	MTfmi	blade	cell_rearrangements	24.7877777777778	-0.0117406223254337	0.00764951257461805	1.79475777777778
1159	MTfmi	blade	cell_rearrangements	24.8044444444444	-0.0112693766272553	0.00768451877062005	1.81142444444444
1160	MTfmi	blade	cell_rearrangements	24.8211111111111	-0.0107956158304002	0.00771435236518236	1.82809111111111
1161	MTfmi	blade	cell_rearrangements	24.8377777777778	-0.0103193399348683	0.00773901335830495	1.84475777777778
1162	MTfmi	blade	cell_rearrangements	24.8544444444444	-0.00983996150592462	0.00775779198106131	1.86142444444445
1163	MTfmi	blade	cell_rearrangements	24.8711111111111	-0.00935857129594538	0.00776746544115623	1.87809111111111
1164	MTfmi	blade	cell_rearrangements	24.8877777777778	-0.0088758458544046	0.00776771600665295	1.89475777777778
1165	MTfmi	blade	cell_rearrangements	24.9044444444444	-0.00839178518130233	0.00775854367755145	1.91142444444444
1166	MTfmi	blade	cell_rearrangements	24.9211111111111	-0.00790638927663844	0.00773994845385174	1.92809111111111
1167	MTfmi	blade	cell_rearrangements	24.9377777777778	-0.00742121739149641	0.00771393000437562	1.94475777777778
1168	MTfmi	blade	cell_rearrangements	24.9544444444444	-0.00693822250235451	0.00768843037609184	1.96142444444444
1169	MTfmi	blade	cell_rearrangements	24.9711111111111	-0.00645682086821249	0.00766406030842761	1.97809111111111
1170	MTfmi	blade	cell_rearrangements	24.9877777777778	-0.00597701248907057	0.00764081980138293	1.99475777777778
1171	MTfmi	blade	cell_rearrangements	25.0044444444444	-0.00549879736492865	0.00761870885495781	2.01142444444444
1172	MTfmi	blade	cell_rearrangements	25.0211111111111	-0.0050210620572835	0.00759616923758275	2.02809111111111
1173	MTfmi	blade	cell_rearrangements	25.0377777777778	-0.0045376997967493	0.0075725239120253	2.04475777777778
1174	MTfmi	blade	cell_rearrangements	25.0544444444444	-0.00404794937995047	0.00754867490318135	2.06142444444444
1175	MTfmi	blade	cell_rearrangements	25.0711111111111	-0.00355181080688723	0.00752462221105092	2.07809111111111
1176	MTfmi	blade	cell_rearrangements	25.0877777777778	-0.00304928407755945	0.007500365835634	2.09475777777778
1177	MTfmi	blade	cell_rearrangements	25.1044444444444	-0.0025412091539287	0.00747704166025042	2.11142444444445
1178	MTfmi	blade	cell_rearrangements	25.1211111111111	-0.00203232029433393	0.00745536236791829	2.12809111111111
1179	MTfmi	blade	cell_rearrangements	25.1377777777778	-0.00152322358951106	0.00743472520960976	2.14475777777778
1180	MTfmi	blade	cell_rearrangements	25.1544444444444	-0.0010139190394601	0.0074151301853248	2.16142444444444
1181	MTfmi	blade	cell_rearrangements	25.1711111111111	-0.000504406644180936	0.00739657729506343	2.17809111111111
1182	MTfmi	blade	cell_rearrangements	25.1877777777778	0.00000627254685720237	0.00737831891243317	2.19475777777778
1183	MTfmi	blade	cell_rearrangements	25.2044444444444	0.000528955260264197	0.00736551171945648	2.21142444444444
1184	MTfmi	blade	cell_rearrangements	25.2211111111111	0.00106569139920254	0.0073599588797838	2.22809111111111
1185	MTfmi	blade	cell_rearrangements	25.2377777777778	0.00161648096367199	0.00736166039341512	2.24475777777778
1186	MTfmi	blade	cell_rearrangements	25.2544444444444	0.00218132395367265	0.00737061626035044	2.26142444444444
1187	MTfmi	blade	cell_rearrangements	25.2711111111111	0.00275909471737891	0.00738774695505903	2.27809111111111
1188	MTfmi	blade	cell_rearrangements	25.2877777777778	0.00333844212710596	0.0074076760703933	2.29475777777778
1189	MTfmi	blade	cell_rearrangements	25.3044444444444	0.0039173022865628	0.00742842667836877	2.31142444444444
1190	MTfmi	blade	cell_rearrangements	25.3211111111111	0.00449567519574922	0.00744999877898544	2.32809111111111
1191	MTfmi	blade	cell_rearrangements	25.3377777777778	0.00507356085466532	0.0074723923722433	2.34475777777778
1192	MTfmi	blade	cell_rearrangements	25.3544444444444	0.0056519378668416	0.00749426703735668	2.36142444444445
1193	MTfmi	blade	cell_rearrangements	25.3711111111111	0.00623184702225256	0.00750966336868305	2.37809111111111
1194	MTfmi	blade	cell_rearrangements	25.3877777777778	0.00681287572846486	0.00751801305410195	2.39475777777778
1195	MTfmi	blade	cell_rearrangements	25.4044444444444	0.00739502398547854	0.00751931609361336	2.41142444444444
1196	MTfmi	blade	cell_rearrangements	25.4211111111111	0.00797829179329368	0.00751357248721729	2.42809111111111
1197	MTfmi	blade	cell_rearrangements	25.4377777777778	0.00856061591188628	0.007503362062804	2.44475777777778
1198	MTfmi	blade	cell_rearrangements	25.4544444444444	0.00913909787213756	0.00749939469858564	2.46142444444444
1199	MTfmi	blade	cell_rearrangements	25.4711111111111	0.00971443153428427	0.00750257423244068	2.47809111111111
1200	MTfmi	blade	cell_rearrangements	25.4877777777778	0.0102866168983262	0.00751290066436912	2.49475777777778
1201	MTfmi	blade	cell_rearrangements	25.5044444444444	0.0108556539642634	0.00753037399437097	2.51142444444444
1202	MTfmi	blade	cell_rearrangements	25.5211111111111	0.0114229307508168	0.00755332443112657	2.52809111111111
1203	MTfmi	blade	cell_rearrangements	25.5377777777778	0.0119932879012274	0.00757820296126194	2.54475777777778
1204	MTfmi	blade	cell_rearrangements	25.5544444444444	0.0125669813134352	0.00760527031296584	2.56142444444444
1205	MTfmi	blade	cell_rearrangements	25.5711111111111	0.0131440109874399	0.00763452648623825	2.57809111111111
1206	MTfmi	blade	cell_rearrangements	25.5877777777778	0.0137243769232416	0.00766597148107919	2.59475777777778
1207	MTfmi	blade	cell_rearrangements	25.6044444444444	0.0143078945362277	0.00769971982593607	2.61142444444445
1208	MTfmi	blade	cell_rearrangements	25.6211111111111	0.0148912442944817	0.00773293906016138	2.62809111111111
1209	MTfmi	blade	cell_rearrangements	25.6377777777778	0.0154737232169463	0.00776484233028564	2.64475777777778
1210	MTfmi	blade	cell_rearrangements	25.6544444444444	0.0160553313036213	0.00779542963630888	2.66142444444444
1211	MTfmi	blade	cell_rearrangements	25.6711111111111	0.016636068554507	0.00782470097823107	2.67809111111111
1212	MTfmi	blade	cell_rearrangements	25.6877777777778	0.017215043444551	0.00785379143485999	2.69475777777778
1213	MTfmi	blade	cell_rearrangements	25.7044444444444	0.0177894942867243	0.00788570780040009	2.71142444444444
1214	MTfmi	blade	cell_rearrangements	25.7211111111111	0.0183593435827428	0.00792042140672217	2.72809111111111
1215	MTfmi	blade	cell_rearrangements	25.7377777777778	0.0189245913326063	0.00795793225382621	2.74475777777778
1216	MTfmi	blade	cell_rearrangements	25.7544444444444	0.019485237536315	0.00799824034171222	2.76142444444444
1217	MTfmi	blade	cell_rearrangements	25.7711111111111	0.020042834320777	0.00803976070713913	2.77809111111111
1218	MTfmi	blade	cell_rearrangements	25.7877777777778	0.020601101725056	0.00807763874561549	2.79475777777778
1219	MTfmi	blade	cell_rearrangements	25.8044444444444	0.021159902671669	0.0081117504682467	2.81142444444444
1220	MTfmi	blade	cell_rearrangements	25.8211111111111	0.0217192371606155	0.00814209587503274	2.82809111111111
1221	MTfmi	blade	cell_rearrangements	25.8377777777778	0.0222791051918957	0.00816867496597362	2.84475777777778
1222	MTfmi	blade	cell_rearrangements	25.8544444444444	0.0228392506080362	0.00819178493768023	2.86142444444445
1223	MTfmi	blade	cell_rearrangements	25.8711111111111	0.0234053275940441	0.00821876465722812	2.87809111111111
1224	MTfmi	blade	cell_rearrangements	25.8877777777778	0.0239789258044346	0.0082512445187162	2.89475777777778
1225	MTfmi	blade	cell_rearrangements	25.9044444444444	0.0245600452392077	0.00828922452214447	2.91142444444444
1226	MTfmi	blade	cell_rearrangements	25.9211111111111	0.0251486858983634	0.00833270466751295	2.92809111111111
1227	MTfmi	blade	cell_rearrangements	25.9377777777778	0.0257435261206457	0.00838284175755057	2.94475777777778
1228	MTfmi	blade	cell_rearrangements	25.9544444444444	0.0263397750471976	0.00844105155592029	2.96142444444444
1229	MTfmi	blade	cell_rearrangements	25.9711111111111	0.0269371436054186	0.00850689270166172	2.97809111111111
1230	MTfmi	blade	cell_rearrangements	25.9877777777778	0.0275356317953083	0.00858036519477481	2.99475777777778
1231	MTfmi	blade	cell_rearrangements	26.0044444444444	0.0281352396168669	0.00866146903525958	3.01142444444444
1232	MTfmi	blade	cell_rearrangements	26.0211111111111	0.0287360133412612	0.00875023938280953	3.02809111111111
1233	MTfmi	blade	cell_rearrangements	26.0377777777778	0.0293350651126235	0.00884385022162423	3.04475777777778
1234	MTfmi	blade	cell_rearrangements	26.0544444444444	0.0299316411555595	0.00894157087546425	3.06142444444444
1235	MTfmi	blade	cell_rearrangements	26.0711111111111	0.030525741470069	0.00904340134432957	3.07809111111111
1236	MTfmi	blade	cell_rearrangements	26.0877777777778	0.0311173660561522	0.00914934162822022	3.09475777777778
1237	MTfmi	blade	cell_rearrangements	26.1044444444444	0.0317070912752163	0.00925881544695229	3.11142444444445
1238	MTfmi	blade	cell_rearrangements	26.1211111111111	0.0322937729922729	0.00936796686800175	3.12809111111111
1239	MTfmi	blade	cell_rearrangements	26.1377777777778	0.0328767289251078	0.00947622810086403	3.14475777777778
1240	MTfmi	blade	cell_rearrangements	26.1544444444444	0.033455959073721	0.00958359914553916	3.16142444444444
1241	MTfmi	blade	cell_rearrangements	26.1711111111111	0.0340314634381125	0.00969008000202714	3.17809111111111
1242	MTfmi	blade	cell_rearrangements	26.1877777777778	0.0346036920586696	0.00979522874423113	3.19475777777778
1243	MTfmi	blade	cell_rearrangements	26.2044444444444	0.0351770822364312	0.00990084338903316	3.21142444444444
1244	MTfmi	blade	cell_rearrangements	26.2211111111111	0.035752433893891	0.0100076772648453	3.22809111111111
1245	MTfmi	blade	cell_rearrangements	26.2377777777778	0.0363297470310487	0.0101157303716675	3.24475777777778
1246	MTfmi	blade	cell_rearrangements	26.2544444444444	0.0369090216479044	0.0102250027094998	3.26142444444444
1247	MTfmi	blade	cell_rearrangements	26.2711111111111	0.0374909657169931	0.01033490764007	3.27809111111111
1248	MTfmi	blade	cell_rearrangements	26.2877777777778	0.0380743697005798	0.0104407324430638	3.29475777777778
1249	MTfmi	blade	cell_rearrangements	26.3044444444444	0.038658444483113	0.0105417022522147	3.31142444444444
1250	MTfmi	blade	cell_rearrangements	26.3211111111111	0.0392431900645925	0.0106378170675229	3.32809111111111
1251	MTfmi	blade	cell_rearrangements	26.3377777777778	0.0398286064450185	0.0107290768889882	3.34475777777778
1252	MTfmi	blade	cell_rearrangements	26.3544444444444	0.0404135069738017	0.0108164718076338	3.36142444444445
1253	MTfmi	blade	cell_rearrangements	26.3711111111111	0.0409949882055222	0.0109029896504542	3.37809111111111
1254	MTfmi	blade	cell_rearrangements	26.3877777777778	0.0415731401011048	0.0109886966866195	3.39475777777778
1255	MTfmi	blade	cell_rearrangements	26.4044444444444	0.0421479626605494	0.0110735929161297	3.41142444444444
1256	MTfmi	blade	cell_rearrangements	26.4211111111111	0.0427194558838561	0.0111576783389848	3.42809111111111
1257	MTfmi	blade	cell_rearrangements	26.4377777777778	0.0432878509605825	0.0112409298096845	3.44475777777778
1258	MTfmi	blade	cell_rearrangements	26.4544444444444	0.0438527040884348	0.0113222353044188	3.46142444444444
1259	MTfmi	blade	cell_rearrangements	26.4711111111111	0.0444137453740189	0.0114013327297667	3.47809111111111
1260	MTfmi	blade	cell_rearrangements	26.4877777777778	0.0449709748173348	0.0114782220857281	3.49475777777778
1261	MTfmi	blade	cell_rearrangements	26.5044444444444	0.0455243924183825	0.011552903372303	3.51142444444444
1262	MTfmi	blade	cell_rearrangements	26.5211111111111	0.046073286890068	0.0116260505264601	3.52809111111111
1263	MTfmi	blade	cell_rearrangements	26.5377777777778	0.0466183654583298	0.0117023925240431	3.54475777777778
1264	MTfmi	blade	cell_rearrangements	26.5544444444444	0.0471602939395299	0.0117826482773472	3.56142444444444
1265	MTfmi	blade	cell_rearrangements	26.5711111111111	0.047699072333668	0.0118668177863724	3.57809111111111
1266	MTfmi	blade	cell_rearrangements	26.5877777777778	0.0482347006407445	0.0119549010511186	3.59475777777778
1267	MTfmi	blade	cell_rearrangements	26.6044444444444	0.0487682768887995	0.0120456653115761	3.61142444444445
1268	MTfmi	blade	cell_rearrangements	26.6211111111111	0.0493081544628152	0.0121410290074182	3.62809111111111
1269	MTfmi	blade	cell_rearrangements	26.6377777777778	0.0498556668147593	0.01224231927107	3.64475777777778
1270	MTfmi	blade	cell_rearrangements	26.6544444444444	0.0504108139446318	0.0123495361025315	3.66142444444444
1271	MTfmi	blade	cell_rearrangements	26.6711111111111	0.0509735958524326	0.0124626795018028	3.67809111111111
1272	MTfmi	blade	cell_rearrangements	26.6877777777778	0.0515433664973877	0.0125824342076562	3.69475777777778
1273	MTfmi	blade	cell_rearrangements	26.7044444444444	0.0521175246725369	0.0127096723281865	3.71142444444444
1274	MTfmi	blade	cell_rearrangements	26.7211111111111	0.0526958642291728	0.0128441411325114	3.72809111111111
1275	MTfmi	blade	cell_rearrangements	26.7377777777778	0.0532783851672952	0.012985840620631	3.74475777777778
1276	MTfmi	blade	cell_rearrangements	26.7544444444444	0.0538650874869041	0.0131347707925451	3.76142444444444
1277	MTfmi	blade	cell_rearrangements	26.7711111111111	0.054455689622968	0.0132912100234253	3.77809111111111
1278	MTfmi	blade	cell_rearrangements	26.7877777777778	0.0550375239890669	0.0134439863247666	3.79475777777778
1279	MTfmi	blade	cell_rearrangements	26.8044444444444	0.0556076172645554	0.0135901153165123	3.81142444444444
1280	MTfmi	blade	cell_rearrangements	26.8211111111111	0.0561659694494332	0.0137295969986623	3.82809111111111
1281	MTfmi	blade	cell_rearrangements	26.8377777777778	0.0567125805437006	0.0138624313712168	3.84475777777778
1282	MTfmi	blade	cell_rearrangements	26.8544444444444	0.0572496413851052	0.01398640877952	3.86142444444445
1283	MTfmi	blade	cell_rearrangements	26.8711111111111	0.0577843844278832	0.0140967139310698	3.87809111111111
1284	MTfmi	blade	cell_rearrangements	26.8877777777778	0.0583171115846416	0.0141936621403162	3.89475777777778
1285	MTfmi	blade	cell_rearrangements	26.9044444444444	0.0588478228553806	0.0142772534072593	3.91142444444444
1286	MTfmi	blade	cell_rearrangements	26.9211111111111	0.0593765182400999	0.014347487731899	3.92809111111111
1287	MTfmi	blade	cell_rearrangements	26.9377777777778	0.0599027471147382	0.0144048301961168	3.94475777777778
1288	MTfmi	blade	cell_rearrangements	26.9544444444444	0.0604335197597065	0.0144588039559528	3.96142444444444
1289	MTfmi	blade	cell_rearrangements	26.9711111111111	0.0609708985491501	0.0145114700566237	3.97809111111111
1290	MTfmi	blade	cell_rearrangements	26.9877777777778	0.061514883483069	0.0145628284981295	3.99475777777778
1291	MTfmi	blade	cell_rearrangements	27.0044444444444	0.0620654745614631	0.0146128792804702	4.01142444444444
1292	MTfmi	blade	cell_rearrangements	27.0211111111111	0.0626213943059477	0.0146629001839754	4.02809111111111
1293	MTfmi	blade	cell_rearrangements	27.0377777777778	0.0631758045975782	0.0147129632422463	4.04475777777778
1294	MTfmi	blade	cell_rearrangements	27.0544444444444	0.0637278741730084	0.0147622079897065	4.06142444444444
1295	MTfmi	blade	cell_rearrangements	27.0711111111111	0.0642776030322379	0.0148106344263561	4.07809111111111
1296	MTfmi	blade	cell_rearrangements	27.0877777777778	0.0648249911752669	0.0148582425521951	4.09475777777778
1297	MTfmi	blade	cell_rearrangements	27.1044444444444	0.0653704921588801	0.0149045763118554	4.11142444444445
1298	MTfmi	blade	cell_rearrangements	27.1211111111111	0.0659117401856352	0.0149448853208796	4.12809111111111
1299	MTfmi	blade	cell_rearrangements	27.1377777777778	0.0664478319858818	0.0149782955212189	4.14475777777778
1300	MTfmi	blade	cell_rearrangements	27.1544444444444	0.06697876755962	0.0150048069128734	4.16142444444444
1301	MTfmi	blade	cell_rearrangements	27.1711111111111	0.0675045469068498	0.0150244194958431	4.17809111111111
1302	MTfmi	blade	cell_rearrangements	27.1877777777778	0.0680240497512149	0.0150381966643746	4.19475777777778
1303	MTfmi	blade	cell_rearrangements	27.2044444444444	0.0685379297002946	0.0150528529857997	4.21142444444444
1304	MTfmi	blade	cell_rearrangements	27.2211111111111	0.0690471203459791	0.0150693360184067	4.22809111111111
1305	MTfmi	blade	cell_rearrangements	27.2377777777778	0.0695516216882682	0.0150876457621956	4.24475777777778
1306	MTfmi	blade	cell_rearrangements	27.2544444444444	0.070051433727162	0.0151077822171664	4.26142444444444
1307	MTfmi	blade	cell_rearrangements	27.2711111111111	0.0705476264426667	0.0151287163809282	4.27809111111111
1308	MTfmi	blade	cell_rearrangements	27.2877777777778	0.0710443913815581	0.0151488080210856	4.29475777777778
1309	MTfmi	blade	cell_rearrangements	27.3044444444444	0.071542040819276	0.0151683545186834	4.31142444444444
1310	MTfmi	blade	cell_rearrangements	27.3211111111111	0.0720405747558202	0.0151873558737216	4.32809111111111
1311	MTfmi	blade	cell_rearrangements	27.3377777777778	0.0725399931911908	0.0152058120862002	4.34475777777778
1312	MTfmi	blade	cell_rearrangements	27.3544444444444	0.0730399938894187	0.0152240286477514	4.36142444444445
1313	MTfmi	blade	cell_rearrangements	27.3711111111111	0.0735398117919153	0.0152429161265951	4.37809111111111
1314	MTfmi	blade	cell_rearrangements	27.3877777777778	0.0740394634212625	0.0152624921392891	4.39475777777778
1315	MTfmi	blade	cell_rearrangements	27.4044444444444	0.0745389487774601	0.0152827566858334	4.41142444444444
1316	MTfmi	blade	cell_rearrangements	27.4211111111111	0.0750382678605082	0.0153037097662281	4.42809111111111
1317	MTfmi	blade	cell_rearrangements	27.4377777777778	0.0755375878113547	0.0153252016275042	4.44475777777778
1318	MTfmi	blade	cell_rearrangements	27.4544444444444	0.0760381769691914	0.015347533825184	4.46142444444444
1319	MTfmi	blade	cell_rearrangements	27.4711111111111	0.0765402375094151	0.0153708847033143	4.47809111111111
1320	MTfmi	blade	cell_rearrangements	27.4877777777778	0.0770437694320253	0.0153952542618951	4.49475777777778
1321	MTfmi	blade	cell_rearrangements	27.5044444444444	0.0775487727370223	0.0154206425009263	4.51142444444444
1322	MTfmi	blade	cell_rearrangements	27.5211111111111	0.0780554434254461	0.0154468481647302	4.52809111111111
1323	MTfmi	blade	cell_rearrangements	27.5377777777778	0.0785582711882682	0.0154672496313839	4.54475777777778
1324	MTfmi	blade	cell_rearrangements	27.5544444444444	0.0790557436975165	0.0154803298586851	4.56142444444444
1325	MTfmi	blade	cell_rearrangements	27.5711111111111	0.0795478609531909	0.0154860888466339	4.57809111111111
1326	MTfmi	blade	cell_rearrangements	27.5877777777778	0.0800346229552915	0.0154845265952303	4.59475777777778
1327	MTfmi	blade	cell_rearrangements	27.6044444444444	0.0805149912594885	0.0154766759885567	4.61142444444445
1328	MTfmi	blade	cell_rearrangements	27.6211111111111	0.0809856101007444	0.0154649874074352	4.62809111111111
1329	MTfmi	blade	cell_rearrangements	27.6377777777778	0.0814463544682765	0.0154493633392645	4.64475777777778
1330	MTfmi	blade	cell_rearrangements	27.6544444444444	0.081897224362085	0.0154298037840447	4.66142444444444
1331	MTfmi	blade	cell_rearrangements	27.6711111111111	0.0823382197821697	0.0154063087417756	4.67809111111111
1332	MTfmi	blade	cell_rearrangements	27.6877777777778	0.0827696970036794	0.0153785264363532	4.69475777777778
1333	MTfmi	blade	cell_rearrangements	27.7044444444444	0.0831991067006489	0.0153519786565022	4.71142444444444
1334	MTfmi	blade	cell_rearrangements	27.7211111111111	0.0836280666024227	0.0153282876954754	4.72809111111111
1335	MTfmi	blade	cell_rearrangements	27.7377777777778	0.0840565767090003	0.0153074535532729	4.74475777777778
1336	MTfmi	blade	cell_rearrangements	27.7544444444444	0.0844846370203821	0.0152894762298947	4.76142444444444
1337	MTfmi	blade	cell_rearrangements	27.7711111111111	0.0849114759760208	0.0152751312601747	4.77809111111111
1338	MTfmi	blade	cell_rearrangements	27.7877777777778	0.0853353517713978	0.0152669145197086	4.79475777777778
1339	MTfmi	blade	cell_rearrangements	27.8044444444444	0.0857563594032598	0.0152649167971971	4.81142444444444
1340	MTfmi	blade	cell_rearrangements	27.8211111111111	0.0861744988716066	0.0152691380926401	4.82809111111111
1341	MTfmi	blade	cell_rearrangements	27.8377777777778	0.0865897701764382	0.0152795784060378	4.84475777777778
1342	MTfmi	blade	cell_rearrangements	27.8544444444444	0.0870027432796343	0.0152956670437326	4.86142444444445
1343	MTfmi	blade	cell_rearrangements	27.8711111111111	0.0874118257916119	0.0153126742273189	4.87809111111111
1344	MTfmi	blade	cell_rearrangements	27.8877777777778	0.0878162277661831	0.0153298098640848	4.89475777777778
1345	MTfmi	blade	cell_rearrangements	27.9044444444444	0.0882159492033478	0.0153470739540302	4.91142444444444
1346	MTfmi	blade	cell_rearrangements	27.9211111111111	0.0886109901031061	0.0153644664971551	4.92809111111111
1347	MTfmi	blade	cell_rearrangements	27.9377777777778	0.089002596430014	0.0153807417577813	4.94475777777778
1348	MTfmi	blade	cell_rearrangements	27.9544444444444	0.0893959829995283	0.0153943802415333	4.96142444444444
1349	MTfmi	blade	cell_rearrangements	27.9711111111111	0.0897915969148812	0.0154058585180962	4.97809111111111
1350	MTfmi	blade	cell_rearrangements	27.9877777777778	0.0901894381760725	0.0154151765874699	4.99475777777778
1351	MTfmi	blade	cell_rearrangements	28.0044444444444	0.0905895067831024	0.0154223344496545	5.01142444444444
1352	MTfmi	blade	cell_rearrangements	28.0211111111111	0.0909905011720788	0.0154286481950041	5.02809111111111
1353	MTfmi	blade	cell_rearrangements	28.0377777777778	0.0913900055688173	0.0154387795904175	5.04475777777778
1354	MTfmi	blade	cell_rearrangements	28.0544444444444	0.0917883108549476	0.0154529892655009	5.06142444444444
1355	MTfmi	blade	cell_rearrangements	28.0711111111111	0.0921854170304695	0.0154712772202543	5.07809111111111
1356	MTfmi	blade	cell_rearrangements	28.0877777777778	0.0925813240953832	0.0154936434546777	5.09475777777778
1357	MTfmi	blade	cell_rearrangements	28.1044444444444	0.0929754694762259	0.0155206359673699	5.11142444444445
1358	MTfmi	blade	cell_rearrangements	28.1211111111111	0.0933671215384469	0.0155545426061211	5.12809111111111
1359	MTfmi	blade	cell_rearrangements	28.1377777777778	0.0937564841426642	0.0155955585838423	5.14475777777778
1360	MTfmi	blade	cell_rearrangements	28.1544444444444	0.0941435572888779	0.0156436839005336	5.16142444444444
1361	MTfmi	blade	cell_rearrangements	28.1711111111111	0.094528340977088	0.015698918556195	5.17809111111111
1362	MTfmi	blade	cell_rearrangements	28.1877777777778	0.0949122315496435	0.0157598662632845	5.19475777777778
1363	MTfmi	blade	cell_rearrangements	28.2044444444444	0.0952956981083356	0.0158193547105989	5.21142444444444
1364	MTfmi	blade	cell_rearrangements	28.2211111111111	0.0956778979432475	0.0158765507680225	5.22809111111111
1365	MTfmi	blade	cell_rearrangements	28.2377777777778	0.0960588310543788	0.0159314544355552	5.24475777777778
1366	MTfmi	blade	cell_rearrangements	28.2544444444444	0.0964384974417298	0.015984065713197	5.26142444444444
1367	MTfmi	blade	cell_rearrangements	28.2711111111111	0.0968165858628185	0.0160347069724212	5.27809111111111
1368	MTfmi	blade	cell_rearrangements	28.2877777777778	0.0971908924699467	0.0160829173212411	5.29475777777778
1369	MTfmi	blade	cell_rearrangements	28.3044444444444	0.0975610802803961	0.0161283599062722	5.31142444444444
1370	MTfmi	blade	cell_rearrangements	28.3211111111111	0.0979271492941663	0.0161710347275146	5.32809111111111
1371	MTfmi	blade	cell_rearrangements	28.3377777777778	0.0982890995112577	0.0162109417849682	5.34475777777778
1372	MTfmi	blade	cell_rearrangements	28.3544444444444	0.0986470154562449	0.0162479857206062	5.36142444444445
1373	MTfmi	blade	cell_rearrangements	28.3711111111111	0.0990009450694604	0.0162818201933153	5.37809111111111
1374	MTfmi	blade	cell_rearrangements	28.3877777777778	0.0993508422253422	0.0163124241764609	5.39475777777778
1375	MTfmi	blade	cell_rearrangements	28.4044444444444	0.0996967069238903	0.0163397976700428	5.41142444444444
1376	MTfmi	blade	cell_rearrangements	28.4211111111111	0.100038539165105	0.0163639406740611	5.42809111111111
1377	MTfmi	blade	cell_rearrangements	28.4377777777778	0.100376246771663	0.0163849481974398	5.44475777777778
1378	MTfmi	blade	cell_rearrangements	28.4544444444444	0.100710774275876	0.0164043007921729	5.46142444444444
1379	MTfmi	blade	cell_rearrangements	28.4711111111111	0.101042421182734	0.0164223032776235	5.47809111111111
1380	MTfmi	blade	cell_rearrangements	28.4877777777778	0.101371187492236	0.0164389556537917	5.49475777777778
1381	MTfmi	blade	cell_rearrangements	28.5044444444444	0.101697073204381	0.0164542579206775	5.51142444444444
1382	MTfmi	blade	cell_rearrangements	28.5211111111111	0.102020294440124	0.0164679584252134	5.52809111111111
1383	MTfmi	blade	cell_rearrangements	28.5377777777778	0.102346403136634	0.0164841986007954	5.54475777777778
1384	MTfmi	blade	cell_rearrangements	28.5544444444444	0.102676638695046	0.0165041868172563	5.56142444444444
1385	MTfmi	blade	cell_rearrangements	28.5711111111111	0.10301100111536	0.0165279230745963	5.57809111111111
1386	MTfmi	blade	cell_rearrangements	28.5877777777778	0.103349490397577	0.0165554073728152	5.59475777777778
1387	MTfmi	blade	cell_rearrangements	28.6044444444444	0.103691875410323	0.0165868779153265	5.61142444444445
1388	MTfmi	blade	cell_rearrangements	28.6211111111111	0.104031610996858	0.016617084135961	5.62809111111111
1389	MTfmi	blade	cell_rearrangements	28.6377777777778	0.104367219770817	0.0166445496283295	5.64475777777778
1390	MTfmi	blade	cell_rearrangements	28.6544444444444	0.104698701732198	0.0166692743924321	5.66142444444444
1391	MTfmi	blade	cell_rearrangements	28.6711111111111	0.105026056881003	0.0166912584282688	5.67809111111111
1392	MTfmi	blade	cell_rearrangements	28.6877777777778	0.105349274819662	0.0167105377618804	5.69475777777778
1393	MTfmi	blade	cell_rearrangements	28.7044444444444	0.105669710431118	0.0167285929758941	5.71142444444444
1394	MTfmi	blade	cell_rearrangements	28.7211111111111	0.105987709584434	0.0167457694480635	5.72809111111111
1395	MTfmi	blade	cell_rearrangements	28.7377777777778	0.10630327227961	0.0167620671783888	5.74475777777778
1396	MTfmi	blade	cell_rearrangements	28.7544444444444	0.106616398516646	0.0167774861668699	5.76142444444444
1397	MTfmi	blade	cell_rearrangements	28.7711111111111	0.106927040989384	0.0167920742504872	5.77809111111111
1398	MTfmi	blade	cell_rearrangements	28.7877777777778	0.107234672367822	0.0168055647508951	5.79475777777778
1399	MTfmi	blade	cell_rearrangements	28.8044444444444	0.107539193342443	0.0168178581105833	5.81142444444444
1400	MTfmi	blade	cell_rearrangements	28.8211111111111	0.107840603913246	0.0168289543295518	5.82809111111111
1401	MTfmi	blade	cell_rearrangements	28.8377777777778	0.108138904080232	0.0168388534078006	5.84475777777778
1402	MTfmi	blade	cell_rearrangements	28.8544444444444	0.10843309609429	0.0168485525380093	5.86142444444445
1403	MTfmi	blade	cell_rearrangements	28.8711111111111	0.108723049983735	0.0168634178984926	5.87809111111111
1404	MTfmi	blade	cell_rearrangements	28.8877777777778	0.10900941920816	0.016884105463862	5.89475777777778
1405	MTfmi	blade	cell_rearrangements	28.9044444444444	0.109292203767564	0.0169106152341177	5.91142444444444
1406	MTfmi	blade	cell_rearrangements	28.9211111111111	0.109571403661947	0.0169429472092595	5.92809111111111
1407	MTfmi	blade	cell_rearrangements	28.9377777777778	0.109848413407798	0.0169796926738914	5.94475777777778
1408	MTfmi	blade	cell_rearrangements	28.9544444444444	0.110125603070893	0.0170155037380079	5.96142444444444
1409	MTfmi	blade	cell_rearrangements	28.9711111111111	0.110402606437591	0.0170500119209422	5.97809111111111
1410	MTfmi	blade	cell_rearrangements	28.9877777777778	0.110679423507892	0.0170832172226944	5.99475777777778
1411	MTfmi	blade	cell_rearrangements	29.0044444444444	0.110956054281797	0.0171151196432645	6.01142444444444
1412	MTfmi	blade	cell_rearrangements	29.0211111111111	0.11123330710809	0.0171449238650769	6.02809111111111
1413	MTfmi	blade	cell_rearrangements	29.0377777777778	0.111511098865589	0.0171681351070567	6.04475777777778
1414	MTfmi	blade	cell_rearrangements	29.0544444444444	0.111788853034208	0.0171841764547681	6.06142444444444
1415	MTfmi	blade	cell_rearrangements	29.0711111111111	0.112066569613946	0.0171930479082114	6.07809111111111
1416	MTfmi	blade	cell_rearrangements	29.0877777777778	0.112344248604805	0.0171947494673863	6.09475777777778
1417	MTfmi	blade	cell_rearrangements	29.1044444444444	0.112621212063156	0.0171899591618595	6.11142444444445
1418	MTfmi	blade	cell_rearrangements	29.1211111111111	0.112896226211821	0.0171811737181331	6.12809111111111
1419	MTfmi	blade	cell_rearrangements	29.1377777777778	0.113169448692748	0.0171685511725056	6.14475777777778
1420	MTfmi	blade	cell_rearrangements	29.1544444444444	0.113440879505938	0.0171520915249771	6.16142444444444
1421	MTfmi	blade	cell_rearrangements	29.1711111111111	0.113710518651391	0.0171317947755475	6.17809111111111
1422	MTfmi	blade	cell_rearrangements	29.1877777777778	0.113977814305987	0.0171082128549088	6.19475777777778
1423	MTfmi	blade	cell_rearrangements	29.2044444444444	0.114243915766432	0.0170855298654097	6.21142444444444
1424	MTfmi	blade	cell_rearrangements	29.2211111111111	0.114509489735296	0.0170644123802866	6.22809111111111
1425	MTfmi	blade	cell_rearrangements	29.2377777777778	0.11477453621258	0.0170448603995394	6.24475777777778
1426	MTfmi	blade	cell_rearrangements	29.2544444444444	0.115039055198282	0.0170268739231681	6.26142444444444
1427	MTfmi	blade	cell_rearrangements	29.2711111111111	0.11530327127867	0.0170102293647017	6.27809111111111
1428	MTfmi	blade	cell_rearrangements	29.2877777777778	0.115564902598297	0.0169913093291921	6.29475777777778
1429	MTfmi	blade	cell_rearrangements	29.3044444444444	0.115823224290246	0.0169693631836013	6.31142444444444
1430	MTfmi	blade	cell_rearrangements	29.3211111111111	0.116078236354517	0.0169443909279293	6.32809111111111
1431	MTfmi	blade	cell_rearrangements	29.3377777777778	0.116329938791109	0.0169163925621761	6.34475777777778
1432	MTfmi	blade	cell_rearrangements	29.3544444444444	0.116578175183504	0.0168855245028598	6.36142444444445
1433	MTfmi	blade	cell_rearrangements	29.3711111111111	0.116826565589871	0.0168563706808116	6.37809111111111
1434	MTfmi	blade	cell_rearrangements	29.3877777777778	0.11707612256111	0.0168299695423831	6.39475777777778
1435	MTfmi	blade	cell_rearrangements	29.4044444444444	0.117326846097219	0.0168063210875743	6.41142444444444
1436	MTfmi	blade	cell_rearrangements	29.4211111111111	0.117578736198199	0.0167854253163853	6.42809111111111
1437	MTfmi	blade	cell_rearrangements	29.4377777777778	0.117832023507648	0.0167670514884079	6.44475777777778
1438	MTfmi	blade	cell_rearrangements	29.4544444444444	0.118082970930861	0.0167461956575908	6.46142444444444
1439	MTfmi	blade	cell_rearrangements	29.4711111111111	0.118330485626689	0.0167217654714515	6.47809111111111
1440	MTfmi	blade	cell_rearrangements	29.4877777777778	0.118574567595134	0.01669376092999	6.49475777777778
1441	MTfmi	blade	cell_rearrangements	29.5044444444444	0.118815216836194	0.0166621820332064	6.51142444444444
1442	MTfmi	blade	cell_rearrangements	29.5211111111111	0.119052344508293	0.016627141217728	6.52809111111111
1443	MTfmi	blade	cell_rearrangements	29.5377777777778	0.119289979849659	0.0165932170099566	6.54475777777778
1444	MTfmi	blade	cell_rearrangements	29.5544444444444	0.119529191248436	0.0165614767413116	6.56142444444444
1445	MTfmi	blade	cell_rearrangements	29.5711111111111	0.119769978704622	0.0165319204117928	6.57809111111111
1446	MTfmi	blade	cell_rearrangements	29.5877777777778	0.120012342218218	0.0165045480214004	6.59475777777778
1447	MTfmi	blade	cell_rearrangements	29.6044444444444	0.120256026127411	0.0164795917337075	6.61142444444445
1448	MTfmi	blade	cell_rearrangements	29.6211111111111	0.12049549405494	0.0164528589634869	6.62809111111111
1449	MTfmi	blade	cell_rearrangements	29.6377777777778	0.120729537673984	0.0164231419519751	6.64475777777778
1450	MTfmi	blade	cell_rearrangements	29.6544444444444	0.120958156984545	0.016390440699172	6.66142444444444
1451	MTfmi	blade	cell_rearrangements	29.6711111111111	0.121181351986621	0.0163547552050778	6.67809111111111
1452	MTfmi	blade	cell_rearrangements	29.6877777777778	0.121399448229519	0.0163157599203871	6.69475777777778
1453	MTfmi	blade	cell_rearrangements	29.7044444444444	0.121615729208959	0.016274951487322	6.71142444444444
1454	MTfmi	blade	cell_rearrangements	29.7211111111111	0.121830791983723	0.0162329278815855	6.72809111111111
1455	MTfmi	blade	cell_rearrangements	29.7377777777778	0.122044636553811	0.0161896891031775	6.74475777777778
1456	MTfmi	blade	cell_rearrangements	29.7544444444444	0.122257262919225	0.0161452351520981	6.76142444444444
1457	MTfmi	blade	cell_rearrangements	29.7711111111111	0.122469101498811	0.0160991533407824	6.77809111111111
1458	MTfmi	blade	cell_rearrangements	29.7877777777778	0.122677061408881	0.0160460215071182	6.79475777777778
1459	MTfmi	blade	cell_rearrangements	29.8044444444444	0.122880074015553	0.0159847678332779	6.81142444444444
1460	MTfmi	blade	cell_rearrangements	29.8211111111111	0.123078139318826	0.0159153923192616	6.82809111111111
1461	MTfmi	blade	cell_rearrangements	29.8377777777778	0.1232712573187	0.0158378949650694	6.84475777777778
1462	MTfmi	blade	cell_rearrangements	29.8544444444444	0.123458538724774	0.0157531473298193	6.86142444444445
1463	MTfmi	blade	cell_rearrangements	29.8711111111111	0.123643700103903	0.0156697173846536	6.87809111111111
1464	MTfmi	blade	cell_rearrangements	29.8877777777778	0.123828281984953	0.015589147925464	6.89475777777778
1465	MTfmi	blade	cell_rearrangements	29.9044444444444	0.124012284367925	0.0155114389522506	6.91142444444444
1466	MTfmi	blade	cell_rearrangements	29.9211111111111	0.124195707252818	0.0154365904650134	6.92809111111111
1467	MTfmi	blade	cell_rearrangements	29.9377777777778	0.1243786261714	0.0153645278524457	6.94475777777778
1468	MTfmi	blade	cell_rearrangements	29.9544444444444	0.124561433526525	0.015295230845107	6.96142444444444
1469	MTfmi	blade	cell_rearrangements	29.9711111111111	0.124744175490818	0.0152287456709109	6.97809111111111
1470	MTfmi	blade	cell_rearrangements	29.9877777777778	0.124926852064278	0.0151650723298572	6.99475777777778
1471	MTfmi	blade	cell_rearrangements	30.0044444444444	0.125109463246907	0.015104210821946	7.01142444444444
1472	MTfmi	blade	cell_rearrangements	30.0211111111111	0.125291751223683	0.0150464180417373	7.02809111111111
1473	MTfmi	blade	cell_rearrangements	30.0377777777778	0.125470278756421	0.0149896719812322	7.04475777777778
1474	MTfmi	blade	cell_rearrangements	30.0544444444444	0.125644363783398	0.0149332905234212	7.06142444444444
1475	MTfmi	blade	cell_rearrangements	30.0711111111111	0.125814006304616	0.014877273668304	7.07809111111111
1476	MTfmi	blade	cell_rearrangements	30.0877777777778	0.125979206320073	0.0148216214158809	7.09475777777778
1477	MTfmi	blade	cell_rearrangements	30.1044444444444	0.126139953797251	0.0147663447984667	7.11142444444445
1478	MTfmi	blade	cell_rearrangements	30.1211111111111	0.126299318303596	0.0147145713118074	7.12809111111111
1479	MTfmi	blade	cell_rearrangements	30.1377777777778	0.12645807412833	0.014667075245123	7.14475777777778
1480	MTfmi	blade	cell_rearrangements	30.1544444444444	0.126616221271453	0.0146238565984135	7.16142444444444
1481	MTfmi	blade	cell_rearrangements	30.1711111111111	0.126773759732964	0.0145849153716788	7.17809111111111
1482	MTfmi	blade	cell_rearrangements	30.1877777777778	0.126930913649284	0.0145500266621499	7.19475777777778
1483	MTfmi	blade	cell_rearrangements	30.2044444444444	0.127086156325167	0.0145164315855746	7.21142444444444
1484	MTfmi	blade	cell_rearrangements	30.2211111111111	0.127238951993012	0.0144835950415434	7.22809111111111
1485	MTfmi	blade	cell_rearrangements	30.2377777777778	0.127389300652818	0.0144515170300564	7.24475777777778
1486	MTfmi	blade	cell_rearrangements	30.2544444444444	0.127537202304586	0.0144201975511135	7.26142444444444
1487	MTfmi	blade	cell_rearrangements	30.2711111111111	0.127682171740947	0.014390121578636	7.27809111111111
1488	MTfmi	blade	cell_rearrangements	30.2877777777778	0.127823111921048	0.0143628574015473	7.29475777777778
1489	MTfmi	blade	cell_rearrangements	30.3044444444444	0.127960082164741	0.0143384636725075	7.31142444444444
1490	MTfmi	blade	cell_rearrangements	30.3211111111111	0.128093082472027	0.0143169403915167	7.32809111111111
1491	MTfmi	blade	cell_rearrangements	30.3377777777778	0.128222112842904	0.0142982875585748	7.34475777777778
1492	MTfmi	blade	cell_rearrangements	30.3544444444444	0.128347985500538	0.0142817115547288	7.36142444444445
1493	MTfmi	blade	cell_rearrangements	30.3711111111111	0.128474175205564	0.0142662710747915	7.37809111111111
1494	MTfmi	blade	cell_rearrangements	30.3877777777778	0.128600992244716	0.0142522764054961	7.39475777777778
1495	MTfmi	blade	cell_rearrangements	30.4044444444444	0.128728436617993	0.0142397275468428	7.41142444444444
1496	MTfmi	blade	cell_rearrangements	30.4211111111111	0.128856508325396	0.0142286244988315	7.42809111111111
1497	MTfmi	blade	cell_rearrangements	30.4377777777778	0.128985737095929	0.0142184188002764	7.44475777777778
1498	MTfmi	blade	cell_rearrangements	30.4544444444444	0.129114879949165	0.0142121480064854	7.46142444444444
1499	MTfmi	blade	cell_rearrangements	30.4711111111111	0.129243261951305	0.014214637949778	7.47809111111111
1500	MTfmi	blade	cell_rearrangements	30.4877777777778	0.12937088310235	0.0142128745257919	7.49475777777778
1501	MTfmi	blade	cell_rearrangements	30.5044444444444	0.129497743402299	0.0142068577345272	7.51142444444444
1502	MTfmi	blade	cell_rearrangements	30.5211111111111	0.129622773405362	0.0141976380524217	7.52809111111111
1503	MTfmi	blade	cell_rearrangements	30.5377777777778	0.129745201463577	0.0141902952007202	7.54475777777778
1504	MTfmi	blade	cell_rearrangements	30.5544444444444	0.129865569908938	0.0141853769071828	7.56142444444444
1505	MTfmi	blade	cell_rearrangements	30.5711111111111	0.129983878741443	0.0141828831718097	7.57809111111111
1506	MTfmi	blade	cell_rearrangements	30.5877777777778	0.130100127961092	0.0141828139946008	7.59475777777778
1507	MTfmi	blade	cell_rearrangements	30.6044444444444	0.130214478904525	0.0141849640633898	7.61142444444445
1508	MTfmi	blade	cell_rearrangements	30.6211111111111	0.130327668326239	0.0141899170460393	7.62809111111111
1509	MTfmi	blade	cell_rearrangements	30.6377777777778	0.13043976949592	0.0141979600116294	7.64475777777778
1510	MTfmi	blade	cell_rearrangements	30.6544444444444	0.130550782413569	0.0142090929601599	7.66142444444444
1511	MTfmi	blade	cell_rearrangements	30.6711111111111	0.130660707079185	0.014223315891631	7.67809111111111
1512	MTfmi	blade	cell_rearrangements	30.6877777777778	0.130769629231125	0.0142404312735692	7.69475777777778
1513	MTfmi	blade	cell_rearrangements	30.7044444444444	0.130879731393789	0.0142615820785368	7.71142444444444
1514	MTfmi	blade	cell_rearrangements	30.7211111111111	0.130991500253158	0.0142871898532499	7.72809111111111
1515	MTfmi	blade	cell_rearrangements	30.7377777777778	0.13110493580923	0.0143172545977084	7.74475777777778
1516	MTfmi	blade	cell_rearrangements	30.7544444444444	0.131220038062006	0.0143517763119123	7.76142444444444
1517	MTfmi	blade	cell_rearrangements	30.7711111111111	0.131337476675608	0.0143899570280006	7.77809111111111
1518	MTfmi	blade	cell_rearrangements	30.7877777777778	0.131453739069708	0.0144236387249104	7.79475777777778
1519	MTfmi	blade	cell_rearrangements	30.8044444444444	0.131567486705141	0.0144513305002801	7.81142444444444
1520	MTfmi	blade	cell_rearrangements	30.8211111111111	0.131678719581905	0.0144730323541098	7.82809111111111
1521	MTfmi	blade	cell_rearrangements	30.8377777777778	0.1317874377	0.0144887442863995	7.84475777777778
1522	MTfmi	blade	cell_rearrangements	30.8544444444444	0.131893612348012	0.0144988783559673	7.86142444444445
1523	MTfmi	blade	cell_rearrangements	30.8711111111111	0.131998126180345	0.0145057272927896	7.87809111111111
1524	MTfmi	blade	cell_rearrangements	30.8877777777778	0.132101219599699	0.0145095809889229	7.89475777777778
1525	MTfmi	blade	cell_rearrangements	30.9044444444444	0.132202892606074	0.0145104394443671	7.91142444444444
1526	MTfmi	blade	cell_rearrangements	30.9211111111111	0.13230314519947	0.0145083026591222	7.92809111111111
1527	MTfmi	blade	cell_rearrangements	30.9377777777778	0.132400877670199	0.0145041293516178	7.94475777777778
1528	MTfmi	blade	cell_rearrangements	30.9544444444444	0.132498077037732	0.0145046082473182	7.96142444444444
1529	MTfmi	blade	cell_rearrangements	30.9711111111111	0.13259599610735	0.0145107524086694	7.97809111111111
1530	MTfmi	blade	cell_rearrangements	30.9877777777778	0.132694634879053	0.0145225618356714	7.99475777777778
1531	MTfmi	blade	cell_rearrangements	31.0044444444444	0.13279399335284	0.0145400365283241	8.01142444444444
1532	MTfmi	blade	cell_rearrangements	31.0211111111111	0.132895038622907	0.0145623917659294	8.02809111111111
1533	MTfmi	blade	cell_rearrangements	31.0377777777778	0.132994627648722	0.0145832969231369	8.04475777777778
1534	MTfmi	blade	cell_rearrangements	31.0544444444444	0.133091309792894	0.0146017088390891	8.06142444444444
1535	MTfmi	blade	cell_rearrangements	31.0711111111111	0.133185085055422	0.0146176275137859	8.07809111111111
1536	MTfmi	blade	cell_rearrangements	31.0877777777778	0.133275953436308	0.0146310529472274	8.09475777777778
1537	MTfmi	blade	cell_rearrangements	31.1044444444444	0.133362955815315	0.0146427631266353	8.11142444444445
1538	MTfmi	blade	cell_rearrangements	31.1211111111111	0.133447319431214	0.0146578788896595	8.12809111111111
1539	MTfmi	blade	cell_rearrangements	31.1377777777778	0.133530010488859	0.0146771455794974	8.14475777777778
1540	MTfmi	blade	cell_rearrangements	31.1544444444444	0.13361102898825	0.014700563196149	8.16142444444444
1541	MTfmi	blade	cell_rearrangements	31.1711111111111	0.133690374929387	0.0147281317396143	8.17809111111111
1542	MTfmi	blade	cell_rearrangements	31.1877777777778	0.133769335959346	0.0147586500970329	8.19475777777778
1543	MTfmi	blade	cell_rearrangements	31.2044444444444	0.133848554953306	0.0147859734143789	8.21142444444444
1544	MTfmi	blade	cell_rearrangements	31.2211111111111	0.133927307372695	0.0148093912432371	8.22809111111111
1545	MTfmi	blade	cell_rearrangements	31.2377777777778	0.134005593217512	0.0148289035836075	8.24475777777778
1546	MTfmi	blade	cell_rearrangements	31.2544444444444	0.134083412487758	0.0148445104354902	8.26142444444444
1547	MTfmi	blade	cell_rearrangements	31.2711111111111	0.13416010033855	0.0148566600663176	8.27809111111111
1548	MTfmi	blade	cell_rearrangements	31.2877777777778	0.134234688739329	0.0148682442913071	8.29475777777778
1549	MTfmi	blade	cell_rearrangements	31.3044444444444	0.134307392763315	0.0148796778804034	8.31142444444444
1550	MTfmi	blade	cell_rearrangements	31.3211111111111	0.134378212410507	0.0148909608336064	8.32809111111111
1551	MTfmi	blade	cell_rearrangements	31.3377777777778	0.134447147680906	0.0149020931509161	8.34475777777778
1552	MTfmi	blade	cell_rearrangements	31.3544444444444	0.134514000329967	0.0149133932228881	8.36142444444445
1553	MTfmi	blade	cell_rearrangements	31.3711111111111	0.134580719519251	0.0149272840531152	8.37809111111111
1554	MTfmi	blade	cell_rearrangements	31.3877777777778	0.134647928832275	0.0149441524989888	8.39475777777778
1555	MTfmi	blade	cell_rearrangements	31.4044444444444	0.134715628269037	0.0149639985605088	8.41142444444444
1556	MTfmi	blade	cell_rearrangements	31.4211111111111	0.134783817829537	0.0149868222376753	8.42809111111111
1557	MTfmi	blade	cell_rearrangements	31.4377777777778	0.134852999007626	0.015012000385768	8.44475777777778
1558	MTfmi	blade	cell_rearrangements	31.4544444444444	0.134922029356434	0.0150358442372358	8.46142444444444
1559	MTfmi	blade	cell_rearrangements	31.4711111111111	0.134990278487222	0.0150578600121859	8.47809111111111
1560	MTfmi	blade	cell_rearrangements	31.4877777777778	0.13505774639999	0.0150780477106183	8.49475777777778
1561	MTfmi	blade	cell_rearrangements	31.5044444444444	0.135124433094738	0.0150964073325331	8.51142444444444
1562	MTfmi	blade	cell_rearrangements	31.5211111111111	0.135190663104161	0.0151129126670271	8.52809111111111
1563	MTfmi	blade	cell_rearrangements	31.5377777777778	0.135255800034244	0.0151253772445725	8.54475777777778
1564	MTfmi	blade	cell_rearrangements	31.5544444444444	0.135319461670256	0.0151332724677834	8.56142444444444
1565	MTfmi	blade	cell_rearrangements	31.5711111111111	0.135381648012195	0.0151365983366598	8.57809111111111
1566	MTfmi	blade	cell_rearrangements	31.5877777777778	0.135442359060061	0.0151353548512018	8.59475777777778
1567	MTfmi	blade	cell_rearrangements	31.6044444444444	0.135500617515194	0.0151304661026661	8.61142444444445
1568	MTfmi	blade	cell_rearrangements	31.6211111111111	0.135556032763737	0.0151269284083231	8.62809111111111
1569	MTfmi	blade	cell_rearrangements	31.6377777777778	0.135609179045057	0.0151253555347511	8.64475777777778
1570	MTfmi	blade	cell_rearrangements	31.6544444444444	0.135660056359155	0.0151257474819501	8.66142444444444
1571	MTfmi	blade	cell_rearrangements	31.6711111111111	0.13570866470603	0.0151281042499201	8.67809111111111
1572	MTfmi	blade	cell_rearrangements	31.6877777777778	0.135755768659768	0.0151318204837205	8.69475777777778
1573	MTfmi	blade	cell_rearrangements	18.6044444444444	0	0	-4.38857555555555
1574	MTfmi	blade	cell_rearrangements	18.6211111111111	-0.000581010630394026	0.0000249550369115144	-4.37190888888889
1575	MTfmi	blade	cell_rearrangements	18.6377777777778	-0.00115827938705373	0.000058356875089086	-4.35524222222222
1576	MTfmi	blade	cell_rearrangements	18.6544444444444	-0.00173180626997913	0.000100205514532715	-4.33857555555556
1577	MTfmi	blade	cell_rearrangements	18.6711111111111	-0.00230159127917032	0.000150500955242413	-4.32190888888889
1578	MTfmi	blade	cell_rearrangements	18.6877777777778	-0.00286729255411992	0.000209873447807208	-4.30524222222222
1579	MTfmi	blade	cell_rearrangements	18.7044444444444	-0.00343377725719909	0.000271456658258542	-4.28857555555556
1580	MTfmi	blade	cell_rearrangements	18.7211111111111	-0.00400249720809941	0.000333100705824316	-4.27190888888889
1581	MTfmi	blade	cell_rearrangements	18.7377777777778	-0.00457345240682062	0.000394805590504503	-4.25524222222222
1582	MTfmi	blade	cell_rearrangements	18.7544444444444	-0.00514664285336284	0.000456571312299117	-4.23857555555556
1583	MTfmi	blade	cell_rearrangements	18.7711111111111	-0.00572075563885641	0.000516352773440864	-4.22190888888889
1584	MTfmi	blade	cell_rearrangements	18.7877777777778	-0.00628589191285835	0.00057948627870956	-4.20524222222222
1585	MTfmi	blade	cell_rearrangements	18.8044444444444	-0.00684047958760554	0.000648711909015144	-4.18857555555556
1586	MTfmi	blade	cell_rearrangements	18.8211111111111	-0.00738451866309813	0.000724029664357629	-4.17190888888889
1587	MTfmi	blade	cell_rearrangements	18.8377777777778	-0.00791800913933609	0.000805439544737016	-4.15524222222222
1588	MTfmi	blade	cell_rearrangements	18.8544444444444	-0.00844328352875418	0.000892924276058925	-4.13857555555555
1589	MTfmi	blade	cell_rearrangements	18.8711111111111	-0.00897011267762384	0.000983425193309631	-4.12190888888889
1590	MTfmi	blade	cell_rearrangements	18.8877777777778	-0.00949933569521429	0.00107618950617563	-4.10524222222222
1591	MTfmi	blade	cell_rearrangements	18.9044444444444	-0.0100309525815255	0.00117121721465692	-4.08857555555556
1592	MTfmi	blade	cell_rearrangements	18.9211111111111	-0.0105649633365577	0.00126850831875353	-4.07190888888889
1593	MTfmi	blade	cell_rearrangements	18.9377777777778	-0.0111022962619956	0.00136747145244132	-4.05524222222222
1594	MTfmi	blade	cell_rearrangements	18.9544444444444	-0.011643801131667	0.00146706477524167	-4.03857555555556
1595	MTfmi	blade	cell_rearrangements	18.9711111111111	-0.0121890521816204	0.00156743439117646	-4.02190888888889
1596	MTfmi	blade	cell_rearrangements	18.9877777777778	-0.0127380494118556	0.00166858030024567	-4.00524222222222
1597	MTfmi	blade	cell_rearrangements	19.0044444444444	-0.0132907928223728	0.00177050250244932	-3.98857555555556
1598	MTfmi	blade	cell_rearrangements	19.0211111111111	-0.0138444152424218	0.00187149421121183	-3.97190888888889
1599	MTfmi	blade	cell_rearrangements	19.0377777777778	-0.0143952054433365	0.00195717072636723	-3.95524222222222
1600	MTfmi	blade	cell_rearrangements	19.0544444444444	-0.0149442067978405	0.0020251092886447	-3.93857555555556
1601	MTfmi	blade	cell_rearrangements	19.0711111111111	-0.0154914193059339	0.00207530989804425	-3.92190888888889
1602	MTfmi	blade	cell_rearrangements	19.0877777777778	-0.0160368429676168	0.00210777255456589	-3.90524222222222
1603	MTfmi	blade	cell_rearrangements	19.1044444444444	-0.0165820021251779	0.00212502054772982	-3.88857555555555
1604	MTfmi	blade	cell_rearrangements	19.1211111111111	-0.0171290049872453	0.00213602714343375	-3.87190888888889
1605	MTfmi	blade	cell_rearrangements	19.1377777777778	-0.0176773306206528	0.00214130089660698	-3.85524222222222
1606	MTfmi	blade	cell_rearrangements	19.1544444444444	-0.0182269790254004	0.0021408418072495	-3.83857555555556
1607	MTfmi	blade	cell_rearrangements	19.1711111111111	-0.0187779502014882	0.00213464987536132	-3.82190888888889
1608	MTfmi	blade	cell_rearrangements	19.1877777777778	-0.019328695296969	0.00212131567698085	-3.80524222222222
1609	MTfmi	blade	cell_rearrangements	19.2044444444444	-0.0198772167883565	0.00210112034144595	-3.78857555555556
1610	MTfmi	blade	cell_rearrangements	19.2211111111111	-0.0204240801304926	0.00207510313006465	-3.77190888888889
1611	MTfmi	blade	cell_rearrangements	19.2377777777778	-0.0209692853233771	0.00204326404283694	-3.75524222222222
1612	MTfmi	blade	cell_rearrangements	19.2544444444444	-0.0215128323670101	0.00200560307976285	-3.73857555555556
1613	MTfmi	blade	cell_rearrangements	19.2711111111111	-0.0220538940022597	0.00196048970052117	-3.72190888888889
1614	MTfmi	blade	cell_rearrangements	19.2877777777778	-0.0225892853842985	0.00189958970592768	-3.70524222222222
1615	MTfmi	blade	cell_rearrangements	19.3044444444444	-0.0231187790425727	0.00182194054265717	-3.68857555555556
1616	MTfmi	blade	cell_rearrangements	19.3211111111111	-0.0236423749770823	0.00172754221070963	-3.67190888888889
1617	MTfmi	blade	cell_rearrangements	19.3377777777778	-0.0241600731878274	0.00161639471008505	-3.65524222222222
1618	MTfmi	blade	cell_rearrangements	19.3544444444444	-0.0246719004699637	0.0014898799219564	-3.63857555555555
1619	MTfmi	blade	cell_rearrangements	19.3711111111111	-0.0251721475980704	0.00136278838188671	-3.62190888888889
1620	MTfmi	blade	cell_rearrangements	19.3877777777778	-0.0256593688441229	0.00123786768046025	-3.60524222222222
1621	MTfmi	blade	cell_rearrangements	19.4044444444444	-0.0261335642081212	0.00111511781767703	-3.58857555555556
1622	MTfmi	blade	cell_rearrangements	19.4211111111111	-0.0265947336900653	0.000994538793537016	-3.57190888888889
1623	MTfmi	blade	cell_rearrangements	19.4377777777778	-0.0270462328510856	0.000879609080841852	-3.55524222222222
1624	MTfmi	blade	cell_rearrangements	19.4544444444444	-0.0275003178699882	0.000774241360080075	-3.53857555555556
1625	MTfmi	blade	cell_rearrangements	19.4711111111111	-0.0279577458431976	0.000748858679833856	-3.52190888888889
1626	MTfmi	blade	cell_rearrangements	19.4877777777778	-0.0284185167707135	0.00079794253866421	-3.50524222222222
1627	MTfmi	blade	cell_rearrangements	19.5044444444444	-0.028882630652536	0.000864801680789523	-3.48857555555556
1628	MTfmi	blade	cell_rearrangements	19.5211111111111	-0.0293480181167149	0.000934144480798706	-3.47190888888889
1629	MTfmi	blade	cell_rearrangements	19.5377777777778	-0.0298087528233372	0.00100465797944684	-3.45524222222222
1630	MTfmi	blade	cell_rearrangements	19.5544444444444	-0.0302647758806403	0.00107675864426801	-3.43857555555556
1631	MTfmi	blade	cell_rearrangements	19.5711111111111	-0.0307160872886244	0.00115044647526224	-3.42190888888889
1632	MTfmi	blade	cell_rearrangements	19.5877777777778	-0.0311626870472893	0.00122572147242952	-3.40524222222222
1633	MTfmi	blade	cell_rearrangements	19.6044444444444	-0.031606303025835	0.00130109967344872	-3.38857555555555
1634	MTfmi	blade	cell_rearrangements	19.6211111111111	-0.0320478303360348	0.00136866091779494	-3.37190888888889
1635	MTfmi	blade	cell_rearrangements	19.6377777777778	-0.0324863048457576	0.00142744538943276	-3.35524222222222
1636	MTfmi	blade	cell_rearrangements	19.6544444444444	-0.0329217265550033	0.00147745308836219	-3.33857555555556
1637	MTfmi	blade	cell_rearrangements	19.6711111111111	-0.033354095463772	0.00151868401458323	-3.32190888888889
1638	MTfmi	blade	cell_rearrangements	19.6877777777778	-0.0337829120740549	0.00155216080267763	-3.30524222222222
1639	MTfmi	blade	cell_rearrangements	19.7044444444444	-0.0342137959672719	0.00158631516968315	-3.28857555555556
1640	MTfmi	blade	cell_rearrangements	19.7211111111111	-0.0346484954436587	0.00162255198358426	-3.27190888888889
1641	MTfmi	blade	cell_rearrangements	19.7377777777778	-0.0350870105032152	0.00166087124438094	-3.25524222222222
1642	MTfmi	blade	cell_rearrangements	19.7544444444444	-0.0355293411459416	0.00170127295207319	-3.23857555555556
1643	MTfmi	blade	cell_rearrangements	19.7711111111111	-0.0359745892265425	0.00174353492378111	-3.22190888888889
1644	MTfmi	blade	cell_rearrangements	19.7877777777778	-0.0364188875222262	0.00178791127004974	-3.20524222222222
1645	MTfmi	blade	cell_rearrangements	19.8044444444444	-0.0368618867021847	0.00183461826924524	-3.18857555555556
1646	MTfmi	blade	cell_rearrangements	19.8211111111111	-0.0373035867664182	0.0018836559213676	-3.17190888888889
1647	MTfmi	blade	cell_rearrangements	19.8377777777778	-0.0377439877149266	0.00193502422641685	-3.15524222222222
1648	MTfmi	blade	cell_rearrangements	19.8544444444444	-0.0381822116196533	0.00198888923341414	-3.13857555555555
1649	MTfmi	blade	cell_rearrangements	19.8711111111111	-0.0386129976520141	0.0020428753455411	-3.12190888888889
1650	MTfmi	blade	cell_rearrangements	19.8877777777778	-0.039035634180402	0.00209627450489109	-3.10524222222222
1651	MTfmi	blade	cell_rearrangements	19.9044444444444	-0.0394501212048171	0.00214908671146413	-3.08857555555556
1652	MTfmi	blade	cell_rearrangements	19.9211111111111	-0.0398564587252595	0.00220131196526021	-3.07190888888889
1653	MTfmi	blade	cell_rearrangements	19.9377777777778	-0.040255597798623	0.00230874997995261	-3.05524222222222
1654	MTfmi	blade	cell_rearrangements	19.9544444444444	-0.0406498242572198	0.00241588808444579	-3.03857555555556
1655	MTfmi	blade	cell_rearrangements	19.9711111111111	-0.0410390557075133	0.00251252295684264	-3.02190888888889
1656	MTfmi	blade	cell_rearrangements	19.9877777777778	-0.0414232921495032	0.00259865459714313	-3.00524222222222
1657	MTfmi	blade	cell_rearrangements	20.0044444444444	-0.0418025335831898	0.00267428300534726	-2.98857555555556
1658	MTfmi	blade	cell_rearrangements	20.0211111111111	-0.0421767871774593	0.00273965730156244	-2.97190888888889
1659	MTfmi	blade	cell_rearrangements	20.0377777777778	-0.0425488283148491	0.00279907929604954	-2.95524222222222
1660	MTfmi	blade	cell_rearrangements	20.0544444444444	-0.042919345912384	0.0028534531712999	-2.93857555555556
1661	MTfmi	blade	cell_rearrangements	20.0711111111111	-0.0432883399700642	0.00290277892731356	-2.92190888888889
1662	MTfmi	blade	cell_rearrangements	20.0877777777778	-0.0436558104878896	0.0029470565640905	-2.90524222222222
1663	MTfmi	blade	cell_rearrangements	20.1044444444444	-0.0440209215622934	0.00298628875273281	-2.88857555555555
1664	MTfmi	blade	cell_rearrangements	20.1211111111111	-0.0443784598803928	0.00301705104012328	-2.87190888888889
1665	MTfmi	blade	cell_rearrangements	20.1377777777778	-0.0447276967976695	0.00303848547659993	-2.85524222222222
1666	MTfmi	blade	cell_rearrangements	20.1544444444444	-0.0450686323141234	0.00305059206216277	-2.83857555555556
1667	MTfmi	blade	cell_rearrangements	20.1711111111111	-0.0454012664297547	0.00305337079681179	-2.82190888888889
1668	MTfmi	blade	cell_rearrangements	20.1877777777778	-0.04572785219143	0.00304634193163849	-2.80524222222222
1669	MTfmi	blade	cell_rearrangements	20.2044444444444	-0.0460600594660314	0.00303595110772281	-2.78857555555556
1670	MTfmi	blade	cell_rearrangements	20.2211111111111	-0.0463992567505586	0.00302413956270932	-2.77190888888889
1671	MTfmi	blade	cell_rearrangements	20.2377777777778	-0.0467454440450115	0.00301090729659804	-2.75524222222222
1672	MTfmi	blade	cell_rearrangements	20.2544444444444	-0.0470986213493901	0.00303463645306547	-2.73857555555556
1673	MTfmi	blade	cell_rearrangements	20.2711111111111	-0.047457532182533	0.00305818569490746	-2.72190888888889
1674	MTfmi	blade	cell_rearrangements	20.2877777777778	-0.0478161841844327	0.00308082767206945	-2.70524222222222
1675	MTfmi	blade	cell_rearrangements	20.3044444444444	-0.0481739430958853	0.00310266839097537	-2.68857555555556
1676	MTfmi	blade	cell_rearrangements	20.3211111111111	-0.0485308089168911	0.00312370785162523	-2.67190888888889
1677	MTfmi	blade	cell_rearrangements	20.3377777777778	-0.04888678164745	0.00314394605401902	-2.65524222222222
1678	MTfmi	blade	cell_rearrangements	20.3544444444444	-0.0492412486164665	0.00316483182403006	-2.63857555555555
1679	MTfmi	blade	cell_rearrangements	20.3711111111111	-0.049588099087373	0.00318742041981203	-2.62190888888889
1680	MTfmi	blade	cell_rearrangements	20.3877777777778	-0.0499262265874058	0.00321097958811546	-2.60524222222222
1681	MTfmi	blade	cell_rearrangements	20.4044444444444	-0.0502556311165649	0.00323550932894034	-2.58857555555556
1682	MTfmi	blade	cell_rearrangements	20.4211111111111	-0.0505763126748503	0.0032610096422867	-2.57190888888889
1683	MTfmi	blade	cell_rearrangements	20.4377777777778	-0.0508890636782885	0.00328686137515816	-2.55524222222222
1684	MTfmi	blade	cell_rearrangements	20.4544444444444	-0.0512008171822195	0.00331437901216189	-2.53857555555556
1685	MTfmi	blade	cell_rearrangements	20.4711111111111	-0.0515127616644599	0.00334431684213468	-2.52190888888889
1686	MTfmi	blade	cell_rearrangements	20.4877777777778	-0.0518248971250096	0.0033766748650765	-2.50524222222222
1687	MTfmi	blade	cell_rearrangements	20.5044444444444	-0.0521372235638686	0.00341145308098737	-2.48857555555556
1688	MTfmi	blade	cell_rearrangements	20.5211111111111	-0.0524471811405682	0.00344968651670993	-2.47190888888889
1689	MTfmi	blade	cell_rearrangements	20.5377777777778	-0.0527472846929711	0.0034913801402324	-2.45524222222222
1690	MTfmi	blade	cell_rearrangements	20.5544444444444	-0.0530374228208653	0.00353582361259748	-2.43857555555556
1691	MTfmi	blade	cell_rearrangements	20.5711111111111	-0.0533175955242507	0.00358301693380518	-2.42190888888889
1692	MTfmi	blade	cell_rearrangements	20.5877777777778	-0.0535878028031275	0.00363296010385549	-2.40524222222222
1693	MTfmi	blade	cell_rearrangements	20.6044444444444	-0.0538500769506443	0.00368360096937966	-2.38857555555555
1694	MTfmi	blade	cell_rearrangements	20.6211111111111	-0.0541044593367161	0.00372557740018993	-2.37190888888889
1695	MTfmi	blade	cell_rearrangements	20.6377777777778	-0.0543495631022821	0.00375795971918039	-2.35524222222222
1696	MTfmi	blade	cell_rearrangements	20.6544444444444	-0.0545853882473423	0.00378074792635107	-2.33857555555556
1697	MTfmi	blade	cell_rearrangements	20.6711111111111	-0.0548119347718968	0.00379394202170196	-2.32190888888889
1698	MTfmi	blade	cell_rearrangements	20.6877777777778	-0.0550279287527874	0.00379918501388829	-2.30524222222222
1699	MTfmi	blade	cell_rearrangements	20.7044444444444	-0.055238782449078	0.0038063573898138	-2.28857555555556
1700	MTfmi	blade	cell_rearrangements	20.7211111111111	-0.0554467247477058	0.00381679970275394	-2.27190888888889
1701	MTfmi	blade	cell_rearrangements	20.7377777777778	-0.0556517556486709	0.00383051195270873	-2.25524222222222
1702	MTfmi	blade	cell_rearrangements	20.7544444444444	-0.0558538751519733	0.00384749413967816	-2.23857555555556
1703	MTfmi	blade	cell_rearrangements	20.7711111111111	-0.0560542553588444	0.00386706941990588	-2.22190888888889
1704	MTfmi	blade	cell_rearrangements	20.7877777777778	-0.0562512001244506	0.00388452204500087	-2.20524222222222
1705	MTfmi	blade	cell_rearrangements	20.8044444444444	-0.0564434795929865	0.00389913840794788	-2.18857555555556
1706	MTfmi	blade	cell_rearrangements	20.8211111111111	-0.0566310937644521	0.0039109185087469	-2.17190888888889
1707	MTfmi	blade	cell_rearrangements	20.8377777777778	-0.0568140426388476	0.00391986234739794	-2.15524222222222
1708	MTfmi	blade	cell_rearrangements	20.8544444444444	-0.0569925030623445	0.00392587814594662	-2.13857555555555
1709	MTfmi	blade	cell_rearrangements	20.8711111111111	-0.0571714746894484	0.00393453006643605	-2.12190888888889
1710	MTfmi	blade	cell_rearrangements	20.8877777777778	-0.0573520858520429	0.00394727224672066	-2.10524222222222
1711	MTfmi	blade	cell_rearrangements	20.9044444444444	-0.0575343365501279	0.00396410468680043	-2.08857555555556
1712	MTfmi	blade	cell_rearrangements	20.9211111111111	-0.0577182267837035	0.00398502738667538	-2.07190888888889
1713	MTfmi	blade	cell_rearrangements	20.9377777777778	-0.0579042051861772	0.00400952891928366	-2.05524222222222
1714	MTfmi	blade	cell_rearrangements	20.9544444444444	-0.0580884615148116	0.00403086789396068	-2.03857555555556
1715	MTfmi	blade	cell_rearrangements	20.9711111111111	-0.0582697347734544	0.0040477105691453	-2.02190888888889
1716	MTfmi	blade	cell_rearrangements	20.9877777777778	-0.0584480249621057	0.00406005694483753	-2.00524222222222
1717	MTfmi	blade	cell_rearrangements	21.0044444444444	-0.0586233320807655	0.00406790702103736	-1.98857555555556
1718	MTfmi	blade	cell_rearrangements	21.0211111111111	-0.0587950980736583	0.00407159750805082	-1.97190888888889
1719	MTfmi	blade	cell_rearrangements	21.0377777777778	-0.0589627850267209	0.00407314890013656	-1.95524222222222
1720	MTfmi	blade	cell_rearrangements	21.0544444444444	-0.059126642124783	0.00407283483252387	-1.93857555555556
1721	MTfmi	blade	cell_rearrangements	21.0711111111111	-0.0592866693678447	0.00407065530521274	-1.92190888888889
1722	MTfmi	blade	cell_rearrangements	21.0877777777778	-0.0594428667559061	0.00406661031820319	-1.90524222222222
1723	MTfmi	blade	cell_rearrangements	21.1044444444444	-0.0595941655639619	0.00406263824417389	-1.88857555555555
1724	MTfmi	blade	cell_rearrangements	21.1211111111111	-0.0597282679867381	0.00405461828596759	-1.87190888888889
1725	MTfmi	blade	cell_rearrangements	21.1377777777778	-0.0598428343213571	0.00404018761307835	-1.85524222222222
1726	MTfmi	blade	cell_rearrangements	21.1544444444444	-0.0599378645678189	0.00401934622550618	-1.83857555555556
1727	MTfmi	blade	cell_rearrangements	21.1711111111111	-0.0600133587261236	0.00399209412325108	-1.82190888888889
1728	MTfmi	blade	cell_rearrangements	21.1877777777778	-0.0600707009205531	0.00395721669606751	-1.80524222222222
1729	MTfmi	blade	cell_rearrangements	21.2044444444444	-0.060127035435748	0.00392484517813763	-1.78857555555556
1730	MTfmi	blade	cell_rearrangements	21.2211111111111	-0.0601856967574247	0.00389834742255076	-1.77190888888889
1731	MTfmi	blade	cell_rearrangements	21.2377777777778	-0.0602466848855831	0.00387772342930694	-1.75524222222222
1732	MTfmi	blade	cell_rearrangements	21.2544444444444	-0.0603099998202233	0.00386297319840615	-1.73857555555556
1733	MTfmi	blade	cell_rearrangements	21.2711111111111	-0.0603756006658989	0.00385345854711139	-1.72190888888889
1734	MTfmi	blade	cell_rearrangements	21.2877777777778	-0.0604413549174651	0.00384498643824624	-1.70524222222222
1735	MTfmi	blade	cell_rearrangements	21.3044444444444	-0.0605067575642551	0.00383694736314826	-1.68857555555556
1736	MTfmi	blade	cell_rearrangements	21.3211111111111	-0.0605718086062688	0.00382934132181747	-1.67190888888889
1737	MTfmi	blade	cell_rearrangements	21.3377777777778	-0.0606365080435062	0.00386373323991588	-1.65524222222222
1738	MTfmi	blade	cell_rearrangements	21.3544444444444	-0.0607015113518598	0.00392967746365297	-1.63857555555555
1739	MTfmi	blade	cell_rearrangements	21.3711111111111	-0.0607639934502912	0.00400229881785596	-1.62190888888889
1740	MTfmi	blade	cell_rearrangements	21.3877777777778	-0.060822797428865	0.00408329490537023	-1.60524222222222
1741	MTfmi	blade	cell_rearrangements	21.4044444444444	-0.060877923287581	0.00417266572619577	-1.58857555555556
1742	MTfmi	blade	cell_rearrangements	21.4211111111111	-0.0609293710264394	0.00427041128033261	-1.57190888888889
1743	MTfmi	blade	cell_rearrangements	21.4377777777778	-0.0609769681410363	0.00437559391382883	-1.55524222222222
1744	MTfmi	blade	cell_rearrangements	21.4544444444444	-0.0610240325574744	0.00448073930931341	-1.53857555555556
1745	MTfmi	blade	cell_rearrangements	21.4711111111111	-0.0610715123540568	0.0045846235245355	-1.52190888888889
1746	MTfmi	blade	cell_rearrangements	21.4877777777778	-0.0611194075307835	0.00468724655949508	-1.50524222222222
1747	MTfmi	blade	cell_rearrangements	21.5044444444444	-0.0611677180876544	0.00478860841419215	-1.48857555555556
1748	MTfmi	blade	cell_rearrangements	21.5211111111111	-0.0612144680667651	0.00488860956260286	-1.47190888888889
1749	MTfmi	blade	cell_rearrangements	21.5377777777778	-0.0612500136683385	0.00498918593319678	-1.45524222222222
1750	MTfmi	blade	cell_rearrangements	21.5544444444444	-0.0612733024134896	0.00509088993223263	-1.43857555555556
1751	MTfmi	blade	cell_rearrangements	21.5711111111111	-0.0612843343022184	0.00519372155971044	-1.42190888888889
1752	MTfmi	blade	cell_rearrangements	21.5877777777778	-0.061283109334525	0.00529768081563022	-1.40524222222222
1753	MTfmi	blade	cell_rearrangements	21.6044444444444	-0.0612724812689566	0.00540495730837789	-1.38857555555555
1754	MTfmi	blade	cell_rearrangements	21.6211111111111	-0.0612581000732294	0.00552479096491206	-1.37190888888889
1755	MTfmi	blade	cell_rearrangements	21.6377777777778	-0.0612394162802715	0.00565798641120712	-1.35524222222222
1756	MTfmi	blade	cell_rearrangements	21.6544444444444	-0.0612164298900829	0.00580454364726307	-1.33857555555556
1757	MTfmi	blade	cell_rearrangements	21.6711111111111	-0.0611891409026636	0.00596446267307994	-1.32190888888889
1758	MTfmi	blade	cell_rearrangements	21.6877777777778	-0.0611551215325095	0.00613539664754634	-1.30524222222222
1759	MTfmi	blade	cell_rearrangements	21.7044444444444	-0.0611165315193448	0.00629974656930734	-1.28857555555556
1760	MTfmi	blade	cell_rearrangements	21.7211111111111	-0.0610755799006344	0.00645472614128825	-1.27190888888889
1761	MTfmi	blade	cell_rearrangements	21.7377777777778	-0.0610322666763784	0.00660033536348903	-1.25524222222222
1762	MTfmi	blade	cell_rearrangements	21.7544444444444	-0.0609865918465767	0.00673657423590969	-1.23857555555556
1763	MTfmi	blade	cell_rearrangements	21.7711111111111	-0.0609387088444168	0.00686389064747531	-1.22190888888889
1764	MTfmi	blade	cell_rearrangements	21.7877777777778	-0.0608847574265878	0.00699237484282592	-1.20524222222222
1765	MTfmi	blade	cell_rearrangements	21.8044444444444	-0.0608236670469457	0.00712424145948548	-1.18857555555556
1766	MTfmi	blade	cell_rearrangements	21.8211111111111	-0.0607554377054904	0.007259490497454	-1.17190888888889
1767	MTfmi	blade	cell_rearrangements	21.8377777777778	-0.0606800694022221	0.00739812195673149	-1.15524222222222
1768	MTfmi	blade	cell_rearrangements	21.8544444444444	-0.0605979196023768	0.0075399897231964	-1.13857555555555
1769	MTfmi	blade	cell_rearrangements	21.8711111111111	-0.0605118134725584	0.00767918666994512	-1.12190888888889
1770	MTfmi	blade	cell_rearrangements	21.8877777777778	-0.0604222115470677	0.00781433646871037	-1.10524222222222
1771	MTfmi	blade	cell_rearrangements	21.9044444444444	-0.0603291138259047	0.00794543911949216	-1.08857555555556
1772	MTfmi	blade	cell_rearrangements	21.9211111111111	-0.0602325203090696	0.00807249462229051	-1.07190888888889
1773	MTfmi	blade	cell_rearrangements	21.9377777777778	-0.0601320932958382	0.00819477847908015	-1.05524222222222
1774	MTfmi	blade	cell_rearrangements	21.9544444444444	-0.0600264214458111	0.00831339453907295	-1.03857555555556
1775	MTfmi	blade	cell_rearrangements	21.9711111111111	-0.0599153840931359	0.00842911685696421	-1.02190888888889
1776	MTfmi	blade	cell_rearrangements	21.9877777777778	-0.0597989812378128	0.00854194543275388	-1.00524222222222
1777	MTfmi	blade	cell_rearrangements	22.0044444444444	-0.0596772128798417	0.008651880266442	-0.988575555555556
1778	MTfmi	blade	cell_rearrangements	22.0211111111111	-0.0595529716415417	0.00876226159391184	-0.97190888888889
1779	MTfmi	blade	cell_rearrangements	22.0377777777778	-0.0594431063969122	0.00887180163411258	-0.955242222222221
1780	MTfmi	blade	cell_rearrangements	22.0544444444444	-0.0593498406866088	0.00897788202961169	-0.938575555555555
1781	MTfmi	blade	cell_rearrangements	22.0711111111111	-0.0592731745106315	0.00908050278040919	-0.92190888888889
1782	MTfmi	blade	cell_rearrangements	22.0877777777778	-0.0592131078689803	0.00917966388650509	-0.905242222222224
1783	MTfmi	blade	cell_rearrangements	22.1044444444444	-0.0591664953110104	0.00927111004168865	-0.888575555555555
1784	MTfmi	blade	cell_rearrangements	22.1211111111111	-0.0591114049237724	0.00935555703413949	-0.871908888888889
1785	MTfmi	blade	cell_rearrangements	22.1377777777778	-0.0590445162263472	0.00943610933392243	-0.855242222222223
1786	MTfmi	blade	cell_rearrangements	22.1544444444444	-0.0589658292187347	0.00951276694103747	-0.838575555555558
1787	MTfmi	blade	cell_rearrangements	22.1711111111111	-0.058875343900935	0.00958552985548462	-0.821908888888888
1788	MTfmi	blade	cell_rearrangements	22.1877777777778	-0.0587733512382426	0.0096559007643884	-0.805242222222223
1789	MTfmi	blade	cell_rearrangements	22.2044444444444	-0.0586639673068934	0.00972244072192411	-0.788575555555557
1790	MTfmi	blade	cell_rearrangements	22.2211111111111	-0.0585480210873065	0.00978375689423748	-0.771908888888888
1791	MTfmi	blade	cell_rearrangements	22.2377777777778	-0.058425512579482	0.00983984928132849	-0.755242222222222
1792	MTfmi	blade	cell_rearrangements	22.2544444444444	-0.0582964417834198	0.00989071788319714	-0.738575555555556
1793	MTfmi	blade	cell_rearrangements	22.2711111111111	-0.0581611085010396	0.00993624119596204	-0.72190888888889
1794	MTfmi	blade	cell_rearrangements	22.2877777777778	-0.0580238932461428	0.00997470732981673	-0.705242222222225
1795	MTfmi	blade	cell_rearrangements	22.3044444444444	-0.0578856850333599	0.0100057718462281	-0.688575555555555
1796	MTfmi	blade	cell_rearrangements	22.3211111111111	-0.057746483862691	0.010029434745196	-0.67190888888889
1797	MTfmi	blade	cell_rearrangements	22.3377777777778	-0.0576062897341359	0.0100456960267207	-0.655242222222221
1798	MTfmi	blade	cell_rearrangements	22.3544444444444	-0.0574656033185448	0.0100553528918912	-0.638575555555555
1799	MTfmi	blade	cell_rearrangements	22.3711111111111	-0.0573245099586554	0.0100623173169271	-0.621908888888889
1800	MTfmi	blade	cell_rearrangements	22.3877777777778	-0.057182686778943	0.0100670192201344	-0.605242222222223
1801	MTfmi	blade	cell_rearrangements	22.4044444444444	-0.0570401337794075	0.0100694586015132	-0.588575555555558
1802	MTfmi	blade	cell_rearrangements	22.4211111111111	-0.0568968509600488	0.0100696354610633	-0.571908888888888
1803	MTfmi	blade	cell_rearrangements	22.4377777777778	-0.0567537537652536	0.0100685308590337	-0.555242222222223
1804	MTfmi	blade	cell_rearrangements	22.4544444444444	-0.0566170300585843	0.0100670667098909	-0.538575555555557
1805	MTfmi	blade	cell_rearrangements	22.4711111111111	-0.0564875974379161	0.0100647990133303	-0.521908888888888
1806	MTfmi	blade	cell_rearrangements	22.4877777777778	-0.056365455903249	0.010061727769352	-0.505242222222222
1807	MTfmi	blade	cell_rearrangements	22.5044444444444	-0.0562506054545828	0.010057852977956	-0.488575555555556
1808	MTfmi	blade	cell_rearrangements	22.5211111111111	-0.0561409573072069	0.0100513015954032	-0.47190888888889
1809	MTfmi	blade	cell_rearrangements	22.5377777777778	-0.0560206364687339	0.0100461406892648	-0.455242222222225
1810	MTfmi	blade	cell_rearrangements	22.5544444444444	-0.0558871102305555	0.0100446747440041	-0.438575555555555
1811	MTfmi	blade	cell_rearrangements	22.5711111111111	-0.0557403785926717	0.010046903759621	-0.42190888888889
1812	MTfmi	blade	cell_rearrangements	22.5877777777778	-0.0555804415550826	0.0100528277361156	-0.405242222222221
1813	MTfmi	blade	cell_rearrangements	22.6044444444444	-0.0554085247032064	0.0100635584324421	-0.388575555555555
1814	MTfmi	blade	cell_rearrangements	22.6211111111111	-0.055234950007133	0.0100723009563804	-0.371908888888889
1815	MTfmi	blade	cell_rearrangements	22.6377777777778	-0.0550614553694098	0.0100765922505944	-0.355242222222223
1816	MTfmi	blade	cell_rearrangements	22.6544444444444	-0.054888040790037	0.0100764323150841	-0.338575555555558
1817	MTfmi	blade	cell_rearrangements	22.6711111111111	-0.0547147062690144	0.0100718211498495	-0.321908888888888
1818	MTfmi	blade	cell_rearrangements	22.6877777777778	-0.0545414716214537	0.0100630137683027	-0.305242222222223
1819	MTfmi	blade	cell_rearrangements	22.7044444444444	-0.0543626403118782	0.010057811256551	-0.288575555555557
1820	MTfmi	blade	cell_rearrangements	22.7211111111111	-0.0541767745835299	0.0100579885644003	-0.271908888888888
1821	MTfmi	blade	cell_rearrangements	22.7377777777778	-0.0539838744364086	0.0100635456918506	-0.255242222222222
1822	MTfmi	blade	cell_rearrangements	22.7544444444444	-0.0537839398705144	0.0100744826389019	-0.238575555555556
1823	MTfmi	blade	cell_rearrangements	22.7711111111111	-0.0535768208990241	0.0100894688759641	-0.22190888888889
1824	MTfmi	blade	cell_rearrangements	22.7877777777778	-0.0533644758872933	0.0101021961141348	-0.205242222222225
1825	MTfmi	blade	cell_rearrangements	22.8044444444444	-0.0531474975426019	0.0101120020202819	-0.188575555555555
1826	MTfmi	blade	cell_rearrangements	22.8211111111111	-0.0529258858649498	0.0101188865944053	-0.17190888888889
1827	MTfmi	blade	cell_rearrangements	22.8377777777778	-0.0526996408543371	0.010122849836505	-0.155242222222221
1828	MTfmi	blade	cell_rearrangements	22.8544444444444	-0.0524693168645586	0.0101254290376731	-0.138575555555555
1829	MTfmi	blade	cell_rearrangements	22.8711111111111	-0.0522413212629452	0.0101262770916459	-0.121908888888889
1830	MTfmi	blade	cell_rearrangements	22.8877777777778	-0.052016874773096	0.0101242503342316	-0.105242222222223
1831	MTfmi	blade	cell_rearrangements	22.9044444444444	-0.0517959773950108	0.0101193487654303	-0.0885755555555576
1832	MTfmi	blade	cell_rearrangements	22.9211111111111	-0.0515786291286897	0.0101115723852419	-0.0719088888888884
1833	MTfmi	blade	cell_rearrangements	22.9377777777778	-0.0513615026128231	0.0100971307301849	-0.0552422222222226
1834	MTfmi	blade	cell_rearrangements	22.9544444444444	-0.0511276263747389	0.010074037999421	-0.0385755555555569
1835	MTfmi	blade	cell_rearrangements	22.9711111111111	-0.0508750451071691	0.0100444036863838	-0.0219088888888876
1836	MTfmi	blade	cell_rearrangements	22.9877777777778	-0.0506037588101137	0.0100082277910736	-0.00524222222222193
1837	MTfmi	blade	cell_rearrangements	23.0044444444444	-0.0503137674835729	0.00996551031349022	0.0114244444444438
1838	MTfmi	blade	cell_rearrangements	23.0211111111111	-0.0500082181279719	0.00992021639477176	0.0280911111111095
1839	MTfmi	blade	cell_rearrangements	23.0377777777778	-0.0497046583461673	0.00987631048855609	0.0447577777777752
1840	MTfmi	blade	cell_rearrangements	23.0544444444444	-0.0494053114760807	0.00983205767372025	0.0614244444444445
1841	MTfmi	blade	cell_rearrangements	23.0711111111111	-0.0491101775177124	0.00978745795026429	0.0780911111111102
1842	MTfmi	blade	cell_rearrangements	23.0877777777778	-0.048819256471062	0.00974251131818816	0.0947577777777795
1843	MTfmi	blade	cell_rearrangements	23.1044444444444	-0.0485339535434771	0.00969759620397784	0.111424444444445
1844	MTfmi	blade	cell_rearrangements	23.1211111111111	-0.0482513261013353	0.00966148867469311	0.128091111111111
1845	MTfmi	blade	cell_rearrangements	23.1377777777778	-0.0479696724061797	0.00963612257888985	0.144757777777777
1846	MTfmi	blade	cell_rearrangements	23.1544444444444	-0.0476889924580102	0.00962149791656806	0.161424444444442
1847	MTfmi	blade	cell_rearrangements	23.1711111111111	-0.0474092862568268	0.00961761468772773	0.178091111111112
1848	MTfmi	blade	cell_rearrangements	23.1877777777778	-0.0471284062643463	0.00962267926730334	0.194757777777777
1849	MTfmi	blade	cell_rearrangements	23.2044444444444	-0.046843822354028	0.00962671448311412	0.211424444444443
1850	MTfmi	blade	cell_rearrangements	23.2211111111111	-0.0465563784268063	0.00962845915934744	0.228091111111112
1851	MTfmi	blade	cell_rearrangements	23.2377777777778	-0.0462660744826816	0.00962791329600329	0.244757777777778
1852	MTfmi	blade	cell_rearrangements	23.2544444444444	-0.0459729105216536	0.00962507689308166	0.261424444444444
1853	MTfmi	blade	cell_rearrangements	23.2711111111111	-0.0456766961028434	0.00961926089323792	0.27809111111111
1854	MTfmi	blade	cell_rearrangements	23.2877777777778	-0.045375305497576	0.0096114024072753	0.294757777777775
1855	MTfmi	blade	cell_rearrangements	23.3044444444444	-0.0450683382017867	0.00960220943981908	0.311424444444445
1856	MTfmi	blade	cell_rearrangements	23.3211111111111	-0.0447557942154758	0.00959168199086926	0.32809111111111
1857	MTfmi	blade	cell_rearrangements	23.3377777777778	-0.044437673538643	0.00957982006042583	0.344757777777779
1858	MTfmi	blade	cell_rearrangements	23.3544444444444	-0.0441148168763942	0.00956793096257701	0.361424444444445
1859	MTfmi	blade	cell_rearrangements	23.3711111111111	-0.043794420016269	0.00955357337384009	0.378091111111111
1860	MTfmi	blade	cell_rearrangements	23.3877777777778	-0.043477703920392	0.00953523818490875	0.394757777777777
1861	MTfmi	blade	cell_rearrangements	23.4044444444444	-0.0431646685887633	0.009512925395783	0.411424444444442
1862	MTfmi	blade	cell_rearrangements	23.4211111111111	-0.0428553140213828	0.00948663500646282	0.428091111111112
1863	MTfmi	blade	cell_rearrangements	23.4377777777778	-0.0425501194888594	0.00945697447046553	0.444757777777777
1864	MTfmi	blade	cell_rearrangements	23.4544444444444	-0.0422486634344548	0.00942494157713836	0.461424444444443
1865	MTfmi	blade	cell_rearrangements	23.4711111111111	-0.0419505109704409	0.00939036814952496	0.478091111111112
1866	MTfmi	blade	cell_rearrangements	23.4877777777778	-0.0416556620968178	0.00935325418762534	0.494757777777778
1867	MTfmi	blade	cell_rearrangements	23.5044444444444	-0.0413641168135854	0.0093135996914395	0.511424444444444
1868	MTfmi	blade	cell_rearrangements	23.5211111111111	-0.041073761506512	0.00926979136211292	0.52809111111111
1869	MTfmi	blade	cell_rearrangements	23.5377777777778	-0.0407796411370307	0.00922179127203249	0.544757777777775
1870	MTfmi	blade	cell_rearrangements	23.5544444444444	-0.0404819700552837	0.00917069908225736	0.561424444444445
1871	MTfmi	blade	cell_rearrangements	23.5711111111111	-0.0401807482612713	0.00911651479278758	0.57809111111111
1872	MTfmi	blade	cell_rearrangements	23.5877777777778	-0.0398759757549932	0.00905923840362311	0.594757777777779
1873	MTfmi	blade	cell_rearrangements	23.6044444444444	-0.0395685437961516	0.00899855442126387	0.611424444444445
1874	MTfmi	blade	cell_rearrangements	23.6211111111111	-0.0392541372974934	0.00893772058702358	0.628091111111111
1875	MTfmi	blade	cell_rearrangements	23.6377777777778	-0.0389310647461601	0.00887776823801202	0.644757777777777
1876	MTfmi	blade	cell_rearrangements	23.6544444444444	-0.0385993261421517	0.0088186973742292	0.661424444444442
1877	MTfmi	blade	cell_rearrangements	23.6711111111111	-0.0382589214854682	0.00876050799567509	0.678091111111112
1878	MTfmi	blade	cell_rearrangements	23.6877777777778	-0.037909703745333	0.00870384428854985	0.694757777777777
1879	MTfmi	blade	cell_rearrangements	23.7044444444444	-0.0375572854952275	0.00864589368594603	0.711424444444443
1880	MTfmi	blade	cell_rearrangements	23.7211111111111	-0.0372031709621806	0.00858551016812416	0.728091111111112
1881	MTfmi	blade	cell_rearrangements	23.7377777777778	-0.0368473601461925	0.00852269373508428	0.744757777777778
1882	MTfmi	blade	cell_rearrangements	23.7544444444444	-0.0364898530472632	0.00845744438682636	0.761424444444444
1883	MTfmi	blade	cell_rearrangements	23.7711111111111	-0.0361311383638662	0.00838982879721367	0.77809111111111
1884	MTfmi	blade	cell_rearrangements	23.7877777777778	-0.0357707351552009	0.00832046452796152	0.794757777777775
1885	MTfmi	blade	cell_rearrangements	23.8044444444444	-0.0354081872058666	0.00824946013121772	0.811424444444445
1886	MTfmi	blade	cell_rearrangements	23.8211111111111	-0.0350434945158635	0.00817681560698231	0.82809111111111
1887	MTfmi	blade	cell_rearrangements	23.8377777777778	-0.0346766570851912	0.00810253095525527	0.844757777777779
1888	MTfmi	blade	cell_rearrangements	23.8544444444444	-0.0343089946618865	0.00802843278234033	0.861424444444445
1889	MTfmi	blade	cell_rearrangements	23.8711111111111	-0.0339462681199531	0.0079593456088337	0.878091111111111
1890	MTfmi	blade	cell_rearrangements	23.8877777777778	-0.033589010351117	0.00789521977305062	0.894757777777777
1891	MTfmi	blade	cell_rearrangements	23.9044444444444	-0.0332372213553781	0.00783605527499108	0.911424444444442
1892	MTfmi	blade	cell_rearrangements	23.9211111111111	-0.0328909011327363	0.00778185211465508	0.928091111111112
1893	MTfmi	blade	cell_rearrangements	23.9377777777778	-0.0325499217472653	0.00773249082198543	0.944757777777777
1894	MTfmi	blade	cell_rearrangements	23.9544444444444	-0.0322059863789756	0.00769352768330853	0.961424444444443
1895	MTfmi	blade	cell_rearrangements	23.9711111111111	-0.0318571087788192	0.00766643390587033	0.978091111111112
1896	MTfmi	blade	cell_rearrangements	23.9877777777778	-0.0315032889467964	0.00765120948967083	0.994757777777778
1897	MTfmi	blade	cell_rearrangements	24.0044444444444	-0.031144526882907	0.00764785443471003	1.01142444444444
1898	MTfmi	blade	cell_rearrangements	24.0211111111111	-0.03077871128304	0.00765373856509243	1.02809111111111
1899	MTfmi	blade	cell_rearrangements	24.0377777777778	-0.0304045982180571	0.0076561578844242	1.04475777777778
1900	MTfmi	blade	cell_rearrangements	24.0544444444444	-0.0300233282272499	0.00765374463953506	1.06142444444444
1901	MTfmi	blade	cell_rearrangements	24.0711111111111	-0.0296349013106186	0.00764649883042499	1.07809111111111
1902	MTfmi	blade	cell_rearrangements	24.0877777777778	-0.0292393174681631	0.00763442045709401	1.09475777777778
1903	MTfmi	blade	cell_rearrangements	24.1044444444444	-0.0288376422860159	0.00761915885139829	1.11142444444445
1904	MTfmi	blade	cell_rearrangements	24.1211111111111	-0.0284341704300332	0.00760359516904066	1.12809111111111
1905	MTfmi	blade	cell_rearrangements	24.1377777777778	-0.0280292429762129	0.0075873157832957	1.14475777777778
1906	MTfmi	blade	cell_rearrangements	24.1544444444444	-0.0276228599245551	0.00757032069416343	1.16142444444444
1907	MTfmi	blade	cell_rearrangements	24.1711111111111	-0.0272150212750597	0.00755260990164383	1.17809111111111
1908	MTfmi	blade	cell_rearrangements	24.1877777777778	-0.0268057721336871	0.00753434410308031	1.19475777777778
1909	MTfmi	blade	cell_rearrangements	24.2044444444444	-0.026395400751409	0.00751556109959884	1.21142444444444
1910	MTfmi	blade	cell_rearrangements	24.2211111111111	-0.0259839481806207	0.00749615986205733	1.22809111111111
1911	MTfmi	blade	cell_rearrangements	24.2377777777778	-0.0255714144213223	0.00747614039045581	1.24475777777778
1912	MTfmi	blade	cell_rearrangements	24.2544444444444	-0.0251577994735138	0.00745550268479425	1.26142444444444
1913	MTfmi	blade	cell_rearrangements	24.2711111111111	-0.0247433293655073	0.0074337478134063	1.27809111111111
1914	MTfmi	blade	cell_rearrangements	24.2877777777778	-0.0243294776606105	0.00740919433647941	1.29475777777778
1915	MTfmi	blade	cell_rearrangements	24.3044444444444	-0.0239164573551857	0.00738176490958107	1.31142444444444
1916	MTfmi	blade	cell_rearrangements	24.3211111111111	-0.023504268449233	0.00735145953271126	1.32809111111111
1917	MTfmi	blade	cell_rearrangements	24.3377777777778	-0.0230929109427523	0.00731827820587	1.34475777777778
1918	MTfmi	blade	cell_rearrangements	24.3544444444444	-0.0226821100210434	0.00728223205308765	1.36142444444445
1919	MTfmi	blade	cell_rearrangements	24.3711111111111	-0.0222696352543869	0.00724651292724599	1.37809111111111
1920	MTfmi	blade	cell_rearrangements	24.3877777777778	-0.0218551179704595	0.00721191114379456	1.39475777777778
1921	MTfmi	blade	cell_rearrangements	24.4044444444444	-0.021438558169261	0.00717842670273336	1.41142444444444
1922	MTfmi	blade	cell_rearrangements	24.4211111111111	-0.0210199558507915	0.0071460596040624	1.42809111111111
1923	MTfmi	blade	cell_rearrangements	24.4377777777778	-0.0206015569461496	0.00711701635247173	1.44475777777778
1924	MTfmi	blade	cell_rearrangements	24.4544444444444	-0.020183053646194	0.0071029812123291	1.46142444444444
1925	MTfmi	blade	cell_rearrangements	24.4711111111111	-0.0197628249210088	0.00710535827775202	1.47809111111111
1926	MTfmi	blade	cell_rearrangements	24.4877777777778	-0.0193408707705944	0.00712414754874051	1.49475777777778
1927	MTfmi	blade	cell_rearrangements	24.5044444444444	-0.0189171911949505	0.00715934902529457	1.51142444444444
1928	MTfmi	blade	cell_rearrangements	24.5211111111111	-0.0184896233945565	0.00720901692870064	1.52809111111111
1929	MTfmi	blade	cell_rearrangements	24.5377777777778	-0.0180640177938799	0.00725507628196569	1.54475777777778
1930	MTfmi	blade	cell_rearrangements	24.5544444444444	-0.0176433239237084	0.00729434606370701	1.56142444444444
1931	MTfmi	blade	cell_rearrangements	24.5711111111111	-0.0172275417840419	0.00732682627392459	1.57809111111111
1932	MTfmi	blade	cell_rearrangements	24.5877777777778	-0.0168166713748804	0.00735251691261845	1.59475777777778
1933	MTfmi	blade	cell_rearrangements	24.6044444444444	-0.0164110771708206	0.00737150863292106	1.61142444444445
1934	MTfmi	blade	cell_rearrangements	24.6211111111111	-0.0160074436412816	0.0073889307944306	1.62809111111111
1935	MTfmi	blade	cell_rearrangements	24.6377777777778	-0.0156046913273333	0.007406003413018	1.64475777777778
1936	MTfmi	blade	cell_rearrangements	24.6544444444444	-0.0152028202289756	0.00742272648868327	1.66142444444444
1937	MTfmi	blade	cell_rearrangements	24.6711111111111	-0.0148018303462084	0.0074391000214264	1.67809111111111
1938	MTfmi	blade	cell_rearrangements	24.6877777777778	-0.014400700032128	0.00745424031703311	1.69475777777778
1939	MTfmi	blade	cell_rearrangements	24.7044444444444	-0.0139885261241646	0.00747338383697847	1.71142444444444
1940	MTfmi	blade	cell_rearrangements	24.7211111111111	-0.0135632852139221	0.00749844723640359	1.72809111111111
1941	MTfmi	blade	cell_rearrangements	24.7377777777778	-0.0131249773014006	0.00752943051530844	1.74475777777778
1942	MTfmi	blade	cell_rearrangements	24.7544444444444	-0.0126736023866001	0.00756633367369304	1.76142444444444
1943	MTfmi	blade	cell_rearrangements	24.7711111111111	-0.0122093529249351	0.00760933377717634	1.77809111111111
1944	MTfmi	blade	cell_rearrangements	24.7877777777778	-0.0117406223254337	0.00764951257461805	1.79475777777778
1945	MTfmi	blade	cell_rearrangements	24.8044444444444	-0.0112693766272553	0.00768451877062005	1.81142444444444
1946	MTfmi	blade	cell_rearrangements	24.8211111111111	-0.0107956158304002	0.00771435236518236	1.82809111111111
1947	MTfmi	blade	cell_rearrangements	24.8377777777778	-0.0103193399348683	0.00773901335830495	1.84475777777778
1948	MTfmi	blade	cell_rearrangements	24.8544444444444	-0.00983996150592462	0.00775779198106131	1.86142444444445
1949	MTfmi	blade	cell_rearrangements	24.8711111111111	-0.00935857129594538	0.00776746544115623	1.87809111111111
1950	MTfmi	blade	cell_rearrangements	24.8877777777778	-0.0088758458544046	0.00776771600665295	1.89475777777778
1951	MTfmi	blade	cell_rearrangements	24.9044444444444	-0.00839178518130233	0.00775854367755145	1.91142444444444
1952	MTfmi	blade	cell_rearrangements	24.9211111111111	-0.00790638927663844	0.00773994845385174	1.92809111111111
1953	MTfmi	blade	cell_rearrangements	24.9377777777778	-0.00742121739149641	0.00771393000437562	1.94475777777778
1954	MTfmi	blade	cell_rearrangements	24.9544444444444	-0.00693822250235451	0.00768843037609184	1.96142444444444
1955	MTfmi	blade	cell_rearrangements	24.9711111111111	-0.00645682086821249	0.00766406030842761	1.97809111111111
1956	MTfmi	blade	cell_rearrangements	24.9877777777778	-0.00597701248907057	0.00764081980138293	1.99475777777778
1957	MTfmi	blade	cell_rearrangements	25.0044444444444	-0.00549879736492865	0.00761870885495781	2.01142444444444
1958	MTfmi	blade	cell_rearrangements	25.0211111111111	-0.0050210620572835	0.00759616923758275	2.02809111111111
1959	MTfmi	blade	cell_rearrangements	25.0377777777778	-0.0045376997967493	0.0075725239120253	2.04475777777778
1960	MTfmi	blade	cell_rearrangements	25.0544444444444	-0.00404794937995047	0.00754867490318135	2.06142444444444
1961	MTfmi	blade	cell_rearrangements	25.0711111111111	-0.00355181080688723	0.00752462221105092	2.07809111111111
1962	MTfmi	blade	cell_rearrangements	25.0877777777778	-0.00304928407755945	0.007500365835634	2.09475777777778
1963	MTfmi	blade	cell_rearrangements	25.1044444444444	-0.0025412091539287	0.00747704166025042	2.11142444444445
1964	MTfmi	blade	cell_rearrangements	25.1211111111111	-0.00203232029433393	0.00745536236791829	2.12809111111111
1965	MTfmi	blade	cell_rearrangements	25.1377777777778	-0.00152322358951106	0.00743472520960976	2.14475777777778
1966	MTfmi	blade	cell_rearrangements	25.1544444444444	-0.0010139190394601	0.0074151301853248	2.16142444444444
1967	MTfmi	blade	cell_rearrangements	25.1711111111111	-0.000504406644180936	0.00739657729506343	2.17809111111111
1968	MTfmi	blade	cell_rearrangements	25.1877777777778	0.00000627254685720237	0.00737831891243317	2.19475777777778
1969	MTfmi	blade	cell_rearrangements	25.2044444444444	0.000528955260264197	0.00736551171945648	2.21142444444444
1970	MTfmi	blade	cell_rearrangements	25.2211111111111	0.00106569139920254	0.0073599588797838	2.22809111111111
1971	MTfmi	blade	cell_rearrangements	25.2377777777778	0.00161648096367199	0.00736166039341512	2.24475777777778
1972	MTfmi	blade	cell_rearrangements	25.2544444444444	0.00218132395367265	0.00737061626035044	2.26142444444444
1973	MTfmi	blade	cell_rearrangements	25.2711111111111	0.00275909471737891	0.00738774695505903	2.27809111111111
1974	MTfmi	blade	cell_rearrangements	25.2877777777778	0.00333844212710596	0.0074076760703933	2.29475777777778
1975	MTfmi	blade	cell_rearrangements	25.3044444444444	0.0039173022865628	0.00742842667836877	2.31142444444444
1976	MTfmi	blade	cell_rearrangements	25.3211111111111	0.00449567519574922	0.00744999877898544	2.32809111111111
1977	MTfmi	blade	cell_rearrangements	25.3377777777778	0.00507356085466532	0.0074723923722433	2.34475777777778
1978	MTfmi	blade	cell_rearrangements	25.3544444444444	0.0056519378668416	0.00749426703735668	2.36142444444445
1979	MTfmi	blade	cell_rearrangements	25.3711111111111	0.00623184702225256	0.00750966336868305	2.37809111111111
1980	MTfmi	blade	cell_rearrangements	25.3877777777778	0.00681287572846486	0.00751801305410195	2.39475777777778
1981	MTfmi	blade	cell_rearrangements	25.4044444444444	0.00739502398547854	0.00751931609361336	2.41142444444444
1982	MTfmi	blade	cell_rearrangements	25.4211111111111	0.00797829179329368	0.00751357248721729	2.42809111111111
1983	MTfmi	blade	cell_rearrangements	25.4377777777778	0.00856061591188628	0.007503362062804	2.44475777777778
1984	MTfmi	blade	cell_rearrangements	25.4544444444444	0.00913909787213756	0.00749939469858564	2.46142444444444
1985	MTfmi	blade	cell_rearrangements	25.4711111111111	0.00971443153428427	0.00750257423244068	2.47809111111111
1986	MTfmi	blade	cell_rearrangements	25.4877777777778	0.0102866168983262	0.00751290066436912	2.49475777777778
1987	MTfmi	blade	cell_rearrangements	25.5044444444444	0.0108556539642634	0.00753037399437097	2.51142444444444
1988	MTfmi	blade	cell_rearrangements	25.5211111111111	0.0114229307508168	0.00755332443112657	2.52809111111111
1989	MTfmi	blade	cell_rearrangements	25.5377777777778	0.0119932879012274	0.00757820296126194	2.54475777777778
1990	MTfmi	blade	cell_rearrangements	25.5544444444444	0.0125669813134352	0.00760527031296584	2.56142444444444
1991	MTfmi	blade	cell_rearrangements	25.5711111111111	0.0131440109874399	0.00763452648623825	2.57809111111111
1992	MTfmi	blade	cell_rearrangements	25.5877777777778	0.0137243769232416	0.00766597148107919	2.59475777777778
1993	MTfmi	blade	cell_rearrangements	25.6044444444444	0.0143078945362277	0.00769971982593607	2.61142444444445
1994	MTfmi	blade	cell_rearrangements	25.6211111111111	0.0148912442944817	0.00773293906016138	2.62809111111111
1995	MTfmi	blade	cell_rearrangements	25.6377777777778	0.0154737232169463	0.00776484233028564	2.64475777777778
1996	MTfmi	blade	cell_rearrangements	25.6544444444444	0.0160553313036213	0.00779542963630888	2.66142444444444
1997	MTfmi	blade	cell_rearrangements	25.6711111111111	0.016636068554507	0.00782470097823107	2.67809111111111
1998	MTfmi	blade	cell_rearrangements	25.6877777777778	0.017215043444551	0.00785379143485999	2.69475777777778
1999	MTfmi	blade	cell_rearrangements	25.7044444444444	0.0177894942867243	0.00788570780040009	2.71142444444444
[truncated: 16,865 more rows]
