# Supplementary material for: Core PCP mutations affect short-time mechanical properties but not tissue morphogenesis in the Drosophila pupal wing
Source: eLife. 2023 Dec 20;12:e85581. doi: 10.7554/eLife.85581 (PMC10843330; doi:10.7554/eLife.85581)
Supplement: Figure 1—figure supplement 2—source data 1. [file elife-85581-fig1-figsupp2-data1.zip › Figure 1Figure Supplement 2 Source Data 1.csv]

	roi	movie	dev_time_aligned	CumSum_xx	tensor	genotype
1	blade	WT_25deg_160330	8.73725777777778	0.208737063533354	total_shear	WT
2	blade	WT_25deg_160402	8.72256730277778	0.154669965502192	total_shear	WT
3	blade	WT_25deg_160403	8.67613254166666	0.154367293247991	total_shear	WT
4	blade	WT_25deg_160413	8.71031333333333	0.204973010536647	total_shear	WT
5	blade	MTpk30_25deg_160409	8.69836888888889	0.117469174512946	total_shear	MTpk30
6	blade	MTpk30_25deg_160628	8.67086888888889	0.147468433983104	total_shear	MTpk30
7	blade	MTpk30_25deg_160629	8.68948	0.156035256507148	total_shear	MTpk30
8	blade	MTstbm6_25deg_141211	8.73003555555555	0.163293389428022	total_shear	MTstbm
9	blade	MTstbm_25deg_151125	8.70364666666666	0.122992263602567	total_shear	MTstbm
10	blade	MTstbm_25deg_151128	8.69809111111111	0.0869875526849904	total_shear	MTstbm
11	blade	MTfmi_25deg_181020_SD4	8.69031333333333	0.153015650965829	total_shear	MTfmi
12	blade	MTfmi_25deg_190720_SD4	8.69809111111111	0.152541215884925	total_shear	MTfmi
