# Supplementary material for: Core PCP mutations affect short-time mechanical properties but not tissue morphogenesis in the Drosophila pupal wing
Source: eLife. 2023 Dec 20;12:e85581. doi: 10.7554/eLife.85581 (PMC10843330; doi:10.7554/eLife.85581)
Supplement: Figure 1—figure supplement 2—source data 2. [file elife-85581-fig1-figsupp2-data2.zip › Figure 1Figure Supplement 2 Source Data 2.csv]

	genotype	roi	isoContrib	dev_time	cumsum.avg	cumsum.sem	dev_time_aligned
1	MTfmi	blade	division	18.6877777777778	0	0	-4.30524222222222
2	MTfmi	blade	division	18.7044444444444	0.00294942848644954	0.0000407505556386184	-4.28857555555556
3	MTfmi	blade	division	18.7211111111111	0.00589046640948553	0.0000838349240062826	-4.27190888888889
4	MTfmi	blade	division	18.7377777777778	0.00882311376910795	0.000129253105102992	-4.25524222222223
5	MTfmi	blade	division	18.7544444444444	0.0117473705653174	0.000177005098928759	-4.23857555555556
6	MTfmi	blade	division	18.7711111111111	0.014662453483332	0.000226307590702824	-4.22190888888889
7	MTfmi	blade	division	18.7877777777778	0.0175640942491254	0.000277120623158029	-4.20524222222222
8	MTfmi	blade	division	18.8044444444444	0.0204517643231032	0.000329972735889349	-4.18857555555556
9	MTfmi	blade	division	18.8211111111111	0.0233254637052642	0.000384863928896764	-4.17190888888889
10	MTfmi	blade	division	18.8377777777778	0.0261851923956091	0.000441794202180283	-4.15524222222222
11	MTfmi	blade	division	18.8544444444444	0.0290317383901912	0.000501551551793244	-4.13857555555556
12	MTfmi	blade	division	18.8711111111111	0.0318411325864759	0.00059243905856422	-4.12190888888889
13	MTfmi	blade	division	18.8877777777778	0.0346068409615415	0.000720990745413624	-4.10524222222222
14	MTfmi	blade	division	18.9044444444444	0.0373288635153887	0.000887206612341481	-4.08857555555556
15	MTfmi	blade	division	18.9211111111111	0.0400072002480173	0.00109108665934779	-4.07190888888889
16	MTfmi	blade	division	18.9377777777778	0.0426428084007913	0.00133358812779587	-4.05524222222222
17	MTfmi	blade	division	18.9544444444444	0.0452637222459177	0.00159194157297528	-4.03857555555556
18	MTfmi	blade	division	18.9711111111111	0.047876292248012	0.00185979653027125	-4.02190888888889
19	MTfmi	blade	division	18.9877777777778	0.050480518407074	0.0021371529996838	-4.00524222222223
20	MTfmi	blade	division	19.0044444444444	0.0530764007231044	0.00242401098121298	-3.98857555555556
21	MTfmi	blade	division	19.0211111111111	0.0556606324422754	0.00271706372103205	-3.97190888888889
22	MTfmi	blade	division	19.0377777777778	0.0582203118716796	0.00301102576600263	-3.95524222222222
23	MTfmi	blade	division	19.0544444444444	0.0607544869813462	0.00330684914609599	-3.93857555555556
24	MTfmi	blade	division	19.0711111111111	0.0632631577712743	0.00360453386131201	-3.92190888888889
25	MTfmi	blade	division	19.0877777777778	0.0657463242414644	0.00390407991165075	-3.90524222222222
26	MTfmi	blade	division	19.1044444444444	0.0682055357047546	0.00420703660995034	-3.88857555555556
27	MTfmi	blade	division	19.1211111111111	0.0706480066705137	0.00451471066745227	-3.87190888888889
28	MTfmi	blade	division	19.1377777777778	0.0730744756135066	0.00482636360939055	-3.85524222222222
29	MTfmi	blade	division	19.1544444444444	0.0754849425337338	0.00514199543576523	-3.83857555555556
30	MTfmi	blade	division	19.1711111111111	0.0778794074311953	0.00546160614657633	-3.82190888888889
31	MTfmi	blade	division	19.1877777777778	0.0802587133179276	0.00578603875386003	-3.80524222222222
32	MTfmi	blade	division	19.2044444444444	0.082627207830923	0.00611558218682166	-3.78857555555556
33	MTfmi	blade	division	19.2211111111111	0.0849853983086554	0.00644972910698785	-3.77190888888889
34	MTfmi	blade	division	19.2377777777778	0.0873332847511248	0.0067884795143586	-3.75524222222223
35	MTfmi	blade	division	19.2544444444444	0.0896708671583316	0.00713183340893398	-3.73857555555556
36	MTfmi	blade	division	19.2711111111111	0.0919948832783856	0.0074765285388246	-3.72190888888889
37	MTfmi	blade	division	19.2877777777778	0.0942953936353864	0.00781456199454069	-3.70524222222222
38	MTfmi	blade	division	19.3044444444444	0.0965721561585325	0.00814617584688365	-3.68857555555556
39	MTfmi	blade	division	19.3211111111111	0.0988251708478244	0.00847137009585354	-3.67190888888889
40	MTfmi	blade	division	19.3377777777778	0.101054437703261	0.00879014474145023	-3.65524222222222
41	MTfmi	blade	division	19.3544444444444	0.10326096388378	0.00910350694261087	-3.63857555555556
42	MTfmi	blade	division	19.3711111111111	0.105454642850675	0.00940710261219649	-3.62190888888889
43	MTfmi	blade	division	19.3877777777778	0.107637255547499	0.00969915080665296	-3.60524222222222
44	MTfmi	blade	division	19.4044444444444	0.109808801974252	0.00997965152598036	-3.58857555555556
45	MTfmi	blade	division	19.4211111111111	0.111969282130934	0.0102486047701787	-3.57190888888889
46	MTfmi	blade	division	19.4377777777778	0.114119087658584	0.0105064021802859	-3.55524222222222
47	MTfmi	blade	division	19.4544444444444	0.116255705012872	0.0107577113263394	-3.53857555555556
48	MTfmi	blade	division	19.4711111111111	0.118378236554501	0.0110034298476354	-3.52190888888889
49	MTfmi	blade	division	19.4877777777778	0.120486682283473	0.0112435577441736	-3.50524222222223
50	MTfmi	blade	division	19.5044444444444	0.122581042199787	0.0114780950159543	-3.48857555555556
51	MTfmi	blade	division	19.5211111111111	0.124662119592785	0.0117078449523197	-3.47190888888889
52	MTfmi	blade	division	19.5377777777778	0.12673833964509	0.0119288004620305	-3.45524222222222
53	MTfmi	blade	division	19.5544444444444	0.128811256390936	0.0121394075108539	-3.43857555555556
54	MTfmi	blade	division	19.5711111111111	0.130880869830322	0.01233966609879	-3.42190888888889
55	MTfmi	blade	division	19.5877777777778	0.132947179963249	0.0125295762258385	-3.40524222222222
56	MTfmi	blade	division	19.6044444444444	0.135008830464159	0.0127077815664441	-3.38857555555556
57	MTfmi	blade	division	19.6211111111111	0.137057315507587	0.0128753281555192	-3.37190888888889
58	MTfmi	blade	division	19.6377777777778	0.139091441110984	0.0130334099756112	-3.35524222222222
59	MTfmi	blade	division	19.6544444444444	0.14111120727435	0.0131820270267202	-3.33857555555556
60	MTfmi	blade	division	19.6711111111111	0.143116613997685	0.0133211793088461	-3.32190888888889
61	MTfmi	blade	division	19.6877777777778	0.145109256681298	0.013452462222298	-3.30524222222222
62	MTfmi	blade	division	19.7044444444444	0.147089029328304	0.0135847564656601	-3.28857555555556
63	MTfmi	blade	division	19.7211111111111	0.14905480860177	0.0137191853758661	-3.27190888888889
64	MTfmi	blade	division	19.7377777777778	0.151006594501695	0.0138557489529159	-3.25524222222223
65	MTfmi	blade	division	19.7544444444444	0.15294438702808	0.0139944471968096	-3.23857555555556
66	MTfmi	blade	division	19.7711111111111	0.154867654278953	0.0141347482055759	-3.22190888888889
67	MTfmi	blade	division	19.7877777777778	0.156775779678297	0.0142743430943895	-3.20524222222222
68	MTfmi	blade	division	19.8044444444444	0.158668974764713	0.0144130203246494	-3.18857555555556
69	MTfmi	blade	division	19.8211111111111	0.160547239538203	0.0145507798963556	-3.17190888888889
70	MTfmi	blade	division	19.8377777777778	0.162410573998765	0.014687621809508	-3.15524222222222
71	MTfmi	blade	division	19.8544444444444	0.164257825159026	0.0148223930767343	-3.13857555555556
72	MTfmi	blade	division	19.8711111111111	0.166092491854244	0.0149452534322301	-3.12190888888889
73	MTfmi	blade	division	19.8877777777778	0.167916241472049	0.015054535488363	-3.10524222222222
74	MTfmi	blade	division	19.9044444444444	0.169729074012443	0.015150239245133	-3.08857555555556
75	MTfmi	blade	division	19.9211111111111	0.171530989475424	0.0152323647025402	-3.07190888888889
76	MTfmi	blade	division	19.9377777777778	0.173323783351754	0.0153027073513448	-3.05524222222222
77	MTfmi	blade	division	19.9544444444444	0.175108735936195	0.0153698620959653	-3.03857555555556
78	MTfmi	blade	division	19.9711111111111	0.176884932902541	0.0154347432626088	-3.02190888888889
79	MTfmi	blade	division	19.9877777777778	0.178652374250792	0.0154973508512752	-3.00524222222223
80	MTfmi	blade	division	20.0044444444444	0.180411059980948	0.0155576848619645	-2.98857555555556
81	MTfmi	blade	division	20.0211111111111	0.182160761800629	0.0156155170022969	-2.97190888888889
82	MTfmi	blade	division	20.0377777777778	0.183902401964774	0.0156686694092437	-2.95524222222222
83	MTfmi	blade	division	20.0544444444444	0.18563636798813	0.0157167545680588	-2.93857555555556
84	MTfmi	blade	division	20.0711111111111	0.187362659870698	0.0157597724787424	-2.92190888888889
85	MTfmi	blade	division	20.0877777777778	0.189081277612477	0.0157977231412942	-2.90524222222222
86	MTfmi	blade	division	20.1044444444444	0.190790027876758	0.0158284132190071	-2.88857555555556
87	MTfmi	blade	division	20.1211111111111	0.192479792420665	0.0158488976028698	-2.87190888888889
88	MTfmi	blade	division	20.1377777777778	0.194149799602462	0.0158599479346158	-2.85524222222222
89	MTfmi	blade	division	20.1544444444444	0.19580004942215	0.015861564214245	-2.83857555555556
90	MTfmi	blade	division	20.1711111111111	0.197430541879728	0.0158537464417577	-2.82190888888889
91	MTfmi	blade	division	20.1877777777778	0.199044042998931	0.0158392606408864	-2.80524222222222
92	MTfmi	blade	division	20.2044444444444	0.200650066837425	0.0158238058844934	-2.78857555555556
93	MTfmi	blade	division	20.2211111111111	0.202249090268313	0.0158069052994778	-2.77190888888889
94	MTfmi	blade	division	20.2377777777778	0.203841113291594	0.0157885588858395	-2.75524222222223
95	MTfmi	blade	division	20.2544444444444	0.205426135907269	0.0157687666435786	-2.73857555555556
96	MTfmi	blade	division	20.2711111111111	0.207003502043814	0.0157468725011732	-2.72190888888889
97	MTfmi	blade	division	20.2877777777778	0.208568689354744	0.01572379041174	-2.70524222222222
98	MTfmi	blade	division	20.3044444444444	0.210121018302608	0.0157001999127296	-2.68857555555556
99	MTfmi	blade	division	20.3211111111111	0.211660488887406	0.0156761010041419	-2.67190888888889
100	MTfmi	blade	division	20.3377777777778	0.213187101109138	0.015651493685977	-2.65524222222222
101	MTfmi	blade	division	20.3544444444444	0.214700329786784	0.0156258527772153	-2.63857555555556
102	MTfmi	blade	division	20.3711111111111	0.216203075613776	0.0155933890888174	-2.62190888888889
103	MTfmi	blade	division	20.3877777777778	0.217696424825422	0.0155530163854746	-2.60524222222222
104	MTfmi	blade	division	20.4044444444444	0.219180377421724	0.0155047346671868	-2.58857555555556
105	MTfmi	blade	division	20.4211111111111	0.22065493340268	0.0154485439339541	-2.57190888888889
106	MTfmi	blade	division	20.4377777777778	0.222121037500506	0.0153853889179915	-2.55524222222222
107	MTfmi	blade	division	20.4544444444444	0.223569002086272	0.0153301532754121	-2.53857555555556
108	MTfmi	blade	division	20.4711111111111	0.224995755749348	0.0152859084168461	-2.52190888888889
109	MTfmi	blade	division	20.4877777777778	0.226401298489735	0.0152526543422935	-2.50524222222222
110	MTfmi	blade	division	20.5044444444444	0.227785630307432	0.0152303910517544	-2.48857555555556
111	MTfmi	blade	division	20.5211111111111	0.229150708139743	0.0152210754825331	-2.47190888888889
112	MTfmi	blade	division	20.5377777777778	0.230512574594449	0.015219428182023	-2.45524222222222
113	MTfmi	blade	division	20.5544444444444	0.2318738949291	0.0152227838926754	-2.43857555555556
114	MTfmi	blade	division	20.5711111111111	0.233234669143695	0.0152311426144904	-2.42190888888889
115	MTfmi	blade	division	20.5877777777778	0.234594897238234	0.0152445043474681	-2.40524222222222
116	MTfmi	blade	division	20.6044444444444	0.2359535594756	0.0152618493544914	-2.38857555555556
117	MTfmi	blade	division	20.6211111111111	0.237309277969177	0.0152789469680343	-2.37190888888889
118	MTfmi	blade	division	20.6377777777778	0.238662409316576	0.0152954405904832	-2.35524222222222
119	MTfmi	blade	division	20.6544444444444	0.2400129535178	0.0153113302218381	-2.33857555555556
120	MTfmi	blade	division	20.6711111111111	0.241360910572846	0.015326615862099	-2.32190888888889
121	MTfmi	blade	division	20.6877777777778	0.242704812919603	0.0153398299491519	-2.30524222222222
122	MTfmi	blade	division	20.7044444444444	0.244039625529408	0.0153479359200309	-2.28857555555556
123	MTfmi	blade	division	20.7211111111111	0.245365098594049	0.0153511835829479	-2.27190888888889
124	MTfmi	blade	division	20.7377777777778	0.246681232113527	0.0153495729379029	-2.25524222222222
125	MTfmi	blade	division	20.7544444444444	0.247988026087841	0.015343103984896	-2.23857555555556
126	MTfmi	blade	division	20.7711111111111	0.249286463200703	0.0153327594076389	-2.22190888888889
127	MTfmi	blade	division	20.7877777777778	0.250573628556616	0.0153268588620448	-2.20524222222222
128	MTfmi	blade	division	20.8044444444444	0.251848117836652	0.0153268066670401	-2.18857555555556
129	MTfmi	blade	division	20.8211111111111	0.253109931040813	0.0153326028226247	-2.17190888888889
130	MTfmi	blade	division	20.8377777777778	0.254359068169097	0.0153442473287987	-2.15524222222222
131	MTfmi	blade	division	20.8544444444444	0.255595790221144	0.0153620011852012	-2.13857555555556
132	MTfmi	blade	division	20.8711111111111	0.256824764269395	0.0153826328174069	-2.12190888888889
133	MTfmi	blade	division	20.8877777777778	0.258046977644707	0.0154051548945575	-2.10524222222222
134	MTfmi	blade	division	20.9044444444444	0.25926243034708	0.0154295674166532	-2.08857555555556
135	MTfmi	blade	division	20.9211111111111	0.260471122376515	0.0154558703836938	-2.07190888888889
136	MTfmi	blade	division	20.9377777777778	0.261672555103028	0.0154835651656959	-2.05524222222222
137	MTfmi	blade	division	20.9544444444444	0.262866875218739	0.0155097626056292	-2.03857555555556
138	MTfmi	blade	division	20.9711111111111	0.264054462204792	0.01553408322235	-2.02190888888889
139	MTfmi	blade	division	20.9877777777778	0.265235316061187	0.0155565270158582	-2.00524222222222
140	MTfmi	blade	division	21.0044444444444	0.266409436787925	0.0155770939861538	-1.98857555555556
141	MTfmi	blade	division	21.0211111111111	0.26757843999929	0.0155973997475217	-1.97190888888889
142	MTfmi	blade	division	21.0377777777778	0.268749079071851	0.0156195768019596	-1.95524222222222
143	MTfmi	blade	division	21.0544444444444	0.269921931614931	0.0156430475401458	-1.93857555555556
144	MTfmi	blade	division	21.0711111111111	0.271096997628528	0.0156678119620804	-1.92190888888889
145	MTfmi	blade	division	21.0877777777778	0.272274277112644	0.0156938700677634	-1.90524222222222
146	MTfmi	blade	division	21.1044444444444	0.273452590158884	0.0157200419488018	-1.88857555555556
147	MTfmi	blade	division	21.1211111111111	0.274625356679906	0.0157464181963776	-1.87190888888889
148	MTfmi	blade	division	21.1377777777778	0.275791742840894	0.0157738326453066	-1.85524222222222
149	MTfmi	blade	division	21.1544444444444	0.276951748641848	0.0158022852955887	-1.83857555555556
150	MTfmi	blade	division	21.1711111111111	0.278105374082768	0.0158317761472239	-1.82190888888889
151	MTfmi	blade	division	21.1877777777778	0.279252182989356	0.0158618690259148	-1.80524222222222
152	MTfmi	blade	division	21.2044444444444	0.280394122557595	0.0158882177770417	-1.78857555555556
153	MTfmi	blade	division	21.2211111111111	0.281531979456311	0.0159100357317796	-1.77190888888889
154	MTfmi	blade	division	21.2377777777778	0.282665753685504	0.0159273228901284	-1.75524222222222
155	MTfmi	blade	division	21.2544444444444	0.283795445245172	0.015940079252088	-1.73857555555556
156	MTfmi	blade	division	21.2711111111111	0.284923350749653	0.0159506014319935	-1.72190888888889
157	MTfmi	blade	division	21.2877777777778	0.286053449765212	0.0159675412424196	-1.70524222222222
158	MTfmi	blade	division	21.3044444444444	0.287185158261062	0.0159914827141547	-1.68857555555556
159	MTfmi	blade	division	21.3211111111111	0.288318476237202	0.0160224258471989	-1.67190888888889
160	MTfmi	blade	division	21.3377777777778	0.289453403693633	0.016060370641552	-1.65524222222222
161	MTfmi	blade	division	21.3544444444444	0.290589319233343	0.0161046957002031	-1.63857555555556
162	MTfmi	blade	division	21.3711111111111	0.291726054150243	0.0161521520456794	-1.62190888888889
163	MTfmi	blade	division	21.3877777777778	0.292863993478256	0.0162023546440581	-1.60524222222222
164	MTfmi	blade	division	21.4044444444444	0.294003137217383	0.0162553034953392	-1.58857555555556
165	MTfmi	blade	division	21.4211111111111	0.295143485367622	0.0163109985995226	-1.57190888888889
166	MTfmi	blade	division	21.4377777777778	0.29628320151953	0.0163676035471642	-1.55524222222222
167	MTfmi	blade	division	21.4544444444444	0.297414003979633	0.0164232997797933	-1.53857555555556
168	MTfmi	blade	division	21.4711111111111	0.298535084856056	0.0164788951892856	-1.52190888888889
169	MTfmi	blade	division	21.4877777777778	0.299646444148799	0.016534389775641	-1.50524222222222
170	MTfmi	blade	division	21.5044444444444	0.300748081857862	0.0165897835388595	-1.48857555555556
171	MTfmi	blade	division	21.5211111111111	0.301840151028537	0.0166452295242333	-1.47190888888889
172	MTfmi	blade	division	21.5377777777778	0.302924935207619	0.0166992859340739	-1.45524222222222
173	MTfmi	blade	division	21.5544444444444	0.30400290006317	0.016751487100321	-1.43857555555556
174	MTfmi	blade	division	21.5711111111111	0.305074045595189	0.0168018330229744	-1.42190888888889
175	MTfmi	blade	division	21.5877777777778	0.306138371803676	0.0168503237020342	-1.40524222222222
176	MTfmi	blade	division	21.6044444444444	0.307196476650294	0.0168975570991636	-1.38857555555556
177	MTfmi	blade	division	21.6211111111111	0.308251629483942	0.0169435526546128	-1.37190888888889
178	MTfmi	blade	division	21.6377777777778	0.309304236543201	0.0169879041298007	-1.35524222222222
179	MTfmi	blade	division	21.6544444444444	0.31035429782807	0.0170306115247275	-1.33857555555556
180	MTfmi	blade	division	21.6711111111111	0.311401813338549	0.017071674839393	-1.32190888888889
181	MTfmi	blade	division	21.6877777777778	0.312446694271928	0.0171110052710853	-1.30524222222222
182	MTfmi	blade	division	21.7044444444444	0.31349178197468	0.0171452730584127	-1.28857555555556
183	MTfmi	blade	division	21.7211111111111	0.31453784783529	0.0171737068128918	-1.27190888888889
184	MTfmi	blade	division	21.7377777777778	0.315584891853758	0.0171963065345226	-1.25524222222222
185	MTfmi	blade	division	21.7544444444444	0.316632914030083	0.017213072223305	-1.23857555555556
186	MTfmi	blade	division	21.7711111111111	0.317681706201398	0.0172237957163712	-1.22190888888889
187	MTfmi	blade	division	21.7877777777778	0.318728354789113	0.0172302456965371	-1.20524222222222
188	MTfmi	blade	division	21.8044444444444	0.319772274510552	0.0172330074464785	-1.18857555555556
189	MTfmi	blade	division	21.8211111111111	0.320813465365714	0.0172320809661954	-1.17190888888889
190	MTfmi	blade	division	21.8377777777778	0.321851927354601	0.0172274662556879	-1.15524222222222
191	MTfmi	blade	division	21.8544444444444	0.322888524615251	0.017220027452996	-1.13857555555556
192	MTfmi	blade	division	21.8711111111111	0.323922948288736	0.0172148261762708	-1.12190888888889
193	MTfmi	blade	division	21.8877777777778	0.324954527065419	0.0172125337351474	-1.10524222222222
194	MTfmi	blade	division	21.9044444444444	0.325983260945301	0.0172131501296257	-1.08857555555556
195	MTfmi	blade	division	21.9211111111111	0.327009149928382	0.0172166753597059	-1.07190888888889
196	MTfmi	blade	division	21.9377777777778	0.32803139686911	0.0172223122798359	-1.05524222222222
197	MTfmi	blade	division	21.9544444444444	0.329047022705715	0.0172286556512499	-1.03857555555556
198	MTfmi	blade	division	21.9711111111111	0.330055830710321	0.0172359022018233	-1.02190888888889
199	MTfmi	blade	division	21.9877777777778	0.331057820882928	0.0172440519315561	-1.00524222222222
200	MTfmi	blade	division	22.0044444444444	0.332052993223538	0.0172531048404484	-0.988575555555556
201	MTfmi	blade	division	22.0211111111111	0.333041945960965	0.0172636591573172	-0.97190888888889
202	MTfmi	blade	division	22.0377777777778	0.334028481487262	0.0172752027486061	-0.955242222222225
203	MTfmi	blade	division	22.0544444444444	0.335013139118129	0.017287196298614	-0.938575555555559
204	MTfmi	blade	division	22.0711111111111	0.335995918853567	0.0172996398073411	-0.92190888888889
205	MTfmi	blade	division	22.0877777777778	0.336976820693574	0.0173125332747873	-0.905242222222224
206	MTfmi	blade	division	22.1044444444444	0.337955371415751	0.0173254034785518	-0.888575555555558
207	MTfmi	blade	division	22.1211111111111	0.338932143066827	0.0173350756487009	-0.871908888888889
208	MTfmi	blade	division	22.1377777777778	0.339907603998883	0.0173410814331517	-0.855242222222223
209	MTfmi	blade	division	22.1544444444444	0.340881754211921	0.0173434208319045	-0.838575555555558
210	MTfmi	blade	division	22.1711111111111	0.341854593705939	0.0173420938449589	-0.821908888888892
211	MTfmi	blade	division	22.1877777777778	0.342825841475652	0.0173368194670272	-0.805242222222223
212	MTfmi	blade	division	22.2044444444444	0.343790556920015	0.0173309927700674	-0.788575555555557
213	MTfmi	blade	division	22.2211111111111	0.344747698079904	0.0173256557132044	-0.771908888888891
214	MTfmi	blade	division	22.2377777777778	0.34569726495532	0.0173208082964383	-0.755242222222222
215	MTfmi	blade	division	22.2544444444444	0.346639257546262	0.0173164505197691	-0.738575555555556
216	MTfmi	blade	division	22.2711111111111	0.347573347845991	0.0173122543764566	-0.72190888888889
217	MTfmi	blade	division	22.2877777777778	0.348502653532886	0.0173032981510484	-0.705242222222225
218	MTfmi	blade	division	22.3044444444444	0.349428179531177	0.0172885769193153	-0.688575555555559
219	MTfmi	blade	division	22.3211111111111	0.350349925840865	0.0172680906812575	-0.67190888888889
220	MTfmi	blade	division	22.3377777777778	0.351267892461949	0.0172418394368748	-0.655242222222224
221	MTfmi	blade	division	22.3544444444444	0.352182335990409	0.0172100797821478	-0.638575555555558
222	MTfmi	blade	division	22.3711111111111	0.353093820618757	0.0171736588024583	-0.621908888888889
223	MTfmi	blade	division	22.3877777777778	0.354002310985383	0.0171326118594154	-0.605242222222223
224	MTfmi	blade	division	22.4044444444444	0.354907807090288	0.017086938953019	-0.588575555555558
225	MTfmi	blade	division	22.4211111111111	0.35581030893347	0.0170366400832693	-0.571908888888892
226	MTfmi	blade	division	22.4377777777778	0.356709529480704	0.0169814282159391	-0.555242222222223
227	MTfmi	blade	division	22.4544444444444	0.357609122892504	0.0169160705022653	-0.538575555555557
228	MTfmi	blade	division	22.4711111111111	0.35851020004503	0.0168394560660881	-0.521908888888891
229	MTfmi	blade	division	22.4877777777778	0.359412760938282	0.0167515849074075	-0.505242222222222
230	MTfmi	blade	division	22.5044444444444	0.360316805572259	0.0166524570262236	-0.488575555555556
231	MTfmi	blade	division	22.5211111111111	0.361223362753763	0.0165431012293366	-0.47190888888889
232	MTfmi	blade	division	22.5377777777778	0.362127258406506	0.016434350030435	-0.455242222222225
233	MTfmi	blade	division	22.5544444444444	0.36302649170674	0.0163282042532659	-0.438575555555559
234	MTfmi	blade	division	22.5711111111111	0.363921062654466	0.0162246638978293	-0.42190888888889
235	MTfmi	blade	division	22.5877777777778	0.364810971249684	0.0161237289641252	-0.405242222222224
236	MTfmi	blade	division	22.6044444444444	0.36569571434791	0.0160248963076696	-0.388575555555558
237	MTfmi	blade	division	22.6211111111111	0.366572497954061	0.0159281926288835	-0.371908888888889
238	MTfmi	blade	division	22.6377777777778	0.367440969481197	0.0158339705147051	-0.355242222222223
239	MTfmi	blade	division	22.6544444444444	0.368301128929321	0.0157422299651342	-0.338575555555558
240	MTfmi	blade	division	22.6711111111111	0.369152976298431	0.015652970980171	-0.321908888888892
241	MTfmi	blade	division	22.6877777777778	0.369996877754787	0.015566559726075	-0.305242222222223
242	MTfmi	blade	division	22.7044444444444	0.3708350755427	0.0154827678729636	-0.288575555555557
243	MTfmi	blade	division	22.7211111111111	0.371667878483945	0.0154012865990625	-0.271908888888891
244	MTfmi	blade	division	22.7377777777778	0.372495286578522	0.0153221159043717	-0.255242222222222
245	MTfmi	blade	division	22.7544444444444	0.373317299826429	0.0152452557888911	-0.238575555555556
246	MTfmi	blade	division	22.7711111111111	0.374132898331664	0.0151696863566161	-0.22190888888889
247	MTfmi	blade	division	22.7877777777778	0.374940317350492	0.0150915629232529	-0.205242222222225
248	MTfmi	blade	division	22.8044444444444	0.375739816875484	0.0150106254962313	-0.188575555555559
249	MTfmi	blade	division	22.8211111111111	0.37653139690664	0.0149268740755515	-0.17190888888889
250	MTfmi	blade	division	22.8377777777778	0.377315057443959	0.0148403086612134	-0.155242222222224
251	MTfmi	blade	division	22.8544444444444	0.378090972159121	0.0147511029248958	-0.138575555555558
252	MTfmi	blade	division	22.8711111111111	0.378861092965484	0.0146582601474755	-0.121908888888889
253	MTfmi	blade	division	22.8877777777778	0.379625788442106	0.0145614117498923	-0.105242222222223
254	MTfmi	blade	division	22.9044444444444	0.380385058588989	0.0144605577321464	-0.0885755555555576
255	MTfmi	blade	division	22.9211111111111	0.381138903406131	0.0143556980942375	-0.0719088888888919
256	MTfmi	blade	division	22.9377777777778	0.381887464937647	0.0142469748802797	-0.0552422222222226
257	MTfmi	blade	division	22.9544444444444	0.382628895483609	0.0141370170328275	-0.0385755555555569
258	MTfmi	blade	division	22.9711111111111	0.383362635463705	0.0140263841321915	-0.0219088888888912
259	MTfmi	blade	division	22.9877777777778	0.384088684877937	0.0139150761783715	-0.00524222222222193
260	MTfmi	blade	division	23.0044444444444	0.384807043726303	0.0138030931713675	0.0114244444444438
261	MTfmi	blade	division	23.0211111111111	0.385517887489336	0.0136906105917123	0.0280911111111095
262	MTfmi	blade	division	23.0377777777778	0.386218712071248	0.0135810976781239	0.0447577777777752
263	MTfmi	blade	division	23.0544444444444	0.386908770805224	0.0134753010974158	0.061424444444441
264	MTfmi	blade	division	23.0711111111111	0.387588063691265	0.013373220849588	0.0780911111111102
265	MTfmi	blade	division	23.0877777777778	0.388256590729371	0.0132748569346406	0.0947577777777759
266	MTfmi	blade	division	23.1044444444444	0.38891341682628	0.0131792742593122	0.111424444444442
267	MTfmi	blade	division	23.1211111111111	0.38955867358327	0.0130811982093889	0.128091111111111
268	MTfmi	blade	division	23.1377777777778	0.390193036777275	0.0129799530079343	0.144757777777777
269	MTfmi	blade	division	23.1544444444444	0.390816506408297	0.0128755386549484	0.161424444444442
270	MTfmi	blade	division	23.1711111111111	0.391429082476335	0.0127679551504312	0.178091111111108
271	MTfmi	blade	division	23.1877777777778	0.392031277376943	0.012657714889936	0.194757777777777
272	MTfmi	blade	division	23.2044444444444	0.392623333898346	0.0125473932607802	0.211424444444443
273	MTfmi	blade	division	23.2211111111111	0.393204960465658	0.0124372818378503	0.228091111111109
274	MTfmi	blade	division	23.2377777777778	0.393776157078878	0.0123273806211462	0.244757777777778
275	MTfmi	blade	division	23.2544444444444	0.394336923738007	0.012217689610668	0.261424444444444
276	MTfmi	blade	division	23.2711111111111	0.394887763557622	0.0121087119209936	0.27809111111111
277	MTfmi	blade	division	23.2877777777778	0.395429229686377	0.0120026615336484	0.294757777777775
278	MTfmi	blade	division	23.3044444444444	0.395961114520162	0.0118997460527415	0.311424444444441
279	MTfmi	blade	division	23.3211111111111	0.396483418058979	0.0117999654782728	0.32809111111111
280	MTfmi	blade	division	23.3377777777778	0.396996140302825	0.0117033198102424	0.344757777777776
281	MTfmi	blade	division	23.3544444444444	0.397499422711282	0.011609950508229	0.361424444444442
282	MTfmi	blade	division	23.3711111111111	0.397988483398619	0.0115254174856429	0.378091111111111
283	MTfmi	blade	division	23.3877777777778	0.398462029639947	0.0114510134673764	0.394757777777777
284	MTfmi	blade	division	23.4044444444444	0.398920061435264	0.0113867384534296	0.411424444444442
285	MTfmi	blade	division	23.4211111111111	0.39936257878457	0.0113325924438024	0.428091111111108
286	MTfmi	blade	division	23.4377777777778	0.399789511372247	0.0112885051228759	0.444757777777777
287	MTfmi	blade	division	23.4544444444444	0.400209213712421	0.0112457352406216	0.461424444444443
288	MTfmi	blade	division	23.4711111111111	0.400623822775609	0.01120214582652	0.478091111111109
289	MTfmi	blade	division	23.4877777777778	0.401033338561814	0.0111577368805712	0.494757777777778
290	MTfmi	blade	division	23.5044444444444	0.401437761071033	0.0111125084027751	0.511424444444444
291	MTfmi	blade	division	23.5211111111111	0.401836887440207	0.0110662575300713	0.52809111111111
292	MTfmi	blade	division	23.5377777777778	0.402229049319728	0.0110195368652352	0.544757777777775
293	MTfmi	blade	division	23.5544444444444	0.402613969090546	0.0109726240273152	0.561424444444441
294	MTfmi	blade	division	23.5711111111111	0.402991646752662	0.0109255190163111	0.57809111111111
295	MTfmi	blade	division	23.5877777777778	0.403362082306077	0.0108782218322229	0.594757777777776
296	MTfmi	blade	division	23.6044444444444	0.403725416259057	0.0108308729833196	0.611424444444442
297	MTfmi	blade	division	23.6211111111111	0.404082065356369	0.0107838285203162	0.628091111111111
298	MTfmi	blade	division	23.6377777777778	0.404432037184768	0.0107370808564568	0.644757777777777
299	MTfmi	blade	division	23.6544444444444	0.404775331744253	0.0106906299917414	0.661424444444442
300	MTfmi	blade	division	23.6711111111111	0.405111949034825	0.0106444759261698	0.678091111111108
301	MTfmi	blade	division	23.6877777777778	0.405441682020604	0.0105984116238627	0.694757777777777
302	MTfmi	blade	division	23.7044444444444	0.405764898733213	0.0105509303558602	0.711424444444443
303	MTfmi	blade	division	23.7211111111111	0.406081833517723	0.0105017977770897	0.728091111111109
304	MTfmi	blade	division	23.7377777777778	0.406392486374137	0.0104510138875512	0.744757777777778
305	MTfmi	blade	division	23.7544444444444	0.406696857302452	0.0103985786872445	0.761424444444444
306	MTfmi	blade	division	23.7711111111111	0.406995510083707	0.0103450559572067	0.77809111111111
307	MTfmi	blade	division	23.7877777777778	0.407289795485473	0.0102921957255681	0.794757777777775
308	MTfmi	blade	division	23.8044444444444	0.407579663600181	0.0102400478998984	0.811424444444441
309	MTfmi	blade	division	23.8211111111111	0.40786511442783	0.0101886124801977	0.82809111111111
310	MTfmi	blade	division	23.8377777777778	0.408146147968422	0.010137889466466	0.844757777777776
311	MTfmi	blade	division	23.8544444444444	0.408422276806697	0.010087391443445	0.861424444444442
312	MTfmi	blade	division	23.8711111111111	0.408692362947876	0.0100355756219939	0.878091111111111
313	MTfmi	blade	division	23.8877777777778	0.408956456991255	0.00998239140281737	0.894757777777777
314	MTfmi	blade	division	23.9044444444444	0.409214558936833	0.00992783878591558	0.911424444444442
315	MTfmi	blade	division	23.9211111111111	0.409466668784611	0.00987191777128843	0.928091111111108
316	MTfmi	blade	division	23.9377777777778	0.409713835643146	0.00981567746749373	0.944757777777777
317	MTfmi	blade	division	23.9544444444444	0.409979949049532	0.0097409984345054	0.961424444444443
318	MTfmi	blade	division	23.9711111111111	0.41027026012591	0.00964262955018341	0.978091111111109
319	MTfmi	blade	division	23.9877777777778	0.410584768872279	0.00952057081452773	0.994757777777778
320	MTfmi	blade	division	24.0044444444444	0.410923475288639	0.00937482222753841	1.01142444444444
321	MTfmi	blade	division	24.0211111111111	0.411285890966666	0.00920489538089095	1.02809111111111
322	MTfmi	blade	division	24.0377777777778	0.411650240499467	0.00902987943569439	1.04475777777778
323	MTfmi	blade	division	24.0544444444444	0.412011415816041	0.00885488246294902	1.06142444444444
324	MTfmi	blade	division	24.0711111111111	0.412369416916388	0.00867990446265479	1.07809111111111
325	MTfmi	blade	division	24.0877777777778	0.412724243800508	0.00850494543481181	1.09475777777778
326	MTfmi	blade	division	24.1044444444444	0.413076106540534	0.00833021545155227	1.11142444444444
327	MTfmi	blade	division	24.1211111111111	0.413423415873056	0.00815845917301264	1.12809111111111
328	MTfmi	blade	division	24.1377777777778	0.413765630057631	0.00799021833963628	1.14475777777778
329	MTfmi	blade	division	24.1544444444444	0.414102749094259	0.00782549295142307	1.16142444444444
330	MTfmi	blade	division	24.1711111111111	0.41443477298294	0.00766428300837307	1.17809111111111
331	MTfmi	blade	division	24.1877777777778	0.414761910731819	0.00750679751863123	1.19475777777778
332	MTfmi	blade	division	24.2044444444444	0.415087273904159	0.00735107446373282	1.21142444444444
333	MTfmi	blade	division	24.2211111111111	0.415411496697675	0.0071964796459619	1.22809111111111
334	MTfmi	blade	division	24.2377777777778	0.415734579112368	0.00704301306531838	1.24475777777778
335	MTfmi	blade	division	24.2544444444444	0.416056521148237	0.00689067472180238	1.26142444444444
336	MTfmi	blade	division	24.2711111111111	0.416377044416137	0.00673918622626801	1.27809111111111
337	MTfmi	blade	division	24.2877777777778	0.416695385830847	0.0065877795236326	1.29475777777778
338	MTfmi	blade	division	24.3044444444444	0.417011546013601	0.00643645399266329	1.31142444444444
339	MTfmi	blade	division	24.3211111111111	0.417325524964399	0.00628520963336007	1.32809111111111
340	MTfmi	blade	division	24.3377777777778	0.41763732268324	0.00613404644572299	1.34475777777778
341	MTfmi	blade	division	24.3544444444444	0.417946661381742	0.00598268664136808	1.36142444444444
342	MTfmi	blade	division	24.3711111111111	0.418252235173558	0.00583090827052837	1.37809111111111
343	MTfmi	blade	division	24.3877777777778	0.418553908566617	0.00567884682527614	1.39475777777778
344	MTfmi	blade	division	24.4044444444444	0.418851681560918	0.00552650230561136	1.41142444444444
345	MTfmi	blade	division	24.4211111111111	0.419145554156462	0.00537387471153405	1.42809111111111
346	MTfmi	blade	division	24.4377777777778	0.419436292018821	0.00522172970861623	1.44475777777778
347	MTfmi	blade	division	24.4544444444444	0.419725462779687	0.00507271082581287	1.46142444444444
348	MTfmi	blade	division	24.4711111111111	0.4200129319519	0.00492695255028183	1.47809111111111
349	MTfmi	blade	division	24.4877777777778	0.420298699535462	0.00478445488202314	1.49475777777778
350	MTfmi	blade	division	24.5044444444444	0.420582765530372	0.0046452178210368	1.51142444444444
351	MTfmi	blade	division	24.5211111111111	0.420864851409617	0.00450896284030958	1.52809111111111
352	MTfmi	blade	division	24.5377777777778	0.421145096084553	0.00437401912991214	1.54475777777778
353	MTfmi	blade	division	24.5544444444444	0.421423725770341	0.00424016047468381	1.56142444444444
354	MTfmi	blade	division	24.5711111111111	0.421700740466981	0.00410738687462458	1.57809111111111
355	MTfmi	blade	division	24.5877777777778	0.421976140174474	0.00397569832973449	1.59475777777778
356	MTfmi	blade	division	24.6044444444444	0.422249716843953	0.00384488679114869	1.61142444444444
357	MTfmi	blade	division	24.6211111111111	0.422521259443432	0.00371401902209856	1.62809111111111
358	MTfmi	blade	division	24.6377777777778	0.422790858248507	0.00358300474698656	1.64475777777778
359	MTfmi	blade	division	24.6544444444444	0.423058513259179	0.00345184396581269	1.66142444444444
360	MTfmi	blade	division	24.6711111111111	0.423324224475449	0.0033205366785769	1.67809111111111
361	MTfmi	blade	division	24.6877777777778	0.423587992136498	0.00318908312446228	1.69475777777778
362	MTfmi	blade	division	24.7044444444444	0.423848379868597	0.00305892099270594	1.71142444444444
363	MTfmi	blade	division	24.7211111111111	0.424105028413876	0.00293040954117874	1.72809111111111
364	MTfmi	blade	division	24.7377777777778	0.424357937772333	0.00280354876988059	1.74475777777778
365	MTfmi	blade	division	24.7544444444444	0.42460710794397	0.00267833867881159	1.76142444444444
366	MTfmi	blade	division	24.7711111111111	0.424852677953909	0.00255491829309429	1.77809111111111
367	MTfmi	blade	division	24.7877777777778	0.425095571036406	0.00243312901664477	1.79475777777778
368	MTfmi	blade	division	24.8044444444444	0.425335922420257	0.00231283562067039	1.81142444444444
369	MTfmi	blade	division	24.8211111111111	0.425573732105459	0.00219403810517113	1.82809111111111
370	MTfmi	blade	division	24.8377777777778	0.425809000092013	0.002076736470147	1.84475777777778
371	MTfmi	blade	division	24.8544444444444	0.426041587454852	0.00196079179053102	1.86142444444444
372	MTfmi	blade	division	24.8711111111111	0.426251020890194	0.00186591328223745	1.87809111111111
373	MTfmi	blade	division	24.8877777777778	0.426432277583076	0.00179712376022853	1.89475777777778
374	MTfmi	blade	division	24.9044444444444	0.426585357533498	0.0017544232245042	1.91142444444444
375	MTfmi	blade	division	24.9211111111111	0.42671026074146	0.00173781167506448	1.92809111111111
376	MTfmi	blade	division	24.9377777777778	0.42680726509732	0.00174756700226675	1.94475777777778
377	MTfmi	blade	division	24.9544444444444	0.426898120997763	0.00176346720639034	1.96142444444444
378	MTfmi	blade	division	24.9711111111111	0.426988074992341	0.00178026573788428	1.97809111111111
379	MTfmi	blade	division	24.9877777777778	0.427077127081054	0.00179796259674872	1.99475777777778
380	MTfmi	blade	division	25.0044444444444	0.427165277263901	0.00181655778298351	2.01142444444444
381	MTfmi	blade	division	25.0211111111111	0.4272523175112	0.00183584326690558	2.02809111111111
382	MTfmi	blade	division	25.0377777777778	0.427338215706077	0.00185470700213078	2.04475777777778
383	MTfmi	blade	division	25.0544444444444	0.427423106839722	0.0018730139974702	2.06142444444444
384	MTfmi	blade	division	25.0711111111111	0.427506990912133	0.00189076425292384	2.07809111111111
385	MTfmi	blade	division	25.0877777777778	0.427589867923312	0.00190795776849173	2.09475777777778
386	MTfmi	blade	division	25.1044444444444	0.427671668271472	0.00192452494238829	2.11142444444444
387	MTfmi	blade	division	25.1211111111111	0.427752020556199	0.00194045436520832	2.12809111111111
388	MTfmi	blade	division	25.1377777777778	0.427830879778616	0.00195579103582796	2.14475777777778
389	MTfmi	blade	division	25.1544444444444	0.427908245938723	0.00197053495424726	2.16142444444444
390	MTfmi	blade	division	25.1711111111111	0.42798411903652	0.00198468612046623	2.17809111111111
391	MTfmi	blade	division	25.1877777777778	0.428058499330474	0.00199824479295163	2.19475777777778
392	MTfmi	blade	division	25.2044444444444	0.428131567682404	0.00201103153145235	2.21142444444444
393	MTfmi	blade	division	25.2211111111111	0.428203369130067	0.0020230012982097	2.22809111111111
394	MTfmi	blade	division	25.2377777777778	0.428273903673464	0.00203415409322363	2.24475777777778
395	MTfmi	blade	division	25.2544444444444	0.428343171312596	0.00204448991649417	2.26142444444444
396	MTfmi	blade	division	25.2711111111111	0.428411310972528	0.00205414769308865	2.27809111111111
397	MTfmi	blade	division	25.2877777777778	0.428478704541926	0.00206350962221388	2.29475777777778
398	MTfmi	blade	division	25.3044444444444	0.428545351981969	0.00207257574268782	2.31142444444444
399	MTfmi	blade	division	25.3211111111111	0.42861125329266	0.00208134605451046	2.32809111111111
400	MTfmi	blade	division	25.3377777777778	0.428676408473997	0.00208982055768184	2.34475777777778
401	MTfmi	blade	division	25.3544444444444	0.428740678392138	0.00209786011835927	2.36142444444444
402	MTfmi	blade	division	25.3711111111111	0.42880314181958	0.00210562072791165	2.37809111111111
403	MTfmi	blade	division	25.3877777777778	0.428863664103963	0.00211323703869801	2.39475777777778
404	MTfmi	blade	division	25.4044444444444	0.428922245245288	0.00212070905071826	2.41142444444444
405	MTfmi	blade	division	25.4211111111111	0.428978885243555	0.0021280367639725	2.42809111111111
406	MTfmi	blade	division	25.4377777777778	0.429033653859676	0.00213528993937281	2.44475777777778
407	MTfmi	blade	division	25.4544444444444	0.429086922553989	0.00214248080159754	2.46142444444444
408	MTfmi	blade	division	25.4711111111111	0.429138736230953	0.00214956444618922	2.47809111111111
409	MTfmi	blade	division	25.4877777777778	0.429189094890566	0.00215654087314776	2.49475777777778
410	MTfmi	blade	division	25.5044444444444	0.429237998532829	0.00216341008247323	2.51142444444444
411	MTfmi	blade	division	25.5211111111111	0.42928565545574	0.00217038037216336	2.52809111111111
412	MTfmi	blade	division	25.5377777777778	0.429332638412176	0.00217802462832756	2.54475777777778
413	MTfmi	blade	division	25.5544444444444	0.429378947385485	0.00218634286761971	2.56142444444444
414	MTfmi	blade	division	25.5711111111111	0.429424582375666	0.0021953350900398	2.57809111111111
415	MTfmi	blade	division	25.5877777777778	0.429469543382719	0.00220500129558784	2.59475777777778
416	MTfmi	blade	division	25.6044444444444	0.429513830347079	0.00221534142469912	2.61142444444444
417	MTfmi	blade	division	25.6211111111111	0.429557622966976	0.00222617545153814	2.62809111111111
418	MTfmi	blade	division	25.6377777777778	0.429600966207917	0.00223745841059678	2.64475777777778
419	MTfmi	blade	division	25.6544444444444	0.429643860069903	0.00224919030187509	2.66142444444444
420	MTfmi	blade	division	25.6711111111111	0.429686304552934	0.00226137112537309	2.67809111111111
421	MTfmi	blade	division	25.6877777777778	0.429728230363339	0.00227393158742059	2.69475777777778
422	MTfmi	blade	division	25.7044444444444	0.429769806534491	0.0022863215394594	2.71142444444444
423	MTfmi	blade	division	25.7211111111111	0.429811122964132	0.00229845108374824	2.72809111111111
424	MTfmi	blade	division	25.7377777777778	0.429852179652262	0.00231032022028704	2.74475777777778
425	MTfmi	blade	division	25.7544444444444	0.429892976598879	0.00232192894907579	2.76142444444444
426	MTfmi	blade	division	25.7711111111111	0.429933513803983	0.00233327727011171	2.77809111111111
427	MTfmi	blade	division	25.7877777777778	0.429973432054153	0.00234472439679792	2.79475777777778
428	MTfmi	blade	division	25.8044444444444	0.430012641546037	0.00235636013248722	2.81142444444444
429	MTfmi	blade	division	25.8211111111111	0.430051142279636	0.00236818447717951	2.82809111111111
430	MTfmi	blade	division	25.8377777777778	0.430088934254948	0.00238019743087489	2.84475777777778
431	MTfmi	blade	division	25.8544444444444	0.430125948098893	0.00239232962049202	2.86142444444444
432	MTfmi	blade	division	25.8711111111111	0.430162532288924	0.00240385101663182	2.87809111111111
433	MTfmi	blade	division	25.8877777777778	0.430198821638396	0.00241462680593779	2.89475777777778
434	MTfmi	blade	division	25.9044444444444	0.430234816147309	0.00242465698841002	2.91142444444444
435	MTfmi	blade	division	25.9211111111111	0.430270515815663	0.00243394156404844	2.92809111111111
436	MTfmi	blade	division	25.9377777777778	0.430305990026459	0.00244254991585333	2.94475777777778
437	MTfmi	blade	division	25.9544444444444	0.430341609712267	0.00245049271775602	2.96142444444444
438	MTfmi	blade	division	25.9711111111111	0.430377419905416	0.00245772493742682	2.97809111111111
439	MTfmi	blade	division	25.9877777777778	0.430413420605905	0.00246424657486569	2.99475777777778
440	MTfmi	blade	division	26.0044444444444	0.430449611813736	0.00247005763007263	3.01142444444444
441	MTfmi	blade	division	26.0211111111111	0.430485993518992	0.00247515809313154	3.02809111111111
442	MTfmi	blade	division	26.0377777777778	0.430521846022849	0.00248026760832834	3.04475777777778
443	MTfmi	blade	division	26.0544444444444	0.430556989407417	0.00248556609355186	3.06142444444444
444	MTfmi	blade	division	26.0711111111111	0.430591423672697	0.00249105354880208	3.07809111111111
445	MTfmi	blade	division	26.0877777777778	0.430625148818689	0.00249672997407904	3.09475777777778
446	MTfmi	blade	division	26.1044444444444	0.430658234198627	0.00250266472261762	3.11142444444444
447	MTfmi	blade	division	26.1211111111111	0.430691050196121	0.00250886885360055	3.12809111111111
448	MTfmi	blade	division	26.1377777777778	0.430723641726724	0.00251529745147464	3.14475777777778
449	MTfmi	blade	division	26.1544444444444	0.430756008790436	0.00252195051623985	3.16142444444444
450	MTfmi	blade	division	26.1711111111111	0.430788151387256	0.00252882804789623	3.17809111111111
451	MTfmi	blade	division	26.1877777777778	0.430820069517186	0.0025359300464437	3.19475777777778
452	MTfmi	blade	division	26.2044444444444	0.430851403966681	0.00254361572542505	3.21142444444444
453	MTfmi	blade	division	26.2211111111111	0.430882064932357	0.00255197488822595	3.22809111111111
454	MTfmi	blade	division	26.2377777777778	0.430912052414214	0.00256100753484645	3.24475777777778
455	MTfmi	blade	division	26.2544444444444	0.430941366412251	0.00257071366528644	3.26142444444444
456	MTfmi	blade	division	26.2711111111111	0.430969798747642	0.00258088510072038	3.27809111111111
457	MTfmi	blade	division	26.2877777777778	0.430997315715674	0.0025904105623222	3.29475777777778
458	MTfmi	blade	division	26.3044444444444	0.43102405201311	0.00259915535332797	3.31142444444444
459	MTfmi	blade	division	26.3211111111111	0.43105000763995	0.00260711947373771	3.32809111111111
460	MTfmi	blade	division	26.3377777777778	0.431075182596193	0.00261430292355141	3.34475777777778
461	MTfmi	blade	division	26.3544444444444	0.431099646344289	0.00262077516521736	3.36142444444445
462	MTfmi	blade	division	26.3711111111111	0.431123410199341	0.00262690692709727	3.37809111111111
463	MTfmi	blade	division	26.3877777777778	0.431146429234692	0.00263274313584844	3.39475777777778
464	MTfmi	blade	division	26.4044444444444	0.431168703450342	0.0026382837914708	3.41142444444444
465	MTfmi	blade	division	26.4211111111111	0.431190232846291	0.00264352889396438	3.42809111111111
466	MTfmi	blade	division	26.4377777777778	0.431211086805538	0.00264854782632939	3.44475777777777
467	MTfmi	blade	division	26.4544444444444	0.431231635837965	0.00265335168518749	3.46142444444444
468	MTfmi	blade	division	26.4711111111111	0.431251924870227	0.00265789554388135	3.47809111111111
469	MTfmi	blade	division	26.4877777777778	0.431271953902325	0.00266217940241109	3.49475777777778
470	MTfmi	blade	division	26.5044444444444	0.431291722934259	0.00266620326077663	3.51142444444444
471	MTfmi	blade	division	26.5211111111111	0.431311162573087	0.00266989772603612	3.52809111111111
472	MTfmi	blade	division	26.5377777777778	0.431330081988219	0.00267307196759944	3.54475777777778
473	MTfmi	blade	division	26.5544444444444	0.431348481179654	0.00267572598546656	3.56142444444444
474	MTfmi	blade	division	26.5711111111111	0.431366360147393	0.0026778597796375	3.57809111111111
475	MTfmi	blade	division	26.5877777777778	0.431383718891437	0.00267947335011223	3.59475777777778
476	MTfmi	blade	division	26.6044444444444	0.4314006268047	0.00268063608980709	3.61142444444445
477	MTfmi	blade	division	26.6211111111111	0.431417275253073	0.00268153829387147	3.62809111111111
478	MTfmi	blade	division	26.6377777777778	0.4314336643704	0.00268217982846272	3.64475777777778
479	MTfmi	blade	division	26.6544444444444	0.43144979415668	0.00268256069358086	3.66142444444444
480	MTfmi	blade	division	26.6711111111111	0.431465664611913	0.00268268088922582	3.67809111111111
481	MTfmi	blade	division	26.6877777777778	0.431481275716265	0.00268254039556265	3.69475777777777
482	MTfmi	blade	division	26.7044444444444	0.431496446973144	0.00268231960008886	3.71142444444444
483	MTfmi	blade	division	26.7211111111111	0.431511133272039	0.00268206361331541	3.72809111111111
484	MTfmi	blade	division	26.7377777777778	0.431525334612952	0.00268177243524229	3.74475777777778
485	MTfmi	blade	division	26.7544444444444	0.431539050995881	0.00268144606586951	3.76142444444444
486	MTfmi	blade	division	26.7711111111111	0.43155228250033	0.00268108458469923	3.77809111111111
487	MTfmi	blade	division	26.7877777777778	0.431564849393745	0.00268086816154506	3.79475777777778
488	MTfmi	blade	division	26.8044444444444	0.431576706688332	0.00268084178420275	3.81142444444444
489	MTfmi	blade	division	26.8211111111111	0.431587854384091	0.00268100545267222	3.82809111111111
490	MTfmi	blade	division	26.8377777777778	0.43159829248102	0.00268135916695353	3.84475777777778
491	MTfmi	blade	division	26.8544444444444	0.431608090252857	0.0026819722007822	3.86142444444445
492	MTfmi	blade	division	26.8711111111111	0.431617258073055	0.00268321518625023	3.87809111111111
493	MTfmi	blade	division	26.8877777777778	0.431625750909283	0.00268513315568736	3.89475777777778
494	MTfmi	blade	division	26.9044444444444	0.431633568761542	0.00268772610909365	3.91142444444444
495	MTfmi	blade	division	26.9211111111111	0.431640711629832	0.00269099404646908	3.92809111111111
496	MTfmi	blade	division	26.9377777777778	0.431647110141069	0.0026948675947295	3.94475777777777
497	MTfmi	blade	division	26.9544444444444	0.431653113506447	0.00269861599071833	3.96142444444444
498	MTfmi	blade	division	26.9711111111111	0.431658856722759	0.00270210423764178	3.97809111111111
499	MTfmi	blade	division	26.9877777777778	0.431664339790006	0.00270533233549977	3.99475777777778
500	MTfmi	blade	division	27.0044444444444	0.431669562708187	0.00270830028429239	4.01142444444444
501	MTfmi	blade	division	27.0211111111111	0.431674594850387	0.00271107745710369	4.02809111111111
502	MTfmi	blade	division	27.0377777777778	0.431679626992588	0.00271385462991497	4.04475777777778
503	MTfmi	blade	division	27.0544444444444	0.431684659134788	0.00271663180272627	4.06142444444444
504	MTfmi	blade	division	27.0711111111111	0.431689691276988	0.00271940897553757	4.07809111111111
505	MTfmi	blade	division	27.0877777777778	0.431694723419188	0.00272218614834885	4.09475777777778
506	MTfmi	blade	division	27.1044444444444	0.431699755561388	0.00272496332116018	4.11142444444445
507	MTfmi	blade	division	27.1211111111111	0.43170496825789	0.00272755993966978	4.12809111111111
508	MTfmi	blade	division	27.1377777777778	0.431710406647269	0.00272993086530221	4.14475777777778
509	MTfmi	blade	division	27.1544444444444	0.431716070729525	0.00273207609805753	4.16142444444444
510	MTfmi	blade	division	27.1711111111111	0.431721960504658	0.00273399563793572	4.17809111111111
511	MTfmi	blade	division	27.1877777777778	0.431728075972668	0.00273568948493677	4.19475777777777
512	MTfmi	blade	division	27.2044444444444	0.431734236579254	0.00273733819336241	4.21142444444444
513	MTfmi	blade	division	27.2211111111111	0.43174039718584	0.00273898690178806	4.22809111111111
514	MTfmi	blade	division	27.2377777777778	0.431746557792425	0.0027406356102137	4.24475777777778
515	MTfmi	blade	division	27.2544444444444	0.431752718399011	0.00274228431863932	4.26142444444444
516	MTfmi	blade	division	27.2711111111111	0.431758809602722	0.00274386362418996	4.27809111111111
517	MTfmi	blade	division	27.2877777777778	0.431764640545651	0.00274518266895926	4.29475777777778
518	MTfmi	blade	division	27.3044444444444	0.431770211227799	0.00274624145294725	4.31142444444444
519	MTfmi	blade	division	27.3211111111111	0.431775521649166	0.00274703997615397	4.32809111111111
520	MTfmi	blade	division	27.3377777777778	0.431780571809752	0.00274757823857938	4.34475777777778
521	MTfmi	blade	division	27.3544444444444	0.431785361719489	0.00274785625015664	4.36142444444445
522	MTfmi	blade	division	27.3711111111111	0.431789891405695	0.00274787403820187	4.37809111111111
523	MTfmi	blade	division	27.3877777777778	0.431794160868368	0.0027476316027151	4.39475777777778
524	MTfmi	blade	division	27.4044444444444	0.431798170107509	0.0027471289436963	4.41142444444444
525	MTfmi	blade	division	27.4211111111111	0.431801919123119	0.00274636606114548	4.42809111111111
526	MTfmi	blade	division	27.4377777777778	0.431805546820465	0.0027454818603321	4.44475777777777
527	MTfmi	blade	division	27.4544444444444	0.43180943518904	0.00274485833074714	4.46142444444444
528	MTfmi	blade	division	27.4711111111111	0.431813584228844	0.00274449547239061	4.47809111111111
529	MTfmi	blade	division	27.4877777777778	0.431817993939876	0.00274439328526246	4.49475777777778
530	MTfmi	blade	division	27.5044444444444	0.431822664322136	0.00274455176936272	4.51142444444444
531	MTfmi	blade	division	27.5211111111111	0.431827525863298	0.00274490141236386	4.52809111111111
532	MTfmi	blade	division	27.5377777777778	0.431832207006908	0.00274543145291609	4.54475777777778
533	MTfmi	blade	division	27.5544444444444	0.431836662653579	0.00274618699040716	4.56142444444444
534	MTfmi	blade	division	27.5711111111111	0.431840892803311	0.00274716802483713	4.57809111111111
535	MTfmi	blade	division	27.5877777777778	0.431844897456105	0.002748374556206	4.59475777777778
536	MTfmi	blade	division	27.6044444444444	0.431848676611959	0.00274980658451374	4.61142444444445
537	MTfmi	blade	division	27.6211111111111	0.431852591312422	0.00275110306821341	4.62809111111111
538	MTfmi	blade	division	27.6377777777778	0.43185673181788	0.00275217374691827	4.64475777777778
539	MTfmi	blade	division	27.6544444444444	0.431861098128332	0.00275301862062829	4.66142444444444
540	MTfmi	blade	division	27.6711111111111	0.431865690243779	0.00275363768934353	4.67809111111111
541	MTfmi	blade	division	27.6877777777778	0.431870508223965	0.00275403101280813	4.69475777777777
542	MTfmi	blade	division	27.7044444444444	0.431875371589191	0.00275437939931436	4.71142444444444
543	MTfmi	blade	division	27.7211111111111	0.431880235178457	0.00275472800986118	4.72809111111111
544	MTfmi	blade	division	27.7377777777778	0.431885098991764	0.00275507684444859	4.74475777777778
545	MTfmi	blade	division	27.7544444444444	0.431889963029111	0.00275542590307659	4.76142444444444
546	MTfmi	blade	division	27.7711111111111	0.431894827230755	0.00275577512600103	4.77809111111111
547	MTfmi	blade	division	27.7877777777778	0.431899691432399	0.00275612434892547	4.79475777777778
548	MTfmi	blade	division	27.8044444444444	0.431904555634043	0.00275647357184988	4.81142444444444
549	MTfmi	blade	division	27.8211111111111	0.431909419835686	0.00275682279477432	4.82809111111111
550	MTfmi	blade	division	27.8377777777778	0.43191428403733	0.00275717201769879	4.84475777777778
551	MTfmi	blade	division	27.8544444444444	0.431919148238974	0.00275752124062323	4.86142444444445
552	MTfmi	blade	division	27.8711111111111	0.431924012440618	0.00275787046354767	4.87809111111111
553	MTfmi	blade	division	27.8877777777778	0.431928876642262	0.00275821968647208	4.89475777777778
554	MTfmi	blade	division	27.9044444444444	0.431933740843906	0.00275856890939652	4.91142444444444
555	MTfmi	blade	division	27.9211111111111	0.431938605045549	0.00275891813232096	4.92809111111111
556	MTfmi	blade	division	27.9377777777778	0.431943469247193	0.0027592673552454	4.94475777777777
557	MTfmi	blade	division	27.9544444444444	0.431948333448837	0.00275961657816984	4.96142444444444
558	MTfmi	blade	division	27.9711111111111	0.431953197650481	0.00275996580109428	4.97809111111111
559	MTfmi	blade	division	27.9877777777778	0.431958061852125	0.00276031502401869	4.99475777777778
560	MTfmi	blade	division	28.0044444444444	0.431962926053769	0.00276066424694313	5.01142444444444
561	MTfmi	blade	division	28.0211111111111	0.431967790255412	0.00276101346986757	5.02809111111111
562	MTfmi	blade	division	28.0377777777778	0.431972473902755	0.00276154324709371	5.04475777777778
563	MTfmi	blade	division	28.0544444444444	0.43197693185722	0.00276229871719699	5.06142444444444
564	MTfmi	blade	division	28.0711111111111	0.431981164118807	0.00276327988017738	5.07809111111111
565	MTfmi	blade	division	28.0877777777778	0.431985170687518	0.00276448673603491	5.09475777777778
566	MTfmi	blade	division	28.1044444444444	0.431989021095617	0.00276598881703474	5.11142444444445
567	MTfmi	blade	division	28.1211111111111	0.431993087111134	0.00276779678260428	5.12809111111111
568	MTfmi	blade	division	28.1377777777778	0.431997413872646	0.00276986549416808	5.14475777777778
569	MTfmi	blade	division	28.1544444444444	0.432002001380152	0.0027721949517262	5.16142444444444
570	MTfmi	blade	division	28.1711111111111	0.432006849633653	0.00277478515527863	5.17809111111111
571	MTfmi	blade	division	28.1877777777778	0.432011889100883	0.00277756657256015	5.19475777777777
572	MTfmi	blade	division	28.2044444444444	0.432016928568112	0.0027803479898417	5.21142444444444
573	MTfmi	blade	division	28.2211111111111	0.432021968035342	0.00278312940712325	5.22809111111111
574	MTfmi	blade	division	28.2377777777778	0.432027007502571	0.0027859108244048	5.24475777777778
575	MTfmi	blade	division	28.2544444444444	0.432032046969801	0.00278869224168635	5.26142444444444
576	MTfmi	blade	division	28.2711111111111	0.432037086437031	0.0027914736589679	5.27809111111111
577	MTfmi	blade	division	28.2877777777778	0.43204212590426	0.00279425507624942	5.29475777777778
578	MTfmi	blade	division	28.3044444444444	0.43204716537149	0.002797036493531	5.31142444444444
579	MTfmi	blade	division	28.3211111111111	0.432052204838719	0.00279981791081255	5.32809111111111
580	MTfmi	blade	division	28.3377777777778	0.432057244305949	0.00280259932809407	5.34475777777778
581	MTfmi	blade	division	28.3544444444444	0.432062214260851	0.00280531123304806	5.36142444444445
582	MTfmi	blade	division	28.3711111111111	0.432066923544525	0.00280776246677361	5.37809111111111
583	MTfmi	blade	division	28.3877777777778	0.43207137215697	0.00280995302927076	5.39475777777778
584	MTfmi	blade	division	28.4044444444444	0.432075560098187	0.00281188292053949	5.41142444444444
585	MTfmi	blade	division	28.4211111111111	0.432079487368175	0.00281355214057979	5.42809111111111
586	MTfmi	blade	division	28.4377777777778	0.432083223479263	0.0028150302017193	5.44475777777777
587	MTfmi	blade	division	28.4544444444444	0.432087140301675	0.00281632755153383	5.46142444444444
588	MTfmi	blade	division	28.4711111111111	0.432091283013244	0.00281739901219213	5.47809111111111
589	MTfmi	blade	division	28.4877777777778	0.432095651613969	0.00281824458369431	5.49475777777778
590	MTfmi	blade	division	28.5044444444444	0.43210024610385	0.00281886426604025	5.51142444444444
591	MTfmi	blade	division	28.5211111111111	0.432105066482887	0.00281925805923003	5.52809111111111
592	MTfmi	blade	division	28.5377777777778	0.43210975139576	0.00281978731858437	5.54475777777778
593	MTfmi	blade	division	28.5544444444444	0.432114210503638	0.00282054238293356	5.56142444444444
594	MTfmi	blade	division	28.5711111111111	0.432118443806521	0.00282152325227755	5.57809111111111
595	MTfmi	blade	division	28.5877777777778	0.432122451304409	0.00282272992661636	5.59475777777778
596	MTfmi	blade	division	28.6044444444444	0.432126163484975	0.00282409289362237	5.61142444444445
597	MTfmi	blade	division	28.6211111111111	0.432129569833313	0.00282524035039894	5.62809111111111
598	MTfmi	blade	division	28.6377777777778	0.432132715510423	0.0028261271359471	5.64475777777778
599	MTfmi	blade	division	28.6544444444444	0.432135600516305	0.00282675325026682	5.66142444444444
600	MTfmi	blade	division	28.6711111111111	0.432138224850958	0.00282711869335817	5.67809111111111
601	MTfmi	blade	division	28.6877777777778	0.432140727598885	0.00282736254972327	5.69475777777777
602	MTfmi	blade	division	28.7044444444444	0.432143491242467	0.00282786730174314	5.71142444444444
603	MTfmi	blade	division	28.7211111111111	0.432146515781704	0.00282863294941782	5.72809111111111
604	MTfmi	blade	division	28.7377777777778	0.432149801216595	0.00282965949274727	5.74475777777778
605	MTfmi	blade	division	28.7544444444444	0.432153347547141	0.0028309469317315	5.76142444444444
606	MTfmi	blade	division	28.7711111111111	0.432157085201167	0.00283242569419589	5.77809111111111
607	MTfmi	blade	division	28.7877777777778	0.432160822855194	0.00283390445666029	5.79475777777778
608	MTfmi	blade	division	28.8044444444444	0.43216456050922	0.00283538321912474	5.81142444444444
609	MTfmi	blade	division	28.8211111111111	0.432168298163246	0.00283686198158914	5.82809111111111
610	MTfmi	blade	division	28.8377777777778	0.432172035817273	0.00283834074405356	5.84475777777778
611	MTfmi	blade	division	28.8544444444444	0.432175773471299	0.00283981950651796	5.86142444444445
612	MTfmi	blade	division	28.8711111111111	0.432179511125325	0.00284129826898236	5.87809111111111
613	MTfmi	blade	division	28.8877777777778	0.432183248779352	0.00284277703144678	5.89475777777778
614	MTfmi	blade	division	28.9044444444444	0.432186986433378	0.00284425579391118	5.91142444444444
615	MTfmi	blade	division	28.9211111111111	0.432190724087404	0.00284573455637557	5.92809111111111
616	MTfmi	blade	division	28.9377777777778	0.432194461741431	0.00284721331884	5.94475777777777
617	MTfmi	blade	division	28.9544444444444	0.432198380219109	0.00284851125765265	5.96142444444444
618	MTfmi	blade	division	28.9711111111111	0.432202524726351	0.00284958316690065	5.97809111111111
619	MTfmi	blade	division	28.9877777777778	0.432206895263159	0.002850429046584	5.99475777777778
620	MTfmi	blade	division	29.0044444444444	0.432211491829531	0.00285104889670268	6.01142444444444
621	MTfmi	blade	division	29.0211111111111	0.432216244893202	0.00285137318499154	6.02809111111111
622	MTfmi	blade	division	29.0377777777778	0.432220782416793	0.00285139152137318	6.04475777777778
623	MTfmi	blade	division	29.0544444444444	0.432225059194388	0.00285114911176054	6.06142444444444
624	MTfmi	blade	division	29.0711111111111	0.43222907522599	0.00285064595615359	6.07809111111111
625	MTfmi	blade	division	29.0877777777778	0.432232830511597	0.00284988205455236	6.09475777777778
626	MTfmi	blade	division	29.1044444444444	0.432236394583476	0.00284892693922198	6.11142444444445
627	MTfmi	blade	division	29.1211111111111	0.432239958655354	0.00284797182389163	6.12809111111111
628	MTfmi	blade	division	29.1377777777778	0.432243522727232	0.00284701670856122	6.14475777777778
629	MTfmi	blade	division	29.1544444444444	0.43224708679911	0.00284606159323086	6.16142444444444
630	MTfmi	blade	division	29.1711111111111	0.432250650870988	0.00284510647790048	6.17809111111111
631	MTfmi	blade	division	29.1877777777778	0.432254214942867	0.0028441513625701	6.19475777777777
632	MTfmi	blade	division	29.2044444444444	0.432257779014745	0.00284319624723972	6.21142444444444
633	MTfmi	blade	division	29.2211111111111	0.432261343086623	0.00284224113190937	6.22809111111111
634	MTfmi	blade	division	29.2377777777778	0.432264907158501	0.00284128601657896	6.24475777777778
635	MTfmi	blade	division	29.2544444444444	0.432268471230379	0.00284033090124861	6.26142444444444
636	MTfmi	blade	division	29.2711111111111	0.432272035302258	0.00283937578591822	6.27809111111111
637	MTfmi	blade	division	29.2877777777778	0.432275599374136	0.00283842067058784	6.29475777777778
638	MTfmi	blade	division	29.3044444444444	0.432279163446014	0.00283746555525746	6.31142444444444
639	MTfmi	blade	division	29.3211111111111	0.432282727517892	0.00283651043992711	6.32809111111111
640	MTfmi	blade	division	29.3377777777778	0.43228629158977	0.0028355553245967	6.34475777777778
641	MTfmi	blade	division	29.3544444444444	0.432289855661649	0.00283460020926635	6.36142444444445
642	MTfmi	blade	division	29.3711111111111	0.432293239022202	0.0028338258052609	6.37809111111111
643	MTfmi	blade	division	29.3877777777778	0.432296396493599	0.00283327729041169	6.39475777777778
644	MTfmi	blade	division	29.4044444444444	0.43229932807584	0.00283295466471864	6.41142444444444
645	MTfmi	blade	division	29.4211111111111	0.432302033768925	0.0028328579281818	6.42809111111111
646	MTfmi	blade	division	29.4377777777778	0.432304513572853	0.00283298708080112	6.44475777777777
647	MTfmi	blade	division	29.4544444444444	0.43230694819895	0.00283316141125173	6.46142444444444
648	MTfmi	blade	division	29.4711111111111	0.432309382825048	0.00283333574170228	6.47809111111111
649	MTfmi	blade	division	29.4877777777778	0.432311817451145	0.00283351007215288	6.49475777777778
650	MTfmi	blade	division	29.5044444444444	0.432314252077242	0.00283368440260343	6.51142444444444
651	MTfmi	blade	division	29.5211111111111	0.432316686703339	0.00283385873305403	6.52809111111111
652	MTfmi	blade	division	29.5377777777778	0.432319121329437	0.0028340330635046	6.54475777777778
653	MTfmi	blade	division	29.5544444444444	0.432321555955534	0.00283420739395518	6.56142444444444
654	MTfmi	blade	division	29.5711111111111	0.432323990581631	0.00283438172440575	6.57809111111111
655	MTfmi	blade	division	29.5877777777778	0.432326425207728	0.00283455605485636	6.59475777777778
656	MTfmi	blade	division	29.6044444444444	0.432328790261651	0.0028346608131323	6.61142444444445
657	MTfmi	blade	division	29.6211111111111	0.432330894419919	0.0028345046757535	6.62809111111111
658	MTfmi	blade	division	29.6377777777778	0.432332737682532	0.00283408764271989	6.64475777777778
659	MTfmi	blade	division	29.6544444444444	0.43233432004949	0.00283340971403151	6.66142444444444
660	MTfmi	blade	division	29.6711111111111	0.432335641520794	0.00283247088968838	6.67809111111111
661	MTfmi	blade	division	29.6877777777778	0.432336771668617	0.00283134074186503	6.69475777777777
662	MTfmi	blade	division	29.7044444444444	0.43233790181644	0.0028302105940417	6.71142444444444
663	MTfmi	blade	division	29.7211111111111	0.432339031964264	0.00282908044621838	6.72809111111111
664	MTfmi	blade	division	29.7377777777778	0.432340162112087	0.00282795029839503	6.74475777777778
665	MTfmi	blade	division	29.7544444444444	0.43234129225991	0.0028268201505717	6.76142444444444
666	MTfmi	blade	division	29.7711111111111	0.432342422407734	0.00282569000274835	6.77809111111111
667	MTfmi	blade	division	29.7877777777778	0.432343552555557	0.00282455985492502	6.79475777777778
668	MTfmi	blade	division	29.8044444444444	0.43234468270338	0.0028234297071017	6.81142444444444
669	MTfmi	blade	division	29.8211111111111	0.432345812851204	0.00282229955927835	6.82809111111111
670	MTfmi	blade	division	29.8377777777778	0.432346942999027	0.00282116941145502	6.84475777777778
671	MTfmi	blade	division	29.8544444444444	0.432348142738997	0.00282010885577821	6.86142444444445
672	MTfmi	blade	division	29.8711111111111	0.432349422625865	0.0028194900943026	6.87809111111111
673	MTfmi	blade	division	29.8877777777778	0.432350737453717	0.00281935833294114	6.89475777777778
674	MTfmi	blade	division	29.9044444444444	0.432352087222554	0.0028197135716938	6.91142444444444
675	MTfmi	blade	division	29.9211111111111	0.432353471932376	0.00282055581056062	6.92809111111111
676	MTfmi	blade	division	29.9377777777778	0.432354821991036	0.00282181545739507	6.94475777777777
677	MTfmi	blade	division	29.9544444444444	0.432356126843784	0.00282312031014242	6.96142444444444
678	MTfmi	blade	division	29.9711111111111	0.432357431696531	0.0028244251628898	6.97809111111111
679	MTfmi	blade	division	29.9877777777778	0.432358736549279	0.00282573001563716	6.99475777777778
680	MTfmi	blade	division	30.0044444444444	0.432360041402026	0.00282703486838454	7.01142444444444
681	MTfmi	blade	division	30.0211111111111	0.432361346254773	0.00282833972113189	7.02809111111111
682	MTfmi	blade	division	30.0377777777778	0.432362651107521	0.00282964457387927	7.04475777777778
683	MTfmi	blade	division	30.0544444444444	0.432363955960268	0.00283094942662665	7.06142444444444
684	MTfmi	blade	division	30.0711111111111	0.432365260813015	0.002832254279374	7.07809111111111
685	MTfmi	blade	division	30.0877777777778	0.432366565665763	0.00283355913212138	7.09475777777778
686	MTfmi	blade	division	30.1044444444444	0.43236787051851	0.00283486398486873	7.11142444444445
687	MTfmi	blade	division	30.1211111111111	0.432369175371258	0.00283616883761611	7.12809111111111
688	MTfmi	blade	division	30.1377777777778	0.432370480224005	0.00283747369036347	7.14475777777778
689	MTfmi	blade	division	30.1544444444444	0.432371785076752	0.00283877854311085	7.16142444444444
690	MTfmi	blade	division	30.1711111111111	0.4323730899295	0.0028400833958582	7.17809111111111
691	MTfmi	blade	division	30.1877777777778	0.432374394782247	0.00284138824860558	7.19475777777777
692	MTfmi	blade	division	30.2044444444444	0.432375699634994	0.00284269310135293	7.21142444444444
693	MTfmi	blade	division	30.2211111111111	0.432377004487742	0.00284399795410031	7.22809111111111
694	MTfmi	blade	division	30.2377777777778	0.432378309340489	0.00284530280684767	7.24475777777778
695	MTfmi	blade	division	30.2544444444444	0.432379614193236	0.00284660765959505	7.26142444444444
696	MTfmi	blade	division	30.2711111111111	0.432380919045984	0.00284791251234243	7.27809111111111
697	MTfmi	blade	division	30.2877777777778	0.432382223898731	0.00284921736508978	7.29475777777778
698	MTfmi	blade	division	30.3044444444444	0.432383528751479	0.00285052221783716	7.31142444444444
699	MTfmi	blade	division	30.3211111111111	0.432384833604226	0.00285182707058451	7.32809111111111
700	MTfmi	blade	division	30.3377777777778	0.432386138456973	0.00285313192333189	7.34475777777778
701	MTfmi	blade	division	30.3544444444444	0.432387443309721	0.00285443677607924	7.36142444444445
702	MTfmi	blade	division	30.3711111111111	0.432388748162468	0.00285574162882662	7.37809111111111
703	MTfmi	blade	division	30.3877777777778	0.432390053015215	0.00285704648157398	7.39475777777778
704	MTfmi	blade	division	30.4044444444444	0.432391357867963	0.00285835133432136	7.41142444444444
705	MTfmi	blade	division	30.4211111111111	0.43239266272071	0.00285965618706871	7.42809111111111
706	MTfmi	blade	division	30.4377777777778	0.432394037165604	0.00286103063196261	7.44475777777777
707	MTfmi	blade	division	30.4544444444444	0.432395672581047	0.00286266604740598	7.46142444444444
708	MTfmi	blade	division	30.4711111111111	0.43239756896704	0.00286456243339883	7.47809111111111
709	MTfmi	blade	division	30.4877777777778	0.432399726323583	0.00286671978994113	7.49475777777778
710	MTfmi	blade	division	30.5044444444444	0.432402144650674	0.00286913811703293	7.51142444444444
711	MTfmi	blade	division	30.5211111111111	0.432404754356169	0.00287174782252766	7.52809111111111
712	MTfmi	blade	division	30.5377777777778	0.432407364061664	0.0028743575280224	7.54475777777778
713	MTfmi	blade	division	30.5544444444444	0.432409973767159	0.00287696723351713	7.56142444444444
714	MTfmi	blade	division	30.5711111111111	0.432412583472653	0.00287957693901186	7.57809111111111
715	MTfmi	blade	division	30.5877777777778	0.432415193178148	0.0028821866445066	7.59475777777778
716	MTfmi	blade	division	30.6044444444444	0.432417802883643	0.00288479635000133	7.61142444444445
717	MTfmi	blade	division	30.6211111111111	0.432420412589137	0.00288740605549606	7.62809111111111
718	MTfmi	blade	division	30.6377777777778	0.432423022294632	0.00289001576099079	7.64475777777778
719	MTfmi	blade	division	30.6544444444444	0.432425632000127	0.00289262546648553	7.66142444444444
720	MTfmi	blade	division	30.6711111111111	0.432428241705622	0.00289523517198029	7.67809111111111
721	MTfmi	blade	division	30.6877777777778	0.432430851411116	0.00289784487747502	7.69475777777777
722	MTfmi	blade	division	30.7044444444444	0.432433642030225	0.002900273669356	7.71142444444444
723	MTfmi	blade	division	30.7211111111111	0.432436658791351	0.0029024763192198	7.72809111111111
724	MTfmi	blade	division	30.7377777777778	0.432439901694493	0.00290445282706642	7.74475777777778
725	MTfmi	blade	division	30.7544444444444	0.432443370739653	0.00290620319289583	7.76142444444444
726	MTfmi	blade	division	30.7711111111111	0.432446996334684	0.00290765782456157	7.77809111111111
727	MTfmi	blade	division	30.7877777777778	0.432450406187569	0.00290880625727435	7.79475777777778
728	MTfmi	blade	division	30.8044444444444	0.432453555069904	0.00290969371943769	7.81142444444444
729	MTfmi	blade	division	30.8211111111111	0.43245644298169	0.00291032021105153	7.82809111111111
730	MTfmi	blade	division	30.8377777777778	0.432459069922926	0.00291068573211592	7.84475777777778
731	MTfmi	blade	division	30.8544444444444	0.432461505485759	0.00291085987477735	7.86142444444445
732	MTfmi	blade	division	30.8711111111111	0.432463941048593	0.00291103401743878	7.87809111111111
733	MTfmi	blade	division	30.8877777777778	0.432466376611426	0.00291120816010021	7.89475777777778
734	MTfmi	blade	division	30.9044444444444	0.432468812174259	0.00291138230276164	7.91142444444444
735	MTfmi	blade	division	30.9211111111111	0.432471247737093	0.00291155644542307	7.92809111111111
736	MTfmi	blade	division	30.9377777777778	0.432473683299926	0.00291173058808453	7.94475777777777
737	MTfmi	blade	division	30.9544444444444	0.432476118862759	0.00291190473074593	7.96142444444444
738	MTfmi	blade	division	30.9711111111111	0.432478554425592	0.00291207887340739	7.97809111111111
739	MTfmi	blade	division	30.9877777777778	0.432480989988426	0.00291225301606882	7.99475777777778
740	MTfmi	blade	division	31.0044444444444	0.432483425551259	0.00291242715873025	8.01142444444444
741	MTfmi	blade	division	31.0211111111111	0.432485861114092	0.0029126013013917	8.02809111111111
742	MTfmi	blade	division	31.0377777777778	0.432488296676926	0.00291277544405311	8.04475777777778
743	MTfmi	blade	division	31.0544444444444	0.432490732239759	0.00291294958671456	8.06142444444444
744	MTfmi	blade	division	31.0711111111111	0.432493167802592	0.00291312372937597	8.07809111111111
745	MTfmi	blade	division	31.0877777777778	0.432495603365426	0.00291329787203742	8.09475777777778
746	MTfmi	blade	division	31.1044444444444	0.432498038928259	0.00291347201469883	8.11142444444445
747	MTfmi	blade	division	31.1211111111111	0.432500474491092	0.00291364615736028	8.12809111111111
748	MTfmi	blade	division	31.1377777777778	0.432502910053925	0.00291382030002171	8.14475777777778
749	MTfmi	blade	division	31.1544444444444	0.432505345616759	0.00291399444268314	8.16142444444444
750	MTfmi	blade	division	31.1711111111111	0.432507781179592	0.0029141685853446	8.17809111111111
751	MTfmi	blade	division	31.1877777777778	0.432510216742425	0.002914342728006	8.19475777777777
752	MTfmi	blade	division	31.2044444444444	0.432512652305259	0.00291451687066746	8.21142444444444
753	MTfmi	blade	division	31.2211111111111	0.432515087868092	0.00291469101332889	8.22809111111111
754	MTfmi	blade	division	31.2377777777778	0.432517523430925	0.00291486515599032	8.24475777777778
755	MTfmi	blade	division	31.2544444444444	0.432519958993759	0.00291503929865175	8.26142444444444
756	MTfmi	blade	division	31.2711111111111	0.432522394556592	0.00291521344131318	8.27809111111111
757	MTfmi	blade	division	31.2877777777778	0.432524830119425	0.00291538758397461	8.29475777777778
758	MTfmi	blade	division	31.3044444444444	0.432527265682258	0.00291556172663607	8.31142444444444
759	MTfmi	blade	division	31.3211111111111	0.432529701245092	0.00291573586929747	8.32809111111111
760	MTfmi	blade	division	31.3377777777778	0.432532136807925	0.00291591001195893	8.34475777777778
761	MTfmi	blade	division	31.3544444444444	0.432534572380749	0.00291608416461059	8.36142444444445
762	MTfmi	blade	division	31.3711111111111	0.432537007991036	0.00291625835472578	8.37809111111111
763	MTfmi	blade	division	31.3877777777778	0.432539443638786	0.0029164325823044	8.39475777777778
764	MTfmi	blade	division	31.4044444444444	0.432541879324	0.00291660684734651	8.41142444444444
765	MTfmi	blade	division	31.4211111111111	0.432544315046678	0.00291678114985211	8.42809111111111
766	MTfmi	blade	division	31.4377777777778	0.432546750796828	0.0029169554798309	8.44475777777777
767	MTfmi	blade	division	31.4544444444444	0.432549186546979	0.00291712980980971	8.46142444444444
768	MTfmi	blade	division	31.4711111111111	0.43255162229713	0.0029173041397885	8.47809111111111
769	MTfmi	blade	division	31.4877777777778	0.43255405804728	0.00291747846976728	8.49475777777778
770	MTfmi	blade	division	31.5044444444444	0.432556493797431	0.0029176527997461	8.51142444444444
771	MTfmi	blade	division	31.5211111111111	0.432558929547582	0.00291782712972488	8.52809111111111
772	MTfmi	blade	division	31.5377777777778	0.432561365297732	0.00291800145970369	8.54475777777778
773	MTfmi	blade	division	31.5544444444444	0.432563801047883	0.00291817578968245	8.56142444444444
774	MTfmi	blade	division	31.5711111111111	0.432566236798034	0.00291835011966127	8.57809111111111
775	MTfmi	blade	division	31.5877777777778	0.432568672548184	0.00291852444964008	8.59475777777778
776	MTfmi	blade	division	31.6044444444444	0.432571108298335	0.00291869877961887	8.61142444444445
777	MTfmi	blade	division	31.6211111111111	0.432573363134872	0.00291905402321138	8.62809111111111
778	MTfmi	blade	division	31.6377777777778	0.432575391829392	0.00291963540882115	8.64475777777778
779	MTfmi	blade	division	31.6544444444444	0.432577194381894	0.00292044293644805	8.66142444444444
780	MTfmi	blade	division	31.6711111111111	0.432578770792379	0.00292147660609218	8.67809111111111
781	MTfmi	blade	division	31.6877777777778	0.432580121060848	0.00292273641775348	8.69475777777777
782	MTfmi	blade	division	31.7044444444444	0.432581426100912	0.00292404145781819	8.71142444444444
783	MTfmi	blade	division	31.7211111111111	0.432582731140977	0.00292534649788292	8.72809111111111
784	MTfmi	blade	division	31.7377777777778	0.432584036181042	0.00292665153794766	8.74475777777778
785	MTfmi	blade	division	31.7544444444444	0.432585341221106	0.0029279565780124	8.76142444444444
786	MTfmi	blade	division	31.7711111111111	0.432586646261171	0.00292926161807711	8.77809111111111
787	MTfmi	blade	division	31.7877777777778	0.432587951301236	0.00293056665814184	8.79475777777778
788	MTfmi	blade	extrusion	18.6877777777778	0	0	-4.30524222222222
789	MTfmi	blade	extrusion	18.7044444444444	-0.000306934412582985	0.00000247608322041345	-4.28857555555556
790	MTfmi	blade	extrusion	18.7211111111111	-0.000612082080185184	0.0000019415149403718	-4.27190888888889
791	MTfmi	blade	extrusion	18.7377777777778	-0.000915443002806598	0.00000160370484012499	-4.25524222222223
792	MTfmi	blade	extrusion	18.7544444444444	-0.00121701718044729	0.00000815957612107889	-4.23857555555556
793	MTfmi	blade	extrusion	18.7711111111111	-0.00151732247993959	0.0000172082320700276	-4.22190888888889
794	MTfmi	blade	extrusion	18.7877777777778	-0.00181590787625852	0.0000254503800834063	-4.20524222222222
795	MTfmi	blade	extrusion	18.8044444444444	-0.00211230457970057	0.00003241723045764	-4.18857555555556
796	MTfmi	blade	extrusion	18.8211111111111	-0.00240651259026562	0.0000381087831927262	-4.17190888888889
797	MTfmi	blade	extrusion	18.8377777777778	-0.00269853190795371	0.0000425250382886664	-4.15524222222222
798	MTfmi	blade	extrusion	18.8544444444444	-0.00298799994929219	0.0000460285792181305	-4.13857555555556
799	MTfmi	blade	extrusion	18.8711111111111	-0.00326919078345688	0.0000448876842565719	-4.12190888888889
800	MTfmi	blade	extrusion	18.8877777777778	-0.00354092220387906	0.0000379201468353946	-4.10524222222222
801	MTfmi	blade	extrusion	18.9044444444444	-0.00380319421055879	0.000025125966954598	-4.08857555555556
802	MTfmi	blade	extrusion	18.9211111111111	-0.00405600680349608	0.00000650514461418257	-4.07190888888889
803	MTfmi	blade	extrusion	18.9377777777778	-0.00429974257672361	0.0000183249142185009	-4.05524222222222
804	MTfmi	blade	extrusion	18.9544444444444	-0.00454064005921401	0.0000452299477502515	-4.03857555555556
805	MTfmi	blade	extrusion	18.9711111111111	-0.00477999584981307	0.0000729133571353347	-4.02190888888889
806	MTfmi	blade	extrusion	18.9877777777778	-0.00501780994852078	0.000101375142373751	-4.00524222222223
807	MTfmi	blade	extrusion	19.0044444444444	-0.00525408235533721	0.000130615303465505	-3.98857555555556
808	MTfmi	blade	extrusion	19.0211111111111	-0.00548890247853172	0.000160723248680068	-3.97190888888889
809	MTfmi	blade	extrusion	19.0377777777778	-0.00572282641739238	0.000191634624211578	-3.95524222222222
810	MTfmi	blade	extrusion	19.0544444444444	-0.00595593172855599	0.000223271873423307	-3.93857555555556
811	MTfmi	blade	extrusion	19.0711111111111	-0.00618821841202244	0.000255634996315242	-3.92190888888889
812	MTfmi	blade	extrusion	19.0877777777778	-0.00641968646779178	0.000288723992887389	-3.90524222222222
813	MTfmi	blade	extrusion	19.1044444444444	-0.00665025255454897	0.000322455521824719	-3.88857555555556
814	MTfmi	blade	extrusion	19.1211111111111	-0.0068801948191619	0.000356093059026757	-3.87190888888889
815	MTfmi	blade	extrusion	19.1377777777778	-0.00710964009550148	0.000389509770622453	-3.85524222222222
816	MTfmi	blade	extrusion	19.1544444444444	-0.00733858838356778	0.000422705656611815	-3.83857555555556
817	MTfmi	blade	extrusion	19.1711111111111	-0.00756703968336079	0.000455680716994842	-3.82190888888889
818	MTfmi	blade	extrusion	19.1877777777778	-0.00779492327304106	0.000488364229932043	-3.80524222222222
819	MTfmi	blade	extrusion	19.2044444444444	-0.0080218728145668	0.000520733563347868	-3.78857555555556
820	MTfmi	blade	extrusion	19.2211111111111	-0.00824784534469227	0.000552831680488096	-3.77190888888889
821	MTfmi	blade	extrusion	19.2377777777778	-0.00847284086341749	0.000584658581352726	-3.75524222222223
822	MTfmi	blade	extrusion	19.2544444444444	-0.00869685937074249	0.000616214265941767	-3.73857555555556
823	MTfmi	blade	extrusion	19.2711111111111	-0.00892006417215446	0.00064766203974248	-3.72190888888889
824	MTfmi	blade	extrusion	19.2877777777778	-0.00914200058402173	0.000680354766566615	-3.70524222222222
825	MTfmi	blade	extrusion	19.3044444444444	-0.00936244266291386	0.000714518389844608	-3.68857555555556
826	MTfmi	blade	extrusion	19.3211111111111	-0.00958139040883091	0.000750152909576465	-3.67190888888889
827	MTfmi	blade	extrusion	19.3377777777778	-0.00979884382177277	0.00078725832576217	-3.65524222222222
828	MTfmi	blade	extrusion	19.3544444444444	-0.0100152017073765	0.000826233444038794	-3.63857555555556
829	MTfmi	blade	extrusion	19.3711111111111	-0.0102335372819704	0.00086619847908209	-3.62190888888889
830	MTfmi	blade	extrusion	19.3877777777778	-0.0104543446707608	0.000906659305685494	-3.60524222222222
831	MTfmi	blade	extrusion	19.4044444444444	-0.0106776238737478	0.000947615923849014	-3.58857555555556
832	MTfmi	blade	extrusion	19.4211111111111	-0.0109033748909313	0.000989068333572653	-3.57190888888889
833	MTfmi	blade	extrusion	19.4377777777778	-0.0111308807801742	0.00103029959271915	-3.55524222222222
834	MTfmi	blade	extrusion	19.4544444444444	-0.0113572630902659	0.00107024497074394	-3.53857555555556
835	MTfmi	blade	extrusion	19.4711111111111	-0.0115822951061234	0.00110913118273024	-3.52190888888889
836	MTfmi	blade	extrusion	19.4877777777778	-0.0118059768277466	0.00114695822867805	-3.50524222222223
837	MTfmi	blade	extrusion	19.5044444444444	-0.0120283082551355	0.00118372610858739	-3.48857555555556
838	MTfmi	blade	extrusion	19.5211111111111	-0.0122495581282977	0.00121970356246581	-3.47190888888889
839	MTfmi	blade	extrusion	19.5377777777778	-0.0124738180295583	0.00125227707802987	-3.45524222222222
840	MTfmi	blade	extrusion	19.5544444444444	-0.0127019260957433	0.0012806085184535	-3.43857555555556
841	MTfmi	blade	extrusion	19.5711111111111	-0.0129338823268528	0.0013046978837367	-3.42190888888889
842	MTfmi	blade	extrusion	19.5877777777778	-0.0131696867228867	0.00132454517387945	-3.40524222222222
843	MTfmi	blade	extrusion	19.6044444444444	-0.0134095817957962	0.00134039290083285	-3.38857555555556
844	MTfmi	blade	extrusion	19.6211111111111	-0.0136521203217372	0.00135502210417184	-3.37190888888889
845	MTfmi	blade	extrusion	19.6377777777778	-0.0138967737677822	0.0013689613168238	-3.35524222222222
846	MTfmi	blade	extrusion	19.6544444444444	-0.0141435421339315	0.00138221053878872	-3.33857555555556
847	MTfmi	blade	extrusion	19.6711111111111	-0.0143924254201848	0.0013947697700666	-3.32190888888889
848	MTfmi	blade	extrusion	19.6877777777778	-0.0146430752527922	0.00140629063690734	-3.30524222222222
849	MTfmi	blade	extrusion	19.7044444444444	-0.0148932597284663	0.00141708898697257	-3.28857555555556
850	MTfmi	blade	extrusion	19.7211111111111	-0.0151426603783386	0.00142748328913089	-3.27190888888889
851	MTfmi	blade	extrusion	19.7377777777778	-0.015391277202409	0.0014374735433823	-3.25524222222223
852	MTfmi	blade	extrusion	19.7544444444444	-0.0156391102006777	0.00144705974972682	-3.23857555555556
853	MTfmi	blade	extrusion	19.7711111111111	-0.0158865291281482	0.00145661166316818	-3.22190888888889
854	MTfmi	blade	extrusion	19.7877777777778	-0.016134300911616	0.00146739600943172	-3.20524222222222
855	MTfmi	blade	extrusion	19.8044444444444	-0.0163823630762148	0.00147947526338368	-3.18857555555556
856	MTfmi	blade	extrusion	19.8211111111111	-0.0166307156219447	0.00149284942502405	-3.17190888888889
857	MTfmi	blade	extrusion	19.8377777777778	-0.0168793585488055	0.00150751849435283	-3.15524222222222
858	MTfmi	blade	extrusion	19.8544444444444	-0.0171277753525509	0.00152296596712353	-3.13857555555556
859	MTfmi	blade	extrusion	19.8711111111111	-0.0173766044550052	0.00153571264815604	-3.12190888888889
860	MTfmi	blade	extrusion	19.8877777777778	-0.0176263605582938	0.00154524383532481	-3.10524222222222
861	MTfmi	blade	extrusion	19.9044444444444	-0.0178770436624168	0.00155155952862983	-3.08857555555556
862	MTfmi	blade	extrusion	19.9211111111111	-0.0181286537673742	0.0015546597280711	-3.07190888888889
863	MTfmi	blade	extrusion	19.9377777777778	-0.0183814336653351	0.00155478722581763	-3.05524222222222
864	MTfmi	blade	extrusion	19.9544444444444	-0.0186351965513049	0.00155346418379329	-3.03857555555556
865	MTfmi	blade	extrusion	19.9711111111111	-0.0188897288044188	0.00155090422286288	-3.02190888888889
866	MTfmi	blade	extrusion	19.9877777777778	-0.019145030424677	0.0015471073430264	-3.00524222222223
867	MTfmi	blade	extrusion	20.0044444444444	-0.0194011014120793	0.00154207354428384	-2.98857555555556
868	MTfmi	blade	extrusion	20.0211111111111	-0.0196578709480262	0.00153573200803564	-2.97190888888889
869	MTfmi	blade	extrusion	20.0377777777778	-0.0199149087352346	0.00152812352926727	-2.95524222222222
870	MTfmi	blade	extrusion	20.0544444444444	-0.020172155887171	0.00151930699451228	-2.93857555555556
871	MTfmi	blade	extrusion	20.0711111111111	-0.0204296124038352	0.0015092824037707	-2.92190888888889
872	MTfmi	blade	extrusion	20.0877777777778	-0.0206872782852274	0.00149804975704251	-2.90524222222222
873	MTfmi	blade	extrusion	20.1044444444444	-0.0209453314516175	0.00148578697459779	-2.88857555555556
874	MTfmi	blade	extrusion	20.1211111111111	-0.0212041006718766	0.0014731438490511	-2.87190888888889
875	MTfmi	blade	extrusion	20.1377777777778	-0.0214635458180365	0.00146016050837041	-2.85524222222222
876	MTfmi	blade	extrusion	20.1544444444444	-0.0217236668900973	0.00144683695255571	-2.83857555555556
877	MTfmi	blade	extrusion	20.1711111111111	-0.021984463888059	0.001433173181607	-2.82190888888889
878	MTfmi	blade	extrusion	20.1877777777778	-0.022246000680545	0.00141923306414758	-2.80524222222222
879	MTfmi	blade	extrusion	20.2044444444444	-0.0225075025493042	0.00140614259585647	-2.78857555555556
880	MTfmi	blade	extrusion	20.2211111111111	-0.0227687319050954	0.00139413936597488	-2.77190888888889
881	MTfmi	blade	extrusion	20.2377777777778	-0.0230296887479187	0.00138322337450284	-2.75524222222223
882	MTfmi	blade	extrusion	20.2544444444444	-0.0232903730777742	0.00137339462144033	-2.73857555555556
883	MTfmi	blade	extrusion	20.2711111111111	-0.0235493849484491	0.00136325316057483	-2.72190888888889
884	MTfmi	blade	extrusion	20.2877777777778	-0.0238026357205093	0.00134918792717162	-2.70524222222222
885	MTfmi	blade	extrusion	20.3044444444444	-0.0240500656971174	0.00133125861806811	-2.68857555555556
886	MTfmi	blade	extrusion	20.3211111111111	-0.0242916748782734	0.00130946523326432	-2.67190888888889
887	MTfmi	blade	extrusion	20.3377777777778	-0.0245274632639773	0.00128380777276024	-2.65524222222222
888	MTfmi	blade	extrusion	20.3544444444444	-0.0247589410566467	0.00125579643897356	-2.63857555555556
889	MTfmi	blade	extrusion	20.3711111111111	-0.0249911724225844	0.00122867317889884	-2.62190888888889
890	MTfmi	blade	extrusion	20.3877777777778	-0.0252243851392037	0.00120221021512257	-2.60524222222222
891	MTfmi	blade	extrusion	20.4044444444444	-0.0254585792065048	0.00117640754764475	-2.58857555555556
892	MTfmi	blade	extrusion	20.4211111111111	-0.0256937546244876	0.00115126517646539	-2.57190888888889
893	MTfmi	blade	extrusion	20.4377777777778	-0.025929743444172	0.00112661515260429	-2.55524222222222
894	MTfmi	blade	extrusion	20.4544444444444	-0.0261627347836008	0.00110534463862755	-2.53857555555556
895	MTfmi	blade	extrusion	20.4711111111111	-0.0263918913872087	0.00108829089010054	-2.52190888888889
896	MTfmi	blade	extrusion	20.4877777777778	-0.0266172132549957	0.00107545390702326	-2.50524222222222
897	MTfmi	blade	extrusion	20.5044444444444	-0.0268387003869617	0.00106683368939573	-2.48857555555556
898	MTfmi	blade	extrusion	20.5211111111111	-0.0270560978772422	0.0010621753313533	-2.47190888888889
899	MTfmi	blade	extrusion	20.5377777777778	-0.0272698561591572	0.00105962641732033	-2.45524222222222
900	MTfmi	blade	extrusion	20.5544444444444	-0.0274802630888189	0.00105889909118484	-2.43857555555556
901	MTfmi	blade	extrusion	20.5711111111111	-0.0276873186662273	0.00105999335294682	-2.42190888888889
902	MTfmi	blade	extrusion	20.5877777777778	-0.0278910228913822	0.00106290920260628	-2.40524222222222
903	MTfmi	blade	extrusion	20.6044444444444	-0.0280917754303027	0.00106804630618221	-2.38857555555556
904	MTfmi	blade	extrusion	20.6211111111111	-0.0282920310591595	0.00107514805060844	-2.37190888888889
905	MTfmi	blade	extrusion	20.6377777777778	-0.028492128701607	0.00108387551223037	-2.35524222222222
906	MTfmi	blade	extrusion	20.6544444444444	-0.0286920683576454	0.00109422869104802	-2.33857555555556
907	MTfmi	blade	extrusion	20.6711111111111	-0.0288918500272745	0.00110620758706138	-2.32190888888889
908	MTfmi	blade	extrusion	20.6877777777778	-0.0290913954263196	0.00111973391609555	-2.30524222222222
909	MTfmi	blade	extrusion	20.7044444444444	-0.0292915001125084	0.00113358155746075	-2.28857555555556
910	MTfmi	blade	extrusion	20.7211111111111	-0.0294924167956432	0.00114749780135479	-2.27190888888889
911	MTfmi	blade	extrusion	20.7377777777778	-0.0296941454757239	0.00116148264777765	-2.25524222222222
912	MTfmi	blade	extrusion	20.7544444444444	-0.0298966861527506	0.00117553609672935	-2.23857555555556
913	MTfmi	blade	extrusion	20.7711111111111	-0.0301002865630675	0.00118990588455418	-2.22190888888889
914	MTfmi	blade	extrusion	20.7877777777778	-0.0303039488776997	0.00120695239012073	-2.20524222222222
915	MTfmi	blade	extrusion	20.8044444444444	-0.0305072533206669	0.00122709538940944	-2.18857555555556
916	MTfmi	blade	extrusion	20.8211111111111	-0.0307101998919691	0.00125033488242029	-2.17190888888889
917	MTfmi	blade	extrusion	20.8377777777778	-0.0309127885916062	0.00127667086915329	-2.15524222222222
918	MTfmi	blade	extrusion	20.8544444444444	-0.0311146163261516	0.00130570025618178	-2.13857555555556
919	MTfmi	blade	extrusion	20.8711111111111	-0.0313152613618997	0.00133562776336481	-2.12190888888889
920	MTfmi	blade	extrusion	20.8877777777778	-0.0315148953921547	0.00136628169739794	-2.10524222222222
921	MTfmi	blade	extrusion	20.9044444444444	-0.0317135184169168	0.00139766205828118	-2.08857555555556
922	MTfmi	blade	extrusion	20.9211111111111	-0.0319111304361859	0.00142976884601454	-2.07190888888889
923	MTfmi	blade	extrusion	20.9377777777778	-0.0321076651880635	0.0014625357986995	-2.05524222222222
924	MTfmi	blade	extrusion	20.9544444444444	-0.0323031478202426	0.00149557332820128	-2.03857555555556
925	MTfmi	blade	extrusion	20.9711111111111	-0.0324976301747016	0.0015288295925414	-2.02190888888889
926	MTfmi	blade	extrusion	20.9877777777778	-0.0326911122514406	0.00156230459171989	-2.00524222222222
927	MTfmi	blade	extrusion	21.0044444444444	-0.0328835940504595	0.00159599832573671	-1.98857555555556
928	MTfmi	blade	extrusion	21.0211111111111	-0.0330752287012212	0.00163006392405481	-1.97190888888889
929	MTfmi	blade	extrusion	21.0377777777778	-0.0332666891238072	0.00166467067863879	-1.95524222222222
930	MTfmi	blade	extrusion	21.0544444444444	-0.033458038271732	0.00169975563597408	-1.93857555555556
931	MTfmi	blade	extrusion	21.0711111111111	-0.0336492761449957	0.00173531879606067	-1.92190888888889
932	MTfmi	blade	extrusion	21.0877777777778	-0.0338404027435981	0.00177136015889856	-1.90524222222222
933	MTfmi	blade	extrusion	21.1044444444444	-0.0340310978807648	0.0018075595377131	-1.88857555555556
934	MTfmi	blade	extrusion	21.1211111111111	-0.0342202593220829	0.0018432581396566	-1.87190888888889
935	MTfmi	blade	extrusion	21.1377777777778	-0.0344078316373566	0.00187851139492471	-1.85524222222222
936	MTfmi	blade	extrusion	21.1544444444444	-0.034593814826586	0.00191331930351741	-1.83857555555556
937	MTfmi	blade	extrusion	21.1711111111111	-0.0347782088897711	0.00194768186543471	-1.82190888888889
938	MTfmi	blade	extrusion	21.1877777777778	-0.0349615811278802	0.00198216638164488	-1.80524222222222
939	MTfmi	blade	extrusion	21.2044444444444	-0.0351454845843071	0.00201833996407947	-1.78857555555556
940	MTfmi	blade	extrusion	21.2211111111111	-0.0353299175004845	0.00205620437130573	-1.77190888888889
941	MTfmi	blade	extrusion	21.2377777777778	-0.0355148798764125	0.00209575960332365	-1.75524222222222
942	MTfmi	blade	extrusion	21.2544444444444	-0.035700371712091	0.00213700566013321	-1.73857555555556
943	MTfmi	blade	extrusion	21.2711111111111	-0.0358861469433365	0.00217969647755083	-1.72190888888889
944	MTfmi	blade	extrusion	21.2877777777778	-0.0360711355897807	0.00222354868293492	-1.70524222222222
945	MTfmi	blade	extrusion	21.3044444444444	-0.0362552393254577	0.0022686606022513	-1.68857555555556
946	MTfmi	blade	extrusion	21.3211111111111	-0.0364384581503676	0.00231503223550001	-1.67190888888889
947	MTfmi	blade	extrusion	21.3377777777778	-0.0366207920645103	0.00236266358268101	-1.65524222222222
948	MTfmi	blade	extrusion	21.3544444444444	-0.0368024626624822	0.00241177623839062	-1.63857555555556
949	MTfmi	blade	extrusion	21.3711111111111	-0.0369848708063116	0.00246218811088038	-1.62190888888889
950	MTfmi	blade	extrusion	21.3877777777778	-0.0371682143652206	0.00251370133092815	-1.60524222222222
951	MTfmi	blade	extrusion	21.4044444444444	-0.0373524933392091	0.00256631589853394	-1.58857555555556
952	MTfmi	blade	extrusion	21.4211111111111	-0.0375377077282771	0.00262003181369775	-1.57190888888889
953	MTfmi	blade	extrusion	21.4377777777778	-0.0377233335818527	0.00267432512584754	-1.55524222222222
954	MTfmi	blade	extrusion	21.4544444444444	-0.0379079308155971	0.00272775419117557	-1.53857555555556
955	MTfmi	blade	extrusion	21.4711111111111	-0.0380914996244439	0.00278031881474824	-1.52190888888889
956	MTfmi	blade	extrusion	21.4877777777778	-0.0382740400083931	0.00283201899656556	-1.50524222222222
957	MTfmi	blade	extrusion	21.5044444444444	-0.0384555519674448	0.00288285473662751	-1.48857555555556
958	MTfmi	blade	extrusion	21.5211111111111	-0.0386358043765703	0.00293259490990549	-1.47190888888889
959	MTfmi	blade	extrusion	21.5377777777778	-0.038813601335437	0.00298116422907495	-1.45524222222222
960	MTfmi	blade	extrusion	21.5544444444444	-0.0389888027674187	0.00302870277076188	-1.43857555555556
961	MTfmi	blade	extrusion	21.5711111111111	-0.0391614086725157	0.00307521053496631	-1.42190888888889
962	MTfmi	blade	extrusion	21.5877777777778	-0.0393314190507277	0.00312068752168821	-1.40524222222222
963	MTfmi	blade	extrusion	21.6044444444444	-0.0394990618474459	0.00316536167631866	-1.38857555555556
964	MTfmi	blade	extrusion	21.6211111111111	-0.0396643240553005	0.0032104997058784	-1.37190888888889
965	MTfmi	blade	extrusion	21.6377777777778	-0.0398270457099927	0.00325626157466621	-1.35524222222222
966	MTfmi	blade	extrusion	21.6544444444444	-0.0399872268115225	0.0033026472826821	-1.33857555555556
967	MTfmi	blade	extrusion	21.6711111111111	-0.0401448673598899	0.00334965682992607	-1.32190888888889
968	MTfmi	blade	extrusion	21.6877777777778	-0.0403001149157554	0.00339743777705861	-1.30524222222222
969	MTfmi	blade	extrusion	21.7044444444444	-0.0404545788831045	0.00344519230372673	-1.28857555555556
970	MTfmi	blade	extrusion	21.7211111111111	-0.0406085601649795	0.0034926195068881	-1.27190888888889
971	MTfmi	blade	extrusion	21.7377777777778	-0.0407620587613805	0.00353971938654276	-1.25524222222222
972	MTfmi	blade	extrusion	21.7544444444444	-0.0409150746723075	0.00358649194269066	-1.23857555555556
973	MTfmi	blade	extrusion	21.7711111111111	-0.041067394546121	0.00363272382369255	-1.22190888888889
974	MTfmi	blade	extrusion	21.7877777777778	-0.0412192182838261	0.00367704169452761	-1.20524222222222
975	MTfmi	blade	extrusion	21.8044444444444	-0.0413707425399258	0.00371924890069262	-1.18857555555556
976	MTfmi	blade	extrusion	21.8211111111111	-0.0415219673144202	0.00375934544218759	-1.17190888888889
977	MTfmi	blade	extrusion	21.8377777777778	-0.0416728926073092	0.00379733131901252	-1.15524222222222
978	MTfmi	blade	extrusion	21.8544444444444	-0.0418241124055611	0.00383380051813561	-1.13857555555556
979	MTfmi	blade	extrusion	21.8711111111111	-0.0419761009025931	0.00387154577446483	-1.12190888888889
980	MTfmi	blade	extrusion	21.8877777777778	-0.0421285682807188	0.0039108569056865	-1.10524222222222
981	MTfmi	blade	extrusion	21.9044444444444	-0.0422815145399383	0.00395173391180063	-1.08857555555556
982	MTfmi	blade	extrusion	21.9211111111111	-0.0424349396802515	0.00399417679280721	-1.07190888888889
983	MTfmi	blade	extrusion	21.9377777777778	-0.0425882571366273	0.00403759898367502	-1.05524222222222
984	MTfmi	blade	extrusion	21.9544444444444	-0.0427414090005519	0.00407883228524563	-1.03857555555556
985	MTfmi	blade	extrusion	21.9711111111111	-0.0428947840583562	0.00411748791118844	-1.02190888888889
986	MTfmi	blade	extrusion	21.9877777777778	-0.0430483823100401	0.00415356586150347	-1.00524222222222
987	MTfmi	blade	extrusion	22.0044444444444	-0.0432022037556035	0.00418706613619069	-0.988575555555556
988	MTfmi	blade	extrusion	22.0211111111111	-0.0433562500725861	0.00421799041278963	-0.97190888888889
989	MTfmi	blade	extrusion	22.0377777777778	-0.0435097556054987	0.00424711357325664	-0.955242222222225
990	MTfmi	blade	extrusion	22.0544444444444	-0.0436625277871608	0.00427462818477238	-0.938575555555559
991	MTfmi	blade	extrusion	22.0711111111111	-0.0438145666175724	0.00430053424733686	-0.92190888888889
992	MTfmi	blade	extrusion	22.0877777777778	-0.0439658720967334	0.00432483176095006	-0.905242222222224
993	MTfmi	blade	extrusion	22.1044444444444	-0.0441168106843147	0.00434788718528295	-0.888575555555558
994	MTfmi	blade	extrusion	22.1211111111111	-0.0442693249931892	0.00436977343565305	-0.871908888888889
995	MTfmi	blade	extrusion	22.1377777777778	-0.0444236487355512	0.00439025679986597	-0.855242222222223
996	MTfmi	blade	extrusion	22.1544444444444	-0.0445797819114007	0.0044093372779217	-0.838575555555558
997	MTfmi	blade	extrusion	22.1711111111111	-0.0447377245207377	0.00442701486982025	-0.821908888888892
998	MTfmi	blade	extrusion	22.1877777777778	-0.0448975417729659	0.00444335478496529	-0.805242222222223
999	MTfmi	blade	extrusion	22.2044444444444	-0.0450582973651508	0.00445965197801153	-0.788575555555557
1000	MTfmi	blade	extrusion	22.2211111111111	-0.0452197123900936	0.00447618535615762	-0.771908888888891
1001	MTfmi	blade	extrusion	22.2377777777778	-0.0453817868477946	0.00449295491940358	-0.755242222222222
1002	MTfmi	blade	extrusion	22.2544444444444	-0.0455445207382535	0.0045099606677494	-0.738575555555556
1003	MTfmi	blade	extrusion	22.2711111111111	-0.0457075492748678	0.00452683781459241	-0.72190888888889
1004	MTfmi	blade	extrusion	22.2877777777778	-0.0458690840730687	0.00454336841818662	-0.705242222222225
1005	MTfmi	blade	extrusion	22.3044444444444	-0.0460289288275035	0.00455974878388487	-0.688575555555559
1006	MTfmi	blade	extrusion	22.3211111111111	-0.0461870835381722	0.00457597891168716	-0.67190888888889
1007	MTfmi	blade	extrusion	22.3377777777778	-0.0463435482050746	0.00459205880159349	-0.655242222222224
1008	MTfmi	blade	extrusion	22.3544444444444	-0.0464989111849452	0.00460857681033813	-0.638575555555558
1009	MTfmi	blade	extrusion	22.3711111111111	-0.0466559116823017	0.00462602969544178	-0.621908888888889
1010	MTfmi	blade	extrusion	22.3877777777778	-0.0468148300030187	0.00464413715102981	-0.605242222222223
1011	MTfmi	blade	extrusion	22.4044444444444	-0.0469756661470962	0.00466289917710221	-0.588575555555558
1012	MTfmi	blade	extrusion	22.4211111111111	-0.0471384201145343	0.00468231577365899	-0.571908888888892
1013	MTfmi	blade	extrusion	22.4377777777778	-0.0473025959473295	0.00470189098269671	-0.555242222222223
1014	MTfmi	blade	extrusion	22.4544444444444	-0.0474676164367939	0.00471947424388429	-0.538575555555557
1015	MTfmi	blade	extrusion	22.4711111111111	-0.0476336782518829	0.00473486888826632	-0.521908888888891
1016	MTfmi	blade	extrusion	22.4877777777778	-0.0478007813925967	0.0047480749158428	-0.505242222222222
1017	MTfmi	blade	extrusion	22.5044444444444	-0.0479689258589351	0.00475909232661373	-0.488575555555556
1018	MTfmi	blade	extrusion	22.5211111111111	-0.0481382490978393	0.00476805856752026	-0.47190888888889
1019	MTfmi	blade	extrusion	22.5377777777778	-0.0483076155944066	0.00477686511164138	-0.455242222222225
1020	MTfmi	blade	extrusion	22.5544444444444	-0.0484766469751394	0.00478589033247478	-0.438575555555559
1021	MTfmi	blade	extrusion	22.5711111111111	-0.0486453432400377	0.00479513423002046	-0.42190888888889
1022	MTfmi	blade	extrusion	22.5877777777778	-0.0488137043891014	0.00480459680427842	-0.405242222222224
1023	MTfmi	blade	extrusion	22.6044444444444	-0.0489816548238238	0.00481420245674196	-0.388575555555558
1024	MTfmi	blade	extrusion	22.6211111111111	-0.0491491551130697	0.00482357482675946	-0.371908888888889
1025	MTfmi	blade	extrusion	22.6377777777778	-0.0493162473730285	0.00483267179814137	-0.355242222222223
1026	MTfmi	blade	extrusion	22.6544444444444	-0.0494829316037004	0.00484149337088769	-0.338575555555558
1027	MTfmi	blade	extrusion	22.6711111111111	-0.0496492078050852	0.00485003954499844	-0.321908888888892
1028	MTfmi	blade	extrusion	22.6877777777778	-0.0498151572372616	0.00485839158055207	-0.305242222222223
1029	MTfmi	blade	extrusion	22.7044444444444	-0.0499798893670595	0.00486788694114995	-0.288575555555557
1030	MTfmi	blade	extrusion	22.7211111111111	-0.0501431256948828	0.00487880412638848	-0.271908888888891
1031	MTfmi	blade	extrusion	22.7377777777778	-0.0503048662207312	0.00489114313626767	-0.255242222222222
1032	MTfmi	blade	extrusion	22.7544444444444	-0.050465110944605	0.00490490397078751	-0.238575555555556
1033	MTfmi	blade	extrusion	22.7711111111111	-0.0506237075386652	0.00491993430210927	-0.22190888888889
1034	MTfmi	blade	extrusion	22.7877777777778	-0.0507817464550367	0.00493430587499518	-0.205242222222225
1035	MTfmi	blade	extrusion	22.8044444444444	-0.0509396050321398	0.00494764135102492	-0.188575555555559
1036	MTfmi	blade	extrusion	22.8211111111111	-0.0510972832699745	0.0049599407301985	-0.17190888888889
1037	MTfmi	blade	extrusion	22.8377777777778	-0.0512547811685408	0.00497120401251592	-0.155242222222224
1038	MTfmi	blade	extrusion	22.8544444444444	-0.0514121842399619	0.00498151671010036	-0.138575555555558
1039	MTfmi	blade	extrusion	22.8711111111111	-0.0515685945922404	0.00499224703162686	-0.121908888888889
1040	MTfmi	blade	extrusion	22.8877777777778	-0.0517237289627922	0.00500367823967946	-0.105242222222223
1041	MTfmi	blade	extrusion	22.9044444444444	-0.0518775873516173	0.00501581033425815	-0.0885755555555576
1042	MTfmi	blade	extrusion	22.9211111111111	-0.0520301697587158	0.00502864331536295	-0.0719088888888919
1043	MTfmi	blade	extrusion	22.9377777777778	-0.0521818967498455	0.00504259774875173	-0.0552422222222226
1044	MTfmi	blade	extrusion	22.9544444444444	-0.0523341314635197	0.00505862360757946	-0.0385755555555569
1045	MTfmi	blade	extrusion	22.9711111111111	-0.0524869255454083	0.00507666924617636	-0.0219088888888912
1046	MTfmi	blade	extrusion	22.9877777777778	-0.0526402789955112	0.00509673466454242	-0.00524222222222193
1047	MTfmi	blade	extrusion	23.0044444444444	-0.0527941918138284	0.00511881986267765	0.0114244444444438
1048	MTfmi	blade	extrusion	23.0211111111111	-0.0529482397120561	0.00514250055227809	0.0280911111111095
1049	MTfmi	blade	extrusion	23.0377777777778	-0.053100306378117	0.00516755945974905	0.0447577777777752
1050	MTfmi	blade	extrusion	23.0544444444444	-0.053250154432201	0.00519423396490082	0.061424444444441
1051	MTfmi	blade	extrusion	23.0711111111111	-0.0533977838743081	0.00522252406773341	0.0780911111111102
1052	MTfmi	blade	extrusion	23.0877777777778	-0.0535431947044383	0.00525242976824681	0.0947577777777759
1053	MTfmi	blade	extrusion	23.1044444444444	-0.0536860334987941	0.0052835976426437	0.111424444444442
1054	MTfmi	blade	extrusion	23.1211111111111	-0.0538266605581693	0.00531372355924542	0.128091111111111
1055	MTfmi	blade	extrusion	23.1377777777778	-0.0539654089366226	0.00534247446399294	0.144757777777777
1056	MTfmi	blade	extrusion	23.1544444444444	-0.0541022786341541	0.00536985035688628	0.161424444444442
1057	MTfmi	blade	extrusion	23.1711111111111	-0.0542372696507639	0.00539585123792542	0.178091111111108
1058	MTfmi	blade	extrusion	23.1877777777778	-0.0543705267836862	0.00542062190434467	0.194757777777777
1059	MTfmi	blade	extrusion	23.2044444444444	-0.0545028119243123	0.00544419684954136	0.211424444444443
1060	MTfmi	blade	extrusion	23.2211111111111	-0.0546342159973914	0.00546648514876624	0.228091111111109
1061	MTfmi	blade	extrusion	23.2377777777778	-0.0547647390029237	0.00548748680201933	0.244757777777778
1062	MTfmi	blade	extrusion	23.2544444444444	-0.054894380940909	0.0055072018093006	0.261424444444444
1063	MTfmi	blade	extrusion	23.2711111111111	-0.0550232103074876	0.00552569866675042	0.27809111111111
1064	MTfmi	blade	extrusion	23.2877777777778	-0.055150297938953	0.00554428326684731	0.294757777777775
1065	MTfmi	blade	extrusion	23.3044444444444	-0.055275364453282	0.00556323499161441	0.311424444444441
1066	MTfmi	blade	extrusion	23.3211111111111	-0.0553984098504745	0.00558255384105176	0.32809111111111
1067	MTfmi	blade	extrusion	23.3377777777778	-0.0555194341305306	0.00560223981515932	0.344757777777776
1068	MTfmi	blade	extrusion	23.3544444444444	-0.0556386555217596	0.00562251114224644	0.361424444444442
1069	MTfmi	blade	extrusion	23.3711111111111	-0.0557561427534957	0.00564449934868018	0.378091111111111
1070	MTfmi	blade	extrusion	23.3877777777778	-0.0558717629761098	0.00566833728408965	0.394757777777777
1071	MTfmi	blade	extrusion	23.4044444444444	-0.0559855161896019	0.00569402494847485	0.411424444444442
1072	MTfmi	blade	extrusion	23.4211111111111	-0.056097402393972	0.00572156234183577	0.428091111111108
1073	MTfmi	blade	extrusion	23.4377777777778	-0.0562071389243946	0.00575066679934683	0.444757777777777
1074	MTfmi	blade	extrusion	23.4544444444444	-0.0563150620144806	0.005779447430856	0.461424444444443
1075	MTfmi	blade	extrusion	23.4711111111111	-0.0564214500547006	0.00580762584589289	0.478091111111109
1076	MTfmi	blade	extrusion	23.4877777777778	-0.0565263030450545	0.00583520204445752	0.494757777777778
1077	MTfmi	blade	extrusion	23.5044444444444	-0.0566296209855424	0.00586217602654986	0.511424444444444
1078	MTfmi	blade	extrusion	23.5211111111111	-0.0567314038857209	0.00588854780172667	0.52809111111111
1079	MTfmi	blade	extrusion	23.5377777777778	-0.0568311004282343	0.00591486873990576	0.544757777777775
1080	MTfmi	blade	extrusion	23.5544444444444	-0.0569285727771735	0.00594127667699635	0.561424444444441
1081	MTfmi	blade	extrusion	23.5711111111111	-0.0570238209325384	0.00596777161299843	0.57809111111111
1082	MTfmi	blade	extrusion	23.5877777777778	-0.057116844894329	0.00599435354791199	0.594757777777776
1083	MTfmi	blade	extrusion	23.6044444444444	-0.0572080654717534	0.00602144329094517	0.611424444444442
1084	MTfmi	blade	extrusion	23.6211111111111	-0.0572997369426839	0.00604910101487045	0.628091111111111
1085	MTfmi	blade	extrusion	23.6377777777778	-0.0573921335702578	0.00607705245655037	0.644757777777777
1086	MTfmi	blade	extrusion	23.6544444444444	-0.0574852553544752	0.00610529761598494	0.661424444444442
1087	MTfmi	blade	extrusion	23.6711111111111	-0.0575791022953361	0.00613383649317415	0.678091111111108
1088	MTfmi	blade	extrusion	23.6877777777778	-0.0576732555267014	0.00616225022197883	0.694757777777777
1089	MTfmi	blade	extrusion	23.7044444444444	-0.0577661946980071	0.00618975538919726	0.711424444444443
1090	MTfmi	blade	extrusion	23.7211111111111	-0.0578578276920832	0.0062164441119997	0.728091111111109
1091	MTfmi	blade	extrusion	23.7377777777778	-0.0579481545089295	0.00624231639038616	0.744757777777778
1092	MTfmi	blade	extrusion	23.7544444444444	-0.0580371751485461	0.00626737222435662	0.761424444444444
1093	MTfmi	blade	extrusion	23.7711111111111	-0.0581253801479474	0.00629210215092553	0.77809111111111
1094	MTfmi	blade	extrusion	23.7877777777778	-0.0582146616066985	0.00631731202410721	0.794757777777775
1095	MTfmi	blade	extrusion	23.8044444444444	-0.0583051553054931	0.00634286606320784	0.811424444444441
1096	MTfmi	blade	extrusion	23.8211111111111	-0.0583968612443313	0.00636876426822741	0.82809111111111
1097	MTfmi	blade	extrusion	23.8377777777778	-0.0584897794232131	0.00639500663916592	0.844757777777776
1098	MTfmi	blade	extrusion	23.8544444444444	-0.0585832815954453	0.0064209649293302	0.861424444444442
1099	MTfmi	blade	extrusion	23.8711111111111	-0.0586761846813695	0.00644436686156624	0.878091111111111
1100	MTfmi	blade	extrusion	23.8877777777778	-0.0587686248306726	0.00646507628618708	0.894757777777777
1101	MTfmi	blade	extrusion	23.9044444444444	-0.0588606020433546	0.00648309320319273	0.911424444444442
1102	MTfmi	blade	extrusion	23.9211111111111	-0.0589521163194155	0.00649841761258319	0.928091111111108
1103	MTfmi	blade	extrusion	23.9377777777778	-0.0590434475569251	0.00651132941242826	0.944757777777777
1104	MTfmi	blade	extrusion	23.9544444444444	-0.0591624523456457	0.00649551145234957	0.961424444444443
1105	MTfmi	blade	extrusion	23.9711111111111	-0.0593159024030948	0.00644419201482954	0.978091111111109
1106	MTfmi	blade	extrusion	23.9877777777778	-0.0595037977292726	0.00635737109986813	0.994757777777778
1107	MTfmi	blade	extrusion	24.0044444444444	-0.0597261383241788	0.00623504870746542	1.01142444444444
1108	MTfmi	blade	extrusion	24.0211111111111	-0.0599830638742877	0.00607736452409548	1.02809111111111
1109	MTfmi	blade	extrusion	24.0377777777778	-0.0602467969278447	0.00591286427712066	1.04475777777778
1110	MTfmi	blade	extrusion	24.0544444444444	-0.0605102970874601	0.00574858836393057	1.06142444444444
1111	MTfmi	blade	extrusion	24.0711111111111	-0.0607735643531339	0.00558453678452517	1.07809111111111
1112	MTfmi	blade	extrusion	24.0877777777778	-0.0610365987248662	0.00542070953890455	1.09475777777778
1113	MTfmi	blade	extrusion	24.1044444444444	-0.0612995393093197	0.00525724573373151	1.11142444444444
1114	MTfmi	blade	extrusion	24.1211111111111	-0.0615625866651493	0.00509470989699713	1.12809111111111
1115	MTfmi	blade	extrusion	24.1377777777778	-0.0618256952961878	0.00493314752486849	1.14475777777778
1116	MTfmi	blade	extrusion	24.1544444444444	-0.0620888652024353	0.00477255861734558	1.16142444444444
1117	MTfmi	blade	extrusion	24.1711111111111	-0.0623520963838917	0.00461294317442838	1.17809111111111
1118	MTfmi	blade	extrusion	24.1877777777778	-0.0626151797838689	0.0044540921394287	1.19475777777778
1119	MTfmi	blade	extrusion	24.2044444444444	-0.0628773621872199	0.00429560891570868	1.21142444444444
1120	MTfmi	blade	extrusion	24.2211111111111	-0.0631385990166312	0.00413753808058189	1.22809111111111
1121	MTfmi	blade	extrusion	24.2377777777778	-0.0633988902721027	0.00397987963404831	1.24475777777778
1122	MTfmi	blade	extrusion	24.2544444444444	-0.0636582359536344	0.00382263357610799	1.26142444444444
1123	MTfmi	blade	extrusion	24.2711111111111	-0.0639168455381971	0.00366600938373172	1.27809111111111
1124	MTfmi	blade	extrusion	24.2877777777778	-0.0641760180457348	0.00350986016031502	1.29475777777778
1125	MTfmi	blade	extrusion	24.3044444444444	-0.0644359342158159	0.00335400516628934	1.31142444444444
1126	MTfmi	blade	extrusion	24.3211111111111	-0.0646965940484405	0.00319844440165464	1.32809111111111
1127	MTfmi	blade	extrusion	24.3377777777778	-0.0649579975436085	0.00304317786641101	1.34475777777778
1128	MTfmi	blade	extrusion	24.3544444444444	-0.065220005896498	0.00288806675573644	1.36142444444444
1129	MTfmi	blade	extrusion	24.3711111111111	-0.0654822365911664	0.00273273015905278	1.37809111111111
1130	MTfmi	blade	extrusion	24.3877777777778	-0.0657446894269431	0.00257716827703065	1.39475777777778
1131	MTfmi	blade	extrusion	24.4044444444444	-0.066007364403828	0.00242138110967003	1.41142444444444
1132	MTfmi	blade	extrusion	24.4211111111111	-0.0662702615218212	0.0022653686569709	1.42809111111111
1133	MTfmi	blade	extrusion	24.4377777777778	-0.0665332418862475	0.00210899202425801	1.44475777777778
1134	MTfmi	blade	extrusion	24.4544444444444	-0.0667964627472448	0.00195133004067956	1.46142444444444
1135	MTfmi	blade	extrusion	24.4711111111111	-0.067060058907437	0.00179224790361176	1.47809111111111
1136	MTfmi	blade	extrusion	24.4877777777778	-0.0673240303668241	0.00163174561305459	1.49475777777778
1137	MTfmi	blade	extrusion	24.5044444444444	-0.0675883771254059	0.00146982316900813	1.51142444444444
1138	MTfmi	blade	extrusion	24.5211111111111	-0.0678529598098838	0.00130634119817347	1.52809111111111
1139	MTfmi	blade	extrusion	24.5377777777778	-0.068117035842484	0.00114127572518061	1.54475777777778
1140	MTfmi	blade	extrusion	24.5544444444444	-0.0683805153979061	0.000974716575330006	1.56142444444444
1141	MTfmi	blade	extrusion	24.5711111111111	-0.0686433984761502	0.000806663748621608	1.57809111111111
1142	MTfmi	blade	extrusion	24.5877777777778	-0.0689056850772162	0.000637117245055482	1.59475777777778
1143	MTfmi	blade	extrusion	24.6044444444444	-0.0691677919875825	0.000466493851110014	1.61142444444444
1144	MTfmi	blade	extrusion	24.6211111111111	-0.0694297875748565	0.000297017524809165	1.62809111111111
1145	MTfmi	blade	extrusion	24.6377777777778	-0.0696914023902359	0.000128957714955073	1.64475777777778
1146	MTfmi	blade	extrusion	24.6544444444444	-0.0699526364337209	0.0000376855784522748	1.66142444444444
1147	MTfmi	blade	extrusion	24.6711111111111	-0.0702134897053113	0.0002029123554129	1.67809111111111
1148	MTfmi	blade	extrusion	24.6877777777778	-0.0704734763945427	0.000367208426391548	1.69475777777778
1149	MTfmi	blade	extrusion	24.7044444444444	-0.0707310811267982	0.000531730374327612	1.71142444444444
1150	MTfmi	blade	extrusion	24.7211111111111	-0.0709862590531185	0.000696433350261504	1.72809111111111
1151	MTfmi	blade	extrusion	24.7377777777778	-0.0712390101735035	0.000861317354193265	1.74475777777778
1152	MTfmi	blade	extrusion	24.7544444444444	-0.0714893344879532	0.00102638238612281	1.76142444444444
1153	MTfmi	blade	extrusion	24.7711111111111	-0.0717376486730847	0.00119121176943308	1.77809111111111
1154	MTfmi	blade	extrusion	24.7877777777778	-0.0719850998530063	0.00135466090683833	1.79475777777778
1155	MTfmi	blade	extrusion	24.8044444444444	-0.072231688343571	0.00151673011419142	1.81142444444444
1156	MTfmi	blade	extrusion	24.8211111111111	-0.0724774141447787	0.00167741939149236	1.82809111111111
1157	MTfmi	blade	extrusion	24.8377777777778	-0.0727222772566294	0.00183672873874108	1.84475777777778
1158	MTfmi	blade	extrusion	24.8544444444444	-0.0729662082364275	0.00199472759863325	1.86142444444444
1159	MTfmi	blade	extrusion	24.8711111111111	-0.0731813891478399	0.00212397996966163	1.87809111111111
1160	MTfmi	blade	extrusion	24.8877777777778	-0.0733609132486365	0.00221757910959614	1.89475777777778
1161	MTfmi	blade	extrusion	24.9044444444444	-0.0735047805388173	0.00227552501843682	1.91142444444444
1162	MTfmi	blade	extrusion	24.9211111111111	-0.0736129910183822	0.00229781769618364	1.92809111111111
1163	MTfmi	blade	extrusion	24.9377777777778	-0.073685475443592	0.002284526386576	1.94475777777778
1164	MTfmi	blade	extrusion	24.9544444444444	-0.0737505670332652	0.00226436514899908	1.96142444444444
1165	MTfmi	blade	extrusion	24.9711111111111	-0.0738153966971771	0.00224446489322834	1.97809111111111
1166	MTfmi	blade	extrusion	24.9877777777778	-0.0738799644353279	0.00222482561926378	1.99475777777778
1167	MTfmi	blade	extrusion	25.0044444444444	-0.0739442702477175	0.0022054473271054	2.01142444444444
1168	MTfmi	blade	extrusion	25.0211111111111	-0.074008244572643	0.00218639957845615	2.02809111111111
1169	MTfmi	blade	extrusion	25.0377777777778	-0.0740720550185027	0.00216823257108047	2.04475777777778
1170	MTfmi	blade	extrusion	25.0544444444444	-0.0741357913110669	0.00215103603074873	2.06142444444444
1171	MTfmi	blade	extrusion	25.0711111111111	-0.0741994534503357	0.0021348099574609	2.07809111111111
1172	MTfmi	blade	extrusion	25.0877777777778	-0.0742630414363091	0.002119554351217	2.09475777777778
1173	MTfmi	blade	extrusion	25.1044444444444	-0.0743266246419033	0.00210519983910078	2.11142444444444
1174	MTfmi	blade	extrusion	25.1211111111111	-0.0743898554771962	0.00209101728015063	2.12809111111111
1175	MTfmi	blade	extrusion	25.1377777777778	-0.0744525993508273	0.00207687208300614	2.14475777777778
1176	MTfmi	blade	extrusion	25.1544444444444	-0.0745148562627966	0.00206276424766727	2.16142444444444
1177	MTfmi	blade	extrusion	25.1711111111111	-0.0745766262131042	0.00204869377413405	2.17809111111111
1178	MTfmi	blade	extrusion	25.1877777777778	-0.0746377706444227	0.00203479921973382	2.19475777777778
1179	MTfmi	blade	extrusion	25.2044444444444	-0.074698267737809	0.00202182083082412	2.21142444444444
1180	MTfmi	blade	extrusion	25.2211111111111	-0.0747582072966902	0.00200984841083177	2.22809111111111
1181	MTfmi	blade	extrusion	25.2377777777778	-0.0748175893210661	0.00199888195975678	2.24475777777778
1182	MTfmi	blade	extrusion	25.2544444444444	-0.0748764138109367	0.00198892147759913	2.26142444444444
1183	MTfmi	blade	extrusion	25.2711111111111	-0.0749347503083578	0.00197989742230312	2.27809111111111
1184	MTfmi	blade	extrusion	25.2877777777778	-0.0749931492009756	0.00197197770020848	2.29475777777778
1185	MTfmi	blade	extrusion	25.3044444444444	-0.0750517002755383	0.00196525209806347	2.31142444444444
1186	MTfmi	blade	extrusion	25.3211111111111	-0.0751104035320459	0.00195972061586808	2.32809111111111
1187	MTfmi	blade	extrusion	25.3377777777778	-0.0751692589704985	0.00195538325362233	2.34475777777778
1188	MTfmi	blade	extrusion	25.3544444444444	-0.0752284054463715	0.00195210115585068	2.36142444444444
1189	MTfmi	blade	extrusion	25.3711111111111	-0.0752873267894576	0.00194859444723031	2.37809111111111
1190	MTfmi	blade	extrusion	25.3877777777778	-0.0753457984940653	0.00194463862206994	2.39475777777778
1191	MTfmi	blade	extrusion	25.4044444444444	-0.0754038205601946	0.00194023368036955	2.41142444444444
1192	MTfmi	blade	extrusion	25.4211111111111	-0.0754613929878456	0.00193537962212915	2.42809111111111
1193	MTfmi	blade	extrusion	25.4377777777778	-0.0755185157870283	0.00193007643733878	2.44475777777778
1194	MTfmi	blade	extrusion	25.4544444444444	-0.0755755484872774	0.00192468360047835	2.46142444444444
1195	MTfmi	blade	extrusion	25.4711111111111	-0.0756325809640947	0.0019192909870497	2.47809111111111
1196	MTfmi	blade	extrusion	25.4877777777778	-0.0756896132174802	0.00191389859705281	2.49475777777778
1197	MTfmi	blade	extrusion	25.5044444444444	-0.0757466452474339	0.00190850643048772	2.51142444444444
1198	MTfmi	blade	extrusion	25.5211111111111	-0.0758034690240592	0.00190332251725106	2.52809111111111
1199	MTfmi	blade	extrusion	25.5377777777778	-0.0758602316470708	0.00189963812148924	2.54475777777778
1200	MTfmi	blade	extrusion	25.5544444444444	-0.0759171129119512	0.00189763303868491	2.56142444444444
1201	MTfmi	blade	extrusion	25.5711111111111	-0.0759741128187006	0.00189730726883804	2.57809111111111
1202	MTfmi	blade	extrusion	25.5877777777778	-0.0760312313673189	0.00189866081194866	2.59475777777778
1203	MTfmi	blade	extrusion	25.6044444444444	-0.0760886766472846	0.00190148557853827	2.61142444444444
1204	MTfmi	blade	extrusion	25.6211111111111	-0.0761461220604979	0.00190431047837553	2.62809111111111
1205	MTfmi	blade	extrusion	25.6377777777778	-0.0762033428959174	0.00190691080041903	2.64475777777778
1206	MTfmi	blade	extrusion	25.6544444444444	-0.0762603391535433	0.00190928654466879	2.66142444444444
1207	MTfmi	blade	extrusion	25.6711111111111	-0.0763171108333753	0.0019114377111248	2.67809111111111
1208	MTfmi	blade	extrusion	25.6877777777778	-0.0763736579056653	0.00191336432953537	2.69475777777778
1209	MTfmi	blade	extrusion	25.7044444444444	-0.0764303403460118	0.00191542653911476	2.71142444444444
1210	MTfmi	blade	extrusion	25.7211111111111	-0.0764872481687663	0.00191771435421456	2.72809111111111
1211	MTfmi	blade	extrusion	25.7377777777778	-0.0765443813739289	0.00192022777483476	2.74475777777778
1212	MTfmi	blade	extrusion	25.7544444444444	-0.0766017399614995	0.00192296680097537	2.76142444444444
1213	MTfmi	blade	extrusion	25.7711111111111	-0.0766592546079888	0.00192600075612578	2.77809111111111
1214	MTfmi	blade	extrusion	25.7877777777778	-0.0767169140919763	0.00192969969805729	2.79475777777778
1215	MTfmi	blade	extrusion	25.8044444444444	-0.076774763268006	0.00193410848131376	2.81142444444444
1216	MTfmi	blade	extrusion	25.8211111111111	-0.0768328021360778	0.00193922710589518	2.82809111111111
1217	MTfmi	blade	extrusion	25.8377777777778	-0.0768910306961916	0.00194505557180155	2.84475777777778
1218	MTfmi	blade	extrusion	25.8544444444444	-0.0769495183015853	0.00195152452579517	2.86142444444444
1219	MTfmi	blade	extrusion	25.8711111111111	-0.07700881595361	0.00195880352641978	2.87809111111111
1220	MTfmi	blade	extrusion	25.8877777777778	-0.0770690137222526	0.00196698264366227	2.89475777777778
1221	MTfmi	blade	extrusion	25.9044444444444	-0.077130111607513	0.00197606187752261	2.91142444444444
1222	MTfmi	blade	extrusion	25.9211111111111	-0.0771921096093913	0.00198604122800083	2.92809111111111
1223	MTfmi	blade	extrusion	25.9377777777778	-0.0772548690610907	0.00199705936189373	2.94475777777778
1224	MTfmi	blade	extrusion	25.9544444444444	-0.077318010296042	0.0020094992800148	2.96142444444444
1225	MTfmi	blade	extrusion	25.9711111111111	-0.0773815337310259	0.00202336139914461	2.97809111111111
1226	MTfmi	blade	extrusion	25.9877777777778	-0.0774454393660424	0.00203864571928314	2.99475777777778
1227	MTfmi	blade	extrusion	26.0044444444444	-0.0775097272010914	0.00205535224043039	3.01142444444444
1228	MTfmi	blade	extrusion	26.0211111111111	-0.077574327823416	0.00207355037534341	3.02809111111111
1229	MTfmi	blade	extrusion	26.0377777777778	-0.0776385086723827	0.00209288933355251	3.04475777777778
1230	MTfmi	blade	extrusion	26.0544444444444	-0.0777021343291037	0.00211323369616982	3.06142444444444
1231	MTfmi	blade	extrusion	26.0711111111111	-0.077765204793579	0.00213458346319534	3.07809111111111
1232	MTfmi	blade	extrusion	26.0877777777778	-0.0778277200658085	0.00215693863462905	3.09475777777778
1233	MTfmi	blade	extrusion	26.1044444444444	-0.0778898882154187	0.00218009114084458	3.11142444444444
1234	MTfmi	blade	extrusion	26.1211111111111	-0.0779524626306465	0.00220364998713356	3.12809111111111
1235	MTfmi	blade	extrusion	26.1377777777778	-0.0780154886106828	0.00222766047268706	3.14475777777778
1236	MTfmi	blade	extrusion	26.1544444444444	-0.0780789661555277	0.00225212259750507	3.16142444444444
1237	MTfmi	blade	extrusion	26.1711111111111	-0.0781428952651811	0.00227703636158761	3.17809111111111
1238	MTfmi	blade	extrusion	26.1877777777778	-0.0782072759495706	0.0023024017550072	3.19475777777778
1239	MTfmi	blade	extrusion	26.2044444444444	-0.0782710291723555	0.00232713968682212	3.21142444444444
1240	MTfmi	blade	extrusion	26.2211111111111	-0.0783338851676253	0.00235098039112207	3.22809111111111
1241	MTfmi	blade	extrusion	26.2377777777778	-0.0783958439353802	0.00237392386790704	3.24475777777778
1242	MTfmi	blade	extrusion	26.2544444444444	-0.0784569054756201	0.00239597011717706	3.26142444444444
1243	MTfmi	blade	extrusion	26.2711111111111	-0.0785171391614263	0.00241704976585082	3.27809111111111
1244	MTfmi	blade	extrusion	26.2877777777778	-0.078577094849386	0.00243733111856856	3.29475777777778
1245	MTfmi	blade	extrusion	26.3044444444444	-0.0786368623096526	0.0024569039454837	3.31142444444444
1246	MTfmi	blade	extrusion	26.3211111111111	-0.0786964415422261	0.00247576824659623	3.32809111111111
1247	MTfmi	blade	extrusion	26.3377777777778	-0.0787558325471066	0.00249392402190617	3.34475777777778
1248	MTfmi	blade	extrusion	26.3544444444444	-0.0788148272050445	0.00251157939066298	3.36142444444445
1249	MTfmi	blade	extrusion	26.3711111111111	-0.0788732145617194	0.00252966805441859	3.37809111111111
1250	MTfmi	blade	extrusion	26.3877777777778	-0.0789310849605355	0.00254828035657694	3.39475777777778
1251	MTfmi	blade	extrusion	26.4044444444444	-0.0789884384014927	0.00256741629713803	3.41142444444444
1252	MTfmi	blade	extrusion	26.4211111111111	-0.0790452748845909	0.00258707587610187	3.42809111111111
1253	MTfmi	blade	extrusion	26.4377777777778	-0.0791017332155632	0.00260712028773547	3.44475777777777
1254	MTfmi	blade	extrusion	26.4544444444444	-0.0791576536088424	0.00262662631494026	3.46142444444444
1255	MTfmi	blade	extrusion	26.4711111111111	-0.0792129006890952	0.002645458582383	3.47809111111111
1256	MTfmi	blade	extrusion	26.4877777777778	-0.0792674744563217	0.00266361709006371	3.49475777777778
1257	MTfmi	blade	extrusion	26.5044444444444	-0.0793213749105217	0.00268110183798239	3.51142444444444
1258	MTfmi	blade	extrusion	26.5211111111111	-0.0793746713950057	0.00269784348282876	3.52809111111111
1259	MTfmi	blade	extrusion	26.5377777777778	-0.0794282738081726	0.00271437053479537	3.54475777777778
1260	MTfmi	blade	extrusion	26.5544444444444	-0.0794823619510961	0.00273086279495614	3.56142444444444
1261	MTfmi	blade	extrusion	26.5711111111111	-0.0795369358237765	0.00274732026331109	3.57809111111111
1262	MTfmi	blade	extrusion	26.5877777777778	-0.0795919954262137	0.00276374293986019	3.59475777777778
1263	MTfmi	blade	extrusion	26.6044444444444	-0.0796474715937576	0.00278019998925348	3.61142444444445
1264	MTfmi	blade	extrusion	26.6211111111111	-0.0797026345594496	0.00279634205010738	3.62809111111111
1265	MTfmi	blade	extrusion	26.6377777777778	-0.0797573494322471	0.00281203423137911	3.64475777777778
1266	MTfmi	blade	extrusion	26.6544444444444	-0.0798116162121499	0.0028272765330687	3.66142444444444
1267	MTfmi	blade	extrusion	26.6711111111111	-0.0798654348991581	0.00284206895517611	3.67809111111111
1268	MTfmi	blade	extrusion	26.6877777777778	-0.0799187359912073	0.00285648099976577	3.69475777777777
1269	MTfmi	blade	extrusion	26.7044444444444	-0.0799718689259176	0.00287124436581191	3.71142444444444
1270	MTfmi	blade	extrusion	26.7211111111111	-0.0800249688453634	0.00288649419538885	3.72809111111111
1271	MTfmi	blade	extrusion	26.7377777777778	-0.0800780357495446	0.00290223048849658	3.74475777777778
1272	MTfmi	blade	extrusion	26.7544444444444	-0.0801310696384611	0.00291845324513509	3.76142444444444
1273	MTfmi	blade	extrusion	26.7711111111111	-0.0801840010496336	0.002935231927784	3.77809111111111
1274	MTfmi	blade	extrusion	26.7877777777778	-0.0802357384019926	0.00295185699901194	3.79475777777778
1275	MTfmi	blade	extrusion	26.8044444444444	-0.0802860565557258	0.00296810331900635	3.81142444444444
1276	MTfmi	blade	extrusion	26.8211111111111	-0.080334955510833	0.00298397088776724	3.82809111111111
1277	MTfmi	blade	extrusion	26.8377777777778	-0.0803824352673144	0.00299945970529459	3.84475777777778
1278	MTfmi	blade	extrusion	26.8544444444444	-0.0804287735162374	0.0030142920805208	3.86142444444445
1279	MTfmi	blade	extrusion	26.8711111111111	-0.0804743740963602	0.00302734455133194	3.87809111111111
1280	MTfmi	blade	extrusion	26.8877777777778	-0.0805191470547631	0.00303852716480851	3.89475777777778
1281	MTfmi	blade	extrusion	26.9044444444444	-0.0805630923914463	0.00304783992095053	3.91142444444444
1282	MTfmi	blade	extrusion	26.9211111111111	-0.0806062101064096	0.00305528281975797	3.92809111111111
1283	MTfmi	blade	extrusion	26.9377777777778	-0.0806483613243541	0.00306099473652994	3.94475777777777
1284	MTfmi	blade	extrusion	26.9544444444444	-0.0806900630449639	0.00306625648509573	3.96142444444444
1285	MTfmi	blade	extrusion	26.9711111111111	-0.0807315399949282	0.00307129279214451	3.97809111111111
1286	MTfmi	blade	extrusion	26.9877777777778	-0.080772792174247	0.00307610365767631	3.99475777777778
1287	MTfmi	blade	extrusion	27.0044444444444	-0.0808138195829203	0.0030806890816911	4.01142444444444
1288	MTfmi	blade	extrusion	27.0211111111111	-0.0808545527584145	0.00308511852672254	4.02809111111111
1289	MTfmi	blade	extrusion	27.0377777777778	-0.0808944408668641	0.00308922320284018	4.04475777777778
1290	MTfmi	blade	extrusion	27.0544444444444	-0.0809333939552946	0.00309291315706953	4.06142444444444
1291	MTfmi	blade	extrusion	27.0711111111111	-0.0809714120237059	0.00309618838941061	4.07809111111111
1292	MTfmi	blade	extrusion	27.0877777777778	-0.0810084950720981	0.00309904889986338	4.09475777777778
1293	MTfmi	blade	extrusion	27.1044444444444	-0.0810447819460421	0.00310135584285703	4.11142444444445
1294	MTfmi	blade	extrusion	27.1211111111111	-0.0810813752798098	0.00310344820202405	4.12809111111111
1295	MTfmi	blade	extrusion	27.1377777777778	-0.0811184552756394	0.0031055061796025	4.14475777777778
1296	MTfmi	blade	extrusion	27.1544444444444	-0.0811560219335309	0.00310752977559239	4.16142444444444
1297	MTfmi	blade	extrusion	27.1711111111111	-0.0811940752534842	0.00310951898999372	4.17809111111111
1298	MTfmi	blade	extrusion	27.1877777777778	-0.0812324764794322	0.00311161257887368	4.19475777777777
1299	MTfmi	blade	extrusion	27.2044444444444	-0.0812706634779771	0.00311401156720419	4.21142444444444
1300	MTfmi	blade	extrusion	27.2211111111111	-0.0813085911105657	0.00311667081643201	4.22809111111111
1301	MTfmi	blade	extrusion	27.2377777777778	-0.081346259377198	0.00311959032655712	4.24475777777778
1302	MTfmi	blade	extrusion	27.2544444444444	-0.0813836682778739	0.00312277009757955	4.26142444444444
1303	MTfmi	blade	extrusion	27.2711111111111	-0.0814209565885754	0.00312607135351736	4.27809111111111
1304	MTfmi	blade	extrusion	27.2877777777778	-0.0814579655781896	0.00312857209535697	4.29475777777778
1305	MTfmi	blade	extrusion	27.3044444444444	-0.0814945601554505	0.00313013723183256	4.31142444444444
1306	MTfmi	blade	extrusion	27.3211111111111	-0.0815307403203582	0.00313076676294414	4.32809111111111
1307	MTfmi	blade	extrusion	27.3377777777778	-0.0815665060729127	0.0031304606886917	4.34475777777778
1308	MTfmi	blade	extrusion	27.3544444444444	-0.0816017186371919	0.00312935778499734	4.36142444444445
1309	MTfmi	blade	extrusion	27.3711111111111	-0.0816363560336817	0.00312819933991854	4.37809111111111
1310	MTfmi	blade	extrusion	27.3877777777778	-0.08167050817595	0.00312707526702322	4.39475777777778
1311	MTfmi	blade	extrusion	27.4044444444444	-0.0817041750639968	0.00312598556631138	4.41142444444444
1312	MTfmi	blade	extrusion	27.4211111111111	-0.0817373566978222	0.00312493023778303	4.42809111111111
1313	MTfmi	blade	extrusion	27.4377777777778	-0.0817700529580717	0.00312390940079253	4.44475777777777
1314	MTfmi	blade	extrusion	27.4544444444444	-0.0818022634941558	0.00312292336119914	4.46142444444444
1315	MTfmi	blade	extrusion	27.4711111111111	-0.0818339883004831	0.00312197211341159	4.47809111111111
1316	MTfmi	blade	extrusion	27.4877777777778	-0.0818652273770537	0.00312105565742987	4.49475777777778
1317	MTfmi	blade	extrusion	27.5044444444444	-0.0818959807238674	0.00312017399325399	4.51142444444444
1318	MTfmi	blade	extrusion	27.5211111111111	-0.0819261095053664	0.00311946595644193	4.52809111111111
1319	MTfmi	blade	extrusion	27.5377777777778	-0.0819552319013954	0.00311931332240745	4.54475777777778
1320	MTfmi	blade	extrusion	27.5544444444444	-0.0819833479063618	0.00311971608555785	4.56142444444444
1321	MTfmi	blade	extrusion	27.5711111111111	-0.0820104575202655	0.00312067424589316	4.57809111111111
1322	MTfmi	blade	extrusion	27.5877777777778	-0.0820365607431066	0.00312218780341336	4.59475777777778
1323	MTfmi	blade	extrusion	27.6044444444444	-0.0820618658730451	0.00312404845995839	4.61142444444445
1324	MTfmi	blade	extrusion	27.6211111111111	-0.0820865849349188	0.00312532260048596	4.62809111111111
1325	MTfmi	blade	extrusion	27.6377777777778	-0.0821106277299523	0.0031259200262205	4.64475777777778
1326	MTfmi	blade	extrusion	27.6544444444444	-0.0821339942581456	0.00312584073716201	4.66142444444444
1327	MTfmi	blade	extrusion	27.6711111111111	-0.0821566845194986	0.00312508473331049	4.67809111111111
1328	MTfmi	blade	extrusion	27.6877777777778	-0.0821786984542844	0.00312365207439298	4.69475777777777
1329	MTfmi	blade	extrusion	27.7044444444444	-0.0822003966262102	0.00312190365261554	4.71142444444444
1330	MTfmi	blade	extrusion	27.7211111111111	-0.0822218692172653	0.00311992964996736	4.72809111111111
1331	MTfmi	blade	extrusion	27.7377777777778	-0.0822431162274497	0.00311773006644845	4.74475777777778
1332	MTfmi	blade	extrusion	27.7544444444444	-0.0822641376567633	0.00311530490205879	4.76142444444444
1333	MTfmi	blade	extrusion	27.7711111111111	-0.0822847946796611	0.00311279298234343	4.77809111111111
1334	MTfmi	blade	extrusion	27.7877777777778	-0.0823048862595397	0.0031107568111967	4.79475777777778
1335	MTfmi	blade	extrusion	27.8044444444444	-0.0823244575798104	0.00310924157202996	4.81142444444444
1336	MTfmi	blade	extrusion	27.8211111111111	-0.0823435086404733	0.0031082472648432	4.82809111111111
1337	MTfmi	blade	extrusion	27.8377777777778	-0.0823620394415283	0.00310777388963644	4.84475777777778
1338	MTfmi	blade	extrusion	27.8544444444444	-0.0823801193459868	0.00310775208339825	4.86142444444445
1339	MTfmi	blade	extrusion	27.8711111111111	-0.0823979388331814	0.00310799082889845	4.87809111111111
1340	MTfmi	blade	extrusion	27.8877777777778	-0.0824154978358747	0.00310849005889983	4.89475777777778
1341	MTfmi	blade	extrusion	27.9044444444444	-0.082432796354067	0.00310924977340237	4.91142444444444
1342	MTfmi	blade	extrusion	27.9211111111111	-0.082449834387758	0.00311026997240608	4.92809111111111
1343	MTfmi	blade	extrusion	27.9377777777778	-0.0824668204241367	0.00311134216872217	4.94475777777777
1344	MTfmi	blade	extrusion	27.9544444444444	-0.0824841472710801	0.00311171249068935	4.96142444444444
1345	MTfmi	blade	extrusion	27.9711111111111	-0.0825017697956152	0.00311133580533459	4.97809111111111
1346	MTfmi	blade	extrusion	27.9877777777778	-0.0825196879977421	0.0031102121126579	4.99475777777778
1347	MTfmi	blade	extrusion	28.0044444444444	-0.0825379018774607	0.00310834141265927	5.01142444444444
1348	MTfmi	blade	extrusion	28.0211111111111	-0.0825562029376291	0.00310593220248058	5.02809111111111
1349	MTfmi	blade	extrusion	28.0377777777778	-0.0825738372343958	0.00310337727255068	5.04475777777778
1350	MTfmi	blade	extrusion	28.0544444444444	-0.0825907596235831	0.00310063147869172	5.06142444444444
1351	MTfmi	blade	extrusion	28.0711111111111	-0.0826069701051909	0.00309769482090372	5.07809111111111
1352	MTfmi	blade	extrusion	28.0877777777778	-0.0826224686792192	0.00309456729918666	5.09475777777778
1353	MTfmi	blade	extrusion	28.1044444444444	-0.0826372553357121	0.00309124892349649	5.11142444444445
1354	MTfmi	blade	extrusion	28.1211111111111	-0.0826515105791773	0.00308792025309854	5.12809111111111
1355	MTfmi	blade	extrusion	28.1377777777778	-0.0826652795425864	0.00308462642096442	5.14475777777778
1356	MTfmi	blade	extrusion	28.1544444444444	-0.0826785622259395	0.00308136742709415	5.16142444444444
1357	MTfmi	blade	extrusion	28.1711111111111	-0.0826913586292365	0.00307814327148773	5.17809111111111
1358	MTfmi	blade	extrusion	28.1877777777778	-0.0827038773094034	0.00307474539721915	5.19475777777777
1359	MTfmi	blade	extrusion	28.2044444444444	-0.0827168724644201	0.00307078093917518	5.21142444444444
1360	MTfmi	blade	extrusion	28.2211111111111	-0.0827303892608949	0.00306629506396416	5.22809111111111
1361	MTfmi	blade	extrusion	28.2377777777778	-0.0827444276988278	0.00306128777158608	5.24475777777778
1362	MTfmi	blade	extrusion	28.2544444444444	-0.0827589877782187	0.00305575906204094	5.26142444444444
1363	MTfmi	blade	extrusion	28.2711111111111	-0.0827739304744355	0.00304984795996102	5.27809111111111
1364	MTfmi	blade	extrusion	28.2877777777778	-0.0827888733800229	0.0030439366933687	5.29475777777778
1365	MTfmi	blade	extrusion	28.3044444444444	-0.0828038164725518	0.00303802523983485	5.31142444444444
1366	MTfmi	blade	extrusion	28.3211111111111	-0.0828187597520222	0.0030321135993595	5.32809111111111
1367	MTfmi	blade	extrusion	28.3377777777778	-0.0828337032184341	0.00302620177194262	5.34475777777778
1368	MTfmi	blade	extrusion	28.3544444444444	-0.0828486468219365	0.0030202898074353	5.36142444444445
1369	MTfmi	blade	extrusion	28.3711111111111	-0.0828637711143152	0.00301455853180432	5.37809111111111
1370	MTfmi	blade	extrusion	28.3877777777778	-0.0828791212677893	0.00300905311726876	5.39475777777778
1371	MTfmi	blade	extrusion	28.4044444444444	-0.0828946972823589	0.00300377356382864	5.41142444444444
1372	MTfmi	blade	extrusion	28.4211111111111	-0.0829104991580239	0.00299871987148394	5.42809111111111
1373	MTfmi	blade	extrusion	28.4377777777778	-0.0829265268947843	0.00299389204023467	5.44475777777777
1374	MTfmi	blade	extrusion	28.4544444444444	-0.0829429612264137	0.00298947080385438	5.46142444444444
1375	MTfmi	blade	extrusion	28.4711111111111	-0.0829598473363555	0.00298550134578648	5.47809111111111
1376	MTfmi	blade	extrusion	28.4877777777778	-0.0829771852246097	0.00298198366603096	5.49475777777778
1377	MTfmi	blade	extrusion	28.5044444444444	-0.0829949748911763	0.00297891776458782	5.51142444444444
1378	MTfmi	blade	extrusion	28.5211111111111	-0.0830131468336921	0.00297637314382015	5.52809111111111
1379	MTfmi	blade	extrusion	28.5377777777778	-0.0830311484980089	0.0029741795125765	5.54475777777778
1380	MTfmi	blade	extrusion	28.5544444444444	-0.0830488895284641	0.00297224651519441	5.56142444444444
1381	MTfmi	blade	extrusion	28.5711111111111	-0.0830663699250578	0.00297057415167387	5.57809111111111
1382	MTfmi	blade	extrusion	28.5877777777778	-0.0830835896877899	0.00296916242201487	5.59475777777778
1383	MTfmi	blade	extrusion	28.6044444444444	-0.0831006878812166	0.0029678722616614	5.61142444444445
1384	MTfmi	blade	extrusion	28.6211111111111	-0.0831182276666459	0.00296650197686352	5.62809111111111
1385	MTfmi	blade	extrusion	28.6377777777778	-0.0831362542275226	0.00296509675106601	5.64475777777778
1386	MTfmi	blade	extrusion	28.6544444444444	-0.0831547675638469	0.00296365658426888	5.66142444444444
1387	MTfmi	blade	extrusion	28.6711111111111	-0.0831737676756187	0.00296218147647212	5.67809111111111
1388	MTfmi	blade	extrusion	28.6877777777778	-0.0831931154982819	0.00296081049223176	5.69475777777777
1389	MTfmi	blade	extrusion	28.7044444444444	-0.0832120673836394	0.00295956483840874	5.71142444444444
1390	MTfmi	blade	extrusion	28.7211111111111	-0.083230533026524	0.00295835420983602	5.72809111111111
1391	MTfmi	blade	extrusion	28.7377777777778	-0.0832485124269359	0.00295717860651361	5.74475777777778
1392	MTfmi	blade	extrusion	28.7544444444444	-0.0832660055848749	0.00295603802844149	5.76142444444444
1393	MTfmi	blade	extrusion	28.7711111111111	-0.0832830820027042	0.0029548629732566	5.77809111111111
1394	MTfmi	blade	extrusion	28.7877777777778	-0.0833002940775156	0.00295382357505372	5.79475777777778
1395	MTfmi	blade	extrusion	28.8044444444444	-0.0833177321257073	0.00295301015023118	5.81142444444444
1396	MTfmi	blade	extrusion	28.8211111111111	-0.0833353961472793	0.00295242269878898	5.82809111111111
1397	MTfmi	blade	extrusion	28.8377777777778	-0.0833532861422316	0.00295206122072712	5.84475777777778
1398	MTfmi	blade	extrusion	28.8544444444444	-0.0833712630859092	0.00295206474070073	5.86142444444445
1399	MTfmi	blade	extrusion	28.8711111111111	-0.0833889446829812	0.00295281559898246	5.87809111111111
1400	MTfmi	blade	extrusion	28.8877777777778	-0.0834063309390654	0.00295431380119002	5.89475777777778
1401	MTfmi	blade	extrusion	28.9044444444444	-0.0834234218541617	0.00295655934732342	5.91142444444444
1402	MTfmi	blade	extrusion	28.9211111111111	-0.0834402174282702	0.00295955223738265	5.92809111111111
1403	MTfmi	blade	extrusion	28.9377777777778	-0.0834569262482391	0.00296308388451962	5.94475777777777
1404	MTfmi	blade	extrusion	28.9544444444444	-0.0834739411267252	0.00296639987372682	5.96142444444444
1405	MTfmi	blade	extrusion	28.9711111111111	-0.083491216863435	0.00296945500471048	5.97809111111111
1406	MTfmi	blade	extrusion	28.9877777777778	-0.0835087534583683	0.00297224927747058	5.99475777777778
1407	MTfmi	blade	extrusion	29.0044444444444	-0.0835265509115251	0.00297478269200713	6.01142444444444
1408	MTfmi	blade	extrusion	29.0211111111111	-0.0835445396607126	0.00297712481051306	6.02809111111111
1409	MTfmi	blade	extrusion	29.0377777777778	-0.0835625284099	0.002979466929019	6.04475777777778
1410	MTfmi	blade	extrusion	29.0544444444444	-0.0835805171590875	0.00298180904752494	6.06142444444444
1411	MTfmi	blade	extrusion	29.0711111111111	-0.0835985059082749	0.00298415116603087	6.07809111111111
1412	MTfmi	blade	extrusion	29.0877777777778	-0.0836164946574624	0.00298649328453681	6.09475777777778
1413	MTfmi	blade	extrusion	29.1044444444444	-0.0836343444119396	0.00298897439775294	6.11142444444445
1414	MTfmi	blade	extrusion	29.1211111111111	-0.0836514924494372	0.00299179625431577	6.12809111111111
1415	MTfmi	blade	extrusion	29.1377777777778	-0.083667893648251	0.00299491373252118	6.14475777777778
1416	MTfmi	blade	extrusion	29.1544444444444	-0.083683548008381	0.00299832683236919	6.16142444444444
1417	MTfmi	blade	extrusion	29.1711111111111	-0.0836984555298273	0.00300203555385978	6.17809111111111
1418	MTfmi	blade	extrusion	29.1877777777778	-0.0837126856550857	0.00300597045449692	6.19475777777777
1419	MTfmi	blade	extrusion	29.2044444444444	-0.083726609837837	0.00301012105423302	6.21142444444444
1420	MTfmi	blade	extrusion	29.2211111111111	-0.0837402731997852	0.00301453247477217	6.22809111111111
1421	MTfmi	blade	extrusion	29.2377777777778	-0.0837536757409303	0.00301920471611439	6.24475777777778
1422	MTfmi	blade	extrusion	29.2544444444444	-0.0837668174612724	0.00302413777825969	6.26142444444444
1423	MTfmi	blade	extrusion	29.2711111111111	-0.0837798374951847	0.00302919252683477	6.27809111111111
1424	MTfmi	blade	extrusion	29.2877777777778	-0.0837929377733173	0.00303380565343674	6.29475777777778
1425	MTfmi	blade	extrusion	29.3044444444444	-0.0838060731234514	0.00303793198584654	6.31142444444444
1426	MTfmi	blade	extrusion	29.3211111111111	-0.0838192435455867	0.00304157152406417	6.32809111111111
1427	MTfmi	blade	extrusion	29.3377777777778	-0.0838324490397234	0.0030447242680896	6.34475777777778
1428	MTfmi	blade	extrusion	29.3544444444444	-0.0838456200237023	0.003047459800082	6.36142444444445
1429	MTfmi	blade	extrusion	29.3711111111111	-0.0838585652364639	0.00304996956085713	6.37809111111111
1430	MTfmi	blade	extrusion	29.3877777777778	-0.0838712847004778	0.00305225357288456	6.39475777777778
1431	MTfmi	blade	extrusion	29.4044444444444	-0.083883778415744	0.00305431183616426	6.41142444444444
1432	MTfmi	blade	extrusion	29.4211111111111	-0.0838960463822624	0.00305614435069625	6.42809111111111
1433	MTfmi	blade	extrusion	29.4377777777778	-0.0839080886000332	0.00305775111648052	6.44475777777777
1434	MTfmi	blade	extrusion	29.4544444444444	-0.0839200856680544	0.00305931273251526	6.46142444444444
1435	MTfmi	blade	extrusion	29.4711111111111	-0.0839320827360756	0.00306087434854999	6.47809111111111
1436	MTfmi	blade	extrusion	29.4877777777778	-0.0839440798040968	0.00306243596458472	6.49475777777778
1437	MTfmi	blade	extrusion	29.5044444444444	-0.083956076872118	0.00306399758061945	6.51142444444444
1438	MTfmi	blade	extrusion	29.5211111111111	-0.0839680043779463	0.00306562875884713	6.52809111111111
1439	MTfmi	blade	extrusion	29.5377777777778	-0.0839794902917719	0.00306734006151922	6.54475777777778
1440	MTfmi	blade	extrusion	29.5544444444444	-0.0839904894301499	0.00306908630519095	6.56142444444444
1441	MTfmi	blade	extrusion	29.5711111111111	-0.0840010017930805	0.00307086748986229	6.57809111111111
1442	MTfmi	blade	extrusion	29.5877777777778	-0.0840110273805637	0.00307268361553326	6.59475777777778
1443	MTfmi	blade	extrusion	29.6044444444444	-0.0840206357547922	0.00307446512001091	6.61142444444445
1444	MTfmi	blade	extrusion	29.6211111111111	-0.0840300181893371	0.00307602068480486	6.62809111111111
1445	MTfmi	blade	extrusion	29.6377777777778	-0.0840391746785833	0.00307735030430016	6.64475777777778
1446	MTfmi	blade	extrusion	29.6544444444444	-0.0840481052225309	0.00307845397849683	6.66142444444444
1447	MTfmi	blade	extrusion	29.6711111111111	-0.0840568098211799	0.00307933170739485	6.67809111111111
1448	MTfmi	blade	extrusion	29.6877777777778	-0.0840652884745302	0.00307998349099423	6.69475777777777
1449	MTfmi	blade	extrusion	29.7044444444444	-0.0840735411601164	0.0030804093068296	6.71142444444444
1450	MTfmi	blade	extrusion	29.7211111111111	-0.0840815678723224	0.00308060914928465	6.72809111111111
1451	MTfmi	blade	extrusion	29.7377777777778	-0.084089368611148	0.00308058301835936	6.74475777777778
1452	MTfmi	blade	extrusion	29.7544444444444	-0.0840969433765933	0.00308033091405373	6.76142444444444
1453	MTfmi	blade	extrusion	29.7711111111111	-0.0841042921686583	0.00307985283636776	6.77809111111111
1454	MTfmi	blade	extrusion	29.7877777777778	-0.0841115958110058	0.00307932960896437	6.79475777777778
1455	MTfmi	blade	extrusion	29.8044444444444	-0.0841188995095517	0.00307880643775929	6.81142444444444
1456	MTfmi	blade	extrusion	29.8211111111111	-0.0841262032642958	0.0030782833227525	6.82809111111111
1457	MTfmi	blade	extrusion	29.8377777777778	-0.0841335070752383	0.00307776026394401	6.84475777777778
1458	MTfmi	blade	extrusion	29.8544444444444	-0.084140741380186	0.00307730682352678	6.86142444444445
1459	MTfmi	blade	extrusion	29.8711111111111	-0.0841477148381499	0.00307711425257276	6.87809111111111
1460	MTfmi	blade	extrusion	29.8877777777778	-0.0841544274378903	0.00307718253984229	6.89475777777778
1461	MTfmi	blade	extrusion	29.9044444444444	-0.0841608791794071	0.00307751168533538	6.91142444444444
1462	MTfmi	blade	extrusion	29.9211111111111	-0.0841670700627003	0.00307810168905203	6.92809111111111
1463	MTfmi	blade	extrusion	29.9377777777778	-0.0841730696499629	0.00307888298879928	6.94475777777777
1464	MTfmi	blade	extrusion	29.9544444444444	-0.0841790692372255	0.00307966428854654	6.96142444444444
1465	MTfmi	blade	extrusion	29.9711111111111	-0.0841850688244882	0.00308044558829379	6.97809111111111
1466	MTfmi	blade	extrusion	29.9877777777778	-0.0841910684117508	0.00308122688804104	6.99475777777778
1467	MTfmi	blade	extrusion	30.0044444444444	-0.0841970679990134	0.0030820081877883	7.01142444444444
1468	MTfmi	blade	extrusion	30.0211111111111	-0.0842029980141014	0.00308285905971016	7.02809111111111
1469	MTfmi	blade	extrusion	30.0377777777778	-0.0842084863323594	0.00308379002611159	7.04475777777778
1470	MTfmi	blade	extrusion	30.0544444444444	-0.0842134877534937	0.0030847558866988	7.06142444444444
1471	MTfmi	blade	extrusion	30.0711111111111	-0.0842180022775041	0.00308575664147179	7.07809111111111
1472	MTfmi	blade	extrusion	30.0877777777778	-0.0842220299043907	0.00308679229043055	7.09475777777778
1473	MTfmi	blade	extrusion	30.1044444444444	-0.0842256402063282	0.00308779326140047	7.11142444444445
1474	MTfmi	blade	extrusion	30.1211111111111	-0.0842292053079719	0.00308874903207659	7.12809111111111
1475	MTfmi	blade	extrusion	30.1377777777778	-0.0842327704096155	0.00308970480275271	7.14475777777778
1476	MTfmi	blade	extrusion	30.1544444444444	-0.0842363355112592	0.00309066057342883	7.16142444444444
1477	MTfmi	blade	extrusion	30.1711111111111	-0.0842399006129028	0.00309161634410495	7.17809111111111
1478	MTfmi	blade	extrusion	30.1877777777778	-0.0842433961323874	0.0030926416969402	7.19475777777777
1479	MTfmi	blade	extrusion	30.2044444444444	-0.0842466307187752	0.00309392798287221	7.21142444444444
1480	MTfmi	blade	extrusion	30.2211111111111	-0.0842496043720662	0.00309547520190097	7.22809111111111
1481	MTfmi	blade	extrusion	30.2377777777778	-0.0842523170922604	0.00309728335402649	7.24475777777778
1482	MTfmi	blade	extrusion	30.2544444444444	-0.0842547688793579	0.00309935243924876	7.26142444444444
1483	MTfmi	blade	extrusion	30.2711111111111	-0.084257098897677	0.00310154329324951	7.27809111111111
1484	MTfmi	blade	extrusion	30.2877777777778	-0.084259509025441	0.00310329239050178	7.29475777777778
1485	MTfmi	blade	extrusion	30.3044444444444	-0.0842619540567371	0.00310455452509263	7.31142444444444
1486	MTfmi	blade	extrusion	30.3211111111111	-0.0842644339915654	0.00310532969702205	7.32809111111111
1487	MTfmi	blade	extrusion	30.3377777777778	-0.0842669488299257	0.00310561790629006	7.34475777777778
1488	MTfmi	blade	extrusion	30.3544444444444	-0.0842694289896589	0.00310548873505578	7.36142444444445
1489	MTfmi	blade	extrusion	30.3711111111111	-0.0842718639434792	0.00310531435790857	7.37809111111111
1490	MTfmi	blade	extrusion	30.3877777777778	-0.0842742988972996	0.00310513998076135	7.39475777777778
1491	MTfmi	blade	extrusion	30.4044444444444	-0.0842767338511199	0.00310496560361413	7.41142444444444
1492	MTfmi	blade	extrusion	30.4211111111111	-0.0842791688049402	0.00310479122646692	7.42809111111111
1493	MTfmi	blade	extrusion	30.4377777777778	-0.0842816037587606	0.0031046168493197	7.44475777777777
1494	MTfmi	blade	extrusion	30.4544444444444	-0.0842840387125809	0.00310444247217249	7.46142444444444
1495	MTfmi	blade	extrusion	30.4711111111111	-0.0842864736664012	0.00310426809502527	7.47809111111111
1496	MTfmi	blade	extrusion	30.4877777777778	-0.0842889086202215	0.00310409371787805	7.49475777777778
1497	MTfmi	blade	extrusion	30.5044444444444	-0.0842913435740418	0.00310391934073084	7.51142444444444
1498	MTfmi	blade	extrusion	30.5211111111111	-0.0842938481100213	0.00310367538142449	7.52809111111111
1499	MTfmi	blade	extrusion	30.5377777777778	-0.0842967944477191	0.00310335135764294	7.54475777777778
1500	MTfmi	blade	extrusion	30.5544444444444	-0.0843002278042905	0.00310299248654158	7.56142444444444
1501	MTfmi	blade	extrusion	30.5711111111111	-0.0843041481797357	0.00310259876812042	7.57809111111111
1502	MTfmi	blade	extrusion	30.5877777777778	-0.0843085555740546	0.00310217020237943	7.59475777777778
1503	MTfmi	blade	extrusion	30.6044444444444	-0.084313380405088	0.00310177637147778	7.61142444444445
1504	MTfmi	blade	extrusion	30.6211111111111	-0.0843184313443917	0.00310160864884637	7.62809111111111
1505	MTfmi	blade	extrusion	30.6377777777778	-0.0843237083975889	0.00310166704010852	7.64475777777778
1506	MTfmi	blade	extrusion	30.6544444444444	-0.0843292115646797	0.00310195154526425	7.66142444444444
1507	MTfmi	blade	extrusion	30.6711111111111	-0.0843349408456641	0.00310246216431354	7.67809111111111
1508	MTfmi	blade	extrusion	30.6877777777778	-0.084340896240542	0.0031031988972564	7.69475777777777
1509	MTfmi	blade	extrusion	30.7044444444444	-0.0843467160120648	0.00310380000684413	7.71142444444444
1510	MTfmi	blade	extrusion	30.7211111111111	-0.0843523097259203	0.00310417505876454	7.72809111111111
1511	MTfmi	blade	extrusion	30.7377777777778	-0.0843576773821085	0.00310432405301764	7.74475777777778
1512	MTfmi	blade	extrusion	30.7544444444444	-0.0843628189806294	0.00310424698960344	7.76142444444444
1513	MTfmi	blade	extrusion	30.7711111111111	-0.0843678041136295	0.00310387427637539	7.77809111111111
1514	MTfmi	blade	extrusion	30.7877777777778	-0.0843731858967604	0.00310337627217927	7.79475777777778
1515	MTfmi	blade	extrusion	30.8044444444444	-0.0843790547643344	0.00310284341132724	7.81142444444444
1516	MTfmi	blade	extrusion	30.8211111111111	-0.0843854107163514	0.0031022756938193	7.82809111111111
1517	MTfmi	blade	extrusion	30.8377777777778	-0.0843922537528115	0.00310167311965546	7.84475777777778
1518	MTfmi	blade	extrusion	30.8544444444444	-0.0843995142815681	0.00310110528098224	7.86142444444445
1519	MTfmi	blade	extrusion	30.8711111111111	-0.0844068200331034	0.00310058266508773	7.87809111111111
1520	MTfmi	blade	extrusion	30.8877777777778	-0.0844141257846387	0.00310006004919323	7.89475777777778
1521	MTfmi	blade	extrusion	30.9044444444444	-0.084421431536174	0.00309953743329872	7.91142444444444
1522	MTfmi	blade	extrusion	30.9211111111111	-0.0844287372877093	0.00309901481740421	7.92809111111111
1523	MTfmi	blade	extrusion	30.9377777777778	-0.0844360430392447	0.00309849220150971	7.94475777777777
1524	MTfmi	blade	extrusion	30.9544444444444	-0.08444334879078	0.00309796958561521	7.96142444444444
1525	MTfmi	blade	extrusion	30.9711111111111	-0.0844506545423153	0.0030974469697207	7.97809111111111
1526	MTfmi	blade	extrusion	30.9877777777778	-0.0844579602938506	0.00309692435382619	7.99475777777778
1527	MTfmi	blade	extrusion	31.0044444444444	-0.0844652660453859	0.00309640173793169	8.01142444444444
1528	MTfmi	blade	extrusion	31.0211111111111	-0.0844725717969212	0.00309587912203717	8.02809111111111
1529	MTfmi	blade	extrusion	31.0377777777778	-0.0844798775484565	0.00309535650614267	8.04475777777778
1530	MTfmi	blade	extrusion	31.0544444444444	-0.0844871832999918	0.00309483389024817	8.06142444444444
1531	MTfmi	blade	extrusion	31.0711111111111	-0.0844944890515271	0.00309431127435365	8.07809111111111
1532	MTfmi	blade	extrusion	31.0877777777778	-0.0845017948030624	0.00309378865845915	8.09475777777778
1533	MTfmi	blade	extrusion	31.1044444444444	-0.0845091005545977	0.00309326604256464	8.11142444444445
1534	MTfmi	blade	extrusion	31.1211111111111	-0.0845164063061331	0.00309274342667013	8.12809111111111
1535	MTfmi	blade	extrusion	31.1377777777778	-0.0845237120576683	0.00309222081077563	8.14475777777778
1536	MTfmi	blade	extrusion	31.1544444444444	-0.0845310178092037	0.00309169819488113	8.16142444444444
1537	MTfmi	blade	extrusion	31.1711111111111	-0.084538323560739	0.00309117557898662	8.17809111111111
1538	MTfmi	blade	extrusion	31.1877777777778	-0.0845455597301152	0.00309072254525124	8.19475777777777
1539	MTfmi	blade	extrusion	31.2044444444444	-0.0845525349663946	0.00309053044461263	8.21142444444444
1540	MTfmi	blade	extrusion	31.2211111111111	-0.0845592492695772	0.00309059927707076	8.22809111111111
1541	MTfmi	blade	extrusion	31.2377777777778	-0.0845657026396631	0.00309092904262565	8.24475777777778
1542	MTfmi	blade	extrusion	31.2544444444444	-0.0845718950766523	0.0030915197412773	8.26142444444444
1543	MTfmi	blade	extrusion	31.2711111111111	-0.0845778961627038	0.00309230179086656	8.27809111111111
1544	MTfmi	blade	extrusion	31.2877777777778	-0.0845838972487554	0.00309308384045582	8.29475777777778
1545	MTfmi	blade	extrusion	31.3044444444444	-0.0845898983348069	0.00309386589004509	8.31142444444444
1546	MTfmi	blade	extrusion	31.3211111111111	-0.0845958994208584	0.00309464793963435	8.32809111111111
1547	MTfmi	blade	extrusion	31.3377777777778	-0.08460190050691	0.00309542998922361	8.34475777777778
1548	MTfmi	blade	extrusion	31.3544444444444	-0.0846079015929615	0.00309621203881288	8.36142444444445
1549	MTfmi	blade	extrusion	31.3711111111111	-0.0846139026790131	0.00309699408840214	8.37809111111111
1550	MTfmi	blade	extrusion	31.3877777777778	-0.0846199037650646	0.00309777613799141	8.39475777777778
1551	MTfmi	blade	extrusion	31.4044444444444	-0.0846259048511162	0.00309855818758067	8.41142444444444
1552	MTfmi	blade	extrusion	31.4211111111111	-0.0846319059371677	0.00309934023716993	8.42809111111111
1553	MTfmi	blade	extrusion	31.4377777777778	-0.0846378374410601	0.00310019186891833	8.44475777777777
1554	MTfmi	blade	extrusion	31.4544444444444	-0.0846436889704617	0.00310148539236942	8.46142444444444
1555	MTfmi	blade	extrusion	31.4711111111111	-0.0846495057650239	0.0031032660471747	8.47809111111111
1556	MTfmi	blade	extrusion	31.4877777777778	-0.0846552878247469	0.00310553383333417	8.49475777777778
1557	MTfmi	blade	extrusion	31.5044444444444	-0.0846610351496305	0.00310828875084781	8.51142444444444
1558	MTfmi	blade	extrusion	31.5211111111111	-0.0846668869139805	0.00311139162540998	8.52809111111111
1559	MTfmi	blade	extrusion	31.5377777777778	-0.0846730449560449	0.00311427883658764	8.54475777777778
1560	MTfmi	blade	extrusion	31.5544444444444	-0.0846794640530506	0.00311690516160768	8.56142444444444
1561	MTfmi	blade	extrusion	31.5711111111111	-0.0846861442049976	0.00311927060047009	8.57809111111111
1562	MTfmi	blade	extrusion	31.5877777777778	-0.084693085411886	0.00312137515317488	8.59475777777778
1563	MTfmi	blade	extrusion	31.6044444444444	-0.0847002180815691	0.00312328841186857	8.61142444444445
1564	MTfmi	blade	extrusion	31.6211111111111	-0.0847073507681307	0.00312520168744063	8.62809111111111
1565	MTfmi	blade	extrusion	31.6377777777778	-0.0847144834546922	0.00312711496301268	8.64475777777778
1566	MTfmi	blade	extrusion	31.6544444444444	-0.0847216161412537	0.00312902823858475	8.66142444444444
1567	MTfmi	blade	extrusion	31.6711111111111	-0.0847287488278153	0.00313094151415681	8.67809111111111
1568	MTfmi	blade	extrusion	31.6877777777778	-0.0847358119222303	0.00313292438187539	8.69475777777777
1569	MTfmi	blade	extrusion	31.7044444444444	-0.084742433154981	0.00313498732902859	8.71142444444444
1570	MTfmi	blade	extrusion	31.7211111111111	-0.0847485673032886	0.0031370851328377	8.72809111111111
1571	MTfmi	blade	extrusion	31.7377777777778	-0.0847542143671532	0.00313921779330271	8.74475777777778
1572	MTfmi	blade	extrusion	31.7544444444444	-0.0847593743465747	0.00314138531042364	8.76142444444444
1573	MTfmi	blade	extrusion	31.7711111111111	-0.0847641168336997	0.00314351809205393	8.77809111111111
1574	MTfmi	blade	extrusion	31.7877777777778	-0.0847688140980461	0.00314560565090552	8.79475777777778
1575	MTfmi	blade	cell_area	18.6877777777778	0	0	-4.30524222222222
1576	MTfmi	blade	cell_area	18.7044444444444	-0.00303025519836187	0.000240482079432693	-4.28857555555556
1577	MTfmi	blade	cell_area	18.7211111111111	-0.00604905652486228	0.00048877691694974	-4.27190888888889
1578	MTfmi	blade	cell_area	18.7377777777778	-0.00905640397950125	0.000744884512551139	-4.25524222222223
1579	MTfmi	blade	cell_area	18.7544444444444	-0.0120522975622794	0.00100880486623695	-4.23857555555556
1580	MTfmi	blade	cell_area	18.7711111111111	-0.0150352508787209	0.00127905158353253	-4.22190888888889
1581	MTfmi	blade	cell_area	18.7877777777778	-0.0180058373447262	0.00154687607892836	-4.20524222222222
1582	MTfmi	blade	cell_area	18.8044444444444	-0.0209652222104719	0.00181111310224832	-4.18857555555556
1583	MTfmi	blade	cell_area	18.8211111111111	-0.0239134054759569	0.00207176265349232	-4.17190888888889
1584	MTfmi	blade	cell_area	18.8377777777778	-0.0268503871411817	0.0023288247326604	-4.15524222222222
1585	MTfmi	blade	cell_area	18.8544444444444	-0.0297777931785299	0.00258392531213608	-4.13857555555556
1586	MTfmi	blade	cell_area	18.8711111111111	-0.0326732720671186	0.00286835876091232	-4.12190888888889
1587	MTfmi	blade	cell_area	18.8877777777778	-0.0355301180707119	0.00318883081522353	-4.10524222222222
1588	MTfmi	blade	cell_area	18.9044444444444	-0.0383483311893106	0.00354534147506979	-4.08857555555556
1589	MTfmi	blade	cell_area	18.9211111111111	-0.0411279114229145	0.00393789074045108	-4.07190888888889
1590	MTfmi	blade	cell_area	18.9377777777778	-0.0438715204788154	0.00436914031865854	-4.05524222222222
1591	MTfmi	blade	cell_area	18.9544444444444	-0.0466093715757259	0.00482351638107873	-4.03857555555556
1592	MTfmi	blade	cell_area	18.9711111111111	-0.0493471880945625	0.00529529554679586	-4.02190888888889
1593	MTfmi	blade	cell_area	18.9877777777778	-0.0520849700353252	0.00578447781580992	-4.00524222222223
1594	MTfmi	blade	cell_area	19.0044444444444	-0.0548227173980146	0.00629106318812102	-3.98857555555556
1595	MTfmi	blade	cell_area	19.0211111111111	-0.0575544375020376	0.00680905898313688	-3.97190888888889
1596	MTfmi	blade	cell_area	19.0377777777778	-0.0602584665112307	0.00732716929376508	-3.95524222222222
1597	MTfmi	blade	cell_area	19.0544444444444	-0.0629335084344608	0.00784669011113963	-3.93857555555556
1598	MTfmi	blade	cell_area	19.0711111111111	-0.0655795632717266	0.00836762143526032	-3.92190888888889
1599	MTfmi	blade	cell_area	19.0877777777778	-0.0681966310230287	0.00888996326612725	-3.90524222222222
1600	MTfmi	blade	cell_area	19.1044444444444	-0.0707861213314145	0.00941512524678773	-3.88857555555556
1601	MTfmi	blade	cell_area	19.1211111111111	-0.0733536856896719	0.0099452089212145	-3.87190888888889
1602	MTfmi	blade	cell_area	19.1377777777778	-0.0758997678414018	0.0104797705458055	-3.85524222222222
1603	MTfmi	blade	cell_area	19.1544444444444	-0.0784243677866047	0.0110188101205608	-3.83857555555556
1604	MTfmi	blade	cell_area	19.1711111111111	-0.0809274855252806	0.0115623276454804	-3.82190888888889
1605	MTfmi	blade	cell_area	19.1877777777778	-0.083408745521359	0.0121099475844934	-3.80524222222222
1606	MTfmi	blade	cell_area	19.2044444444444	-0.0858692487731603	0.0126585034908874	-3.78857555555556
1607	MTfmi	blade	cell_area	19.2211111111111	-0.0883095287113142	0.0132074619340331	-3.77190888888889
1608	MTfmi	blade	cell_area	19.2377777777778	-0.0907295853358209	0.0137568229139306	-3.75524222222223
1609	MTfmi	blade	cell_area	19.2544444444444	-0.0931294186466807	0.01430658643058	-3.73857555555556
1610	MTfmi	blade	cell_area	19.2711111111111	-0.0955063932616484	0.0148541171017368	-3.72190888888889
1611	MTfmi	blade	cell_area	19.2877777777778	-0.0978511558725782	0.0153942736332035	-3.70524222222222
1612	MTfmi	blade	cell_area	19.3044444444444	-0.100163179977726	0.0159275825267236	-3.68857555555556
1613	MTfmi	blade	cell_area	19.3211111111111	-0.102442465577094	0.0164540437822974	-3.67190888888889
1614	MTfmi	blade	cell_area	19.3377777777778	-0.104689012670679	0.0169736573999245	-3.65524222222222
1615	MTfmi	blade	cell_area	19.3544444444444	-0.106905566404133	0.0174891685252551	-3.63857555555556
1616	MTfmi	blade	cell_area	19.3711111111111	-0.109114212754748	0.017993589482072	-3.62190888888889
1617	MTfmi	blade	cell_area	19.3877777777778	-0.111318585929212	0.0184832860636863	-3.60524222222222
1618	MTfmi	blade	cell_area	19.4044444444444	-0.113518685927525	0.0189582582700981	-3.58857555555556
1619	MTfmi	blade	cell_area	19.4211111111111	-0.115714512749688	0.0194185061013074	-3.57190888888889
1620	MTfmi	blade	cell_area	19.4377777777778	-0.117905952843618	0.0198639160052315	-3.55524222222222
1621	MTfmi	blade	cell_area	19.4544444444444	-0.120084671217203	0.0203021984375258	-3.53857555555556
1622	MTfmi	blade	cell_area	19.4711111111111	-0.122248662189474	0.020735359079161	-3.52190888888889
1623	MTfmi	blade	cell_area	19.4877777777778	-0.124397925760429	0.0211633979301372	-3.50524222222223
1624	MTfmi	blade	cell_area	19.5044444444444	-0.12653246193007	0.0215863149904544	-3.48857555555556
1625	MTfmi	blade	cell_area	19.5211111111111	-0.1286522031644	0.022004042726116	-3.47190888888889
1626	MTfmi	blade	cell_area	19.5377777777778	-0.130760483404711	0.0224128757588466	-3.45524222222222
1627	MTfmi	blade	cell_area	19.5544444444444	-0.132858182565951	0.0228119341737002	-3.43857555555556
1628	MTfmi	blade	cell_area	19.5711111111111	-0.134945300648119	0.023201217970677	-3.42190888888889
1629	MTfmi	blade	cell_area	19.5877777777778	-0.137021837651216	0.0235807271497766	-3.40524222222222
1630	MTfmi	blade	cell_area	19.6044444444444	-0.139085702328075	0.0239483704638338	-3.38857555555556
1631	MTfmi	blade	cell_area	19.6211111111111	-0.141128753429497	0.0243007873026399	-3.37190888888889
1632	MTfmi	blade	cell_area	19.6377777777778	-0.143150393375605	0.024638575246069	-3.35524222222222
1633	MTfmi	blade	cell_area	19.6544444444444	-0.145150622166401	0.0249617342941211	-3.33857555555556
1634	MTfmi	blade	cell_area	19.6711111111111	-0.147129439801884	0.0252702644467962	-3.32190888888889
1635	MTfmi	blade	cell_area	19.6877777777778	-0.149090378815944	0.0255676982379834	-3.30524222222222
1636	MTfmi	blade	cell_area	19.7044444444444	-0.151038895669005	0.0258680081436464	-3.28857555555556
1637	MTfmi	blade	cell_area	19.7211111111111	-0.152973925859127	0.0261722586657276	-3.27190888888889
1638	MTfmi	blade	cell_area	19.7377777777778	-0.154895469386307	0.0264804498042269	-3.25524222222223
1639	MTfmi	blade	cell_area	19.7544444444444	-0.156803526250548	0.0267925815591444	-3.23857555555556
1640	MTfmi	blade	cell_area	19.7711111111111	-0.158696107050332	0.027106664528963	-3.22190888888889
1641	MTfmi	blade	cell_area	19.7877777777778	-0.160569265364409	0.027415703426588	-3.20524222222222
1642	MTfmi	blade	cell_area	19.8044444444444	-0.16242338230101	0.0277193171437886	-3.18857555555556
1643	MTfmi	blade	cell_area	19.8211111111111	-0.164258457860137	0.028017505680565	-3.17190888888889
1644	MTfmi	blade	cell_area	19.8377777777778	-0.166074492041787	0.028310269036917	-3.15524222222222
1645	MTfmi	blade	cell_area	19.8544444444444	-0.16787052194657	0.028596644313452	-3.13857555555556
1646	MTfmi	blade	cell_area	19.8711111111111	-0.16964788690852	0.0288699962294754	-3.12190888888889
1647	MTfmi	blade	cell_area	19.8877777777778	-0.171407583754479	0.0291293279581455	-3.10524222222222
1648	MTfmi	blade	cell_area	19.9044444444444	-0.173149612484447	0.0293746394994624	-3.08857555555556
1649	MTfmi	blade	cell_area	19.9211111111111	-0.174873973098424	0.0296059308534262	-3.07190888888889
1650	MTfmi	blade	cell_area	19.9377777777778	-0.176583690863993	0.0298262272876194	-3.05524222222222
1651	MTfmi	blade	cell_area	19.9544444444444	-0.178280832045681	0.0300501015092173	-3.03857555555556
1652	MTfmi	blade	cell_area	19.9711111111111	-0.179963833338159	0.0302791168235507	-3.02190888888889
1653	MTfmi	blade	cell_area	19.9877777777778	-0.181632694741425	0.0305132732306197	-3.00524222222223
1654	MTfmi	blade	cell_area	20.0044444444444	-0.183287416255481	0.0307525707304243	-2.98857555555556
1655	MTfmi	blade	cell_area	20.0211111111111	-0.184927427282993	0.0309964387256317	-2.97190888888889
1656	MTfmi	blade	cell_area	20.0377777777778	-0.186558998691794	0.0312354680630798	-2.95524222222222
1657	MTfmi	blade	cell_area	20.0544444444444	-0.188184090484508	0.0314676987401443	-2.93857555555556
1658	MTfmi	blade	cell_area	20.0711111111111	-0.189802702661135	0.0316931307568253	-2.92190888888889
1659	MTfmi	blade	cell_area	20.0877777777778	-0.191414835221675	0.0319117641131225	-2.90524222222222
1660	MTfmi	blade	cell_area	20.1044444444444	-0.193018394019174	0.032121504662082	-2.88857555555556
1661	MTfmi	blade	cell_area	20.1211111111111	-0.194604716185795	0.0323194974632935	-2.87190888888889
1662	MTfmi	blade	cell_area	20.1377777777778	-0.196173075730608	0.0325064685076853	-2.85524222222222
1663	MTfmi	blade	cell_area	20.1544444444444	-0.197723472653614	0.0326824177952577	-2.83857555555556
1664	MTfmi	blade	cell_area	20.1711111111111	-0.199255906954812	0.0328473453260104	-2.82190888888889
1665	MTfmi	blade	cell_area	20.1877777777778	-0.200772789922463	0.0330036623882028	-2.80524222222222
1666	MTfmi	blade	cell_area	20.2044444444444	-0.20228370577863	0.0331550468451935	-2.78857555555556
1667	MTfmi	blade	cell_area	20.2211111111111	-0.203789392818154	0.0333007604021445	-2.77190888888889
1668	MTfmi	blade	cell_area	20.2377777777778	-0.205289851041034	0.0334408030590556	-2.75524222222223
1669	MTfmi	blade	cell_area	20.2544444444444	-0.206785080447269	0.033575174815927	-2.73857555555556
1670	MTfmi	blade	cell_area	20.2711111111111	-0.208274144397894	0.0337029390337916	-2.72190888888889
1671	MTfmi	blade	cell_area	20.2877777777778	-0.209748217728995	0.033827769362244	-2.70524222222222
1672	MTfmi	blade	cell_area	20.3044444444444	-0.211205738088883	0.0339512281529728	-2.68857555555556
1673	MTfmi	blade	cell_area	20.3211111111111	-0.21264670547756	0.034073315405978	-2.67190888888889
1674	MTfmi	blade	cell_area	20.3377777777778	-0.214071119895025	0.0341940311212594	-2.65524222222222
1675	MTfmi	blade	cell_area	20.3544444444444	-0.215479238716458	0.0343136326739978	-2.63857555555556
1676	MTfmi	blade	cell_area	20.3711111111111	-0.216876664073594	0.0344279334959512	-2.62190888888889
1677	MTfmi	blade	cell_area	20.3877777777778	-0.218264619553931	0.0345357099996226	-2.60524222222222
1678	MTfmi	blade	cell_area	20.4044444444444	-0.219643105157468	0.0346369621850119	-2.58857555555556
1679	MTfmi	blade	cell_area	20.4211111111111	-0.221012120884206	0.0347316900521192	-2.57190888888889
1680	MTfmi	blade	cell_area	20.4377777777778	-0.222372802951993	0.0348210298187934	-2.55524222222222
1681	MTfmi	blade	cell_area	20.4544444444444	-0.223718167393318	0.0349182146507145	-2.53857555555556
1682	MTfmi	blade	cell_area	20.4711111111111	-0.225045687066532	0.0350257716895313	-2.52190888888889
1683	MTfmi	blade	cell_area	20.4877777777778	-0.226355361971635	0.0351437009352441	-2.50524222222222
1684	MTfmi	blade	cell_area	20.5044444444444	-0.227647192108628	0.0352720023878526	-2.48857555555556
1685	MTfmi	blade	cell_area	20.5211111111111	-0.228923673044935	0.0354131716147826	-2.47190888888889
1686	MTfmi	blade	cell_area	20.5377777777778	-0.230206046917635	0.0355596920997971	-2.45524222222222
1687	MTfmi	blade	cell_area	20.5544444444444	-0.231497908558393	0.0357079690112317	-2.43857555555556
1688	MTfmi	blade	cell_area	20.5711111111111	-0.232799257967209	0.0358580023490865	-2.42190888888889
1689	MTfmi	blade	cell_area	20.5877777777778	-0.234110095144082	0.0360097921133614	-2.40524222222222
1690	MTfmi	blade	cell_area	20.6044444444444	-0.235428985273943	0.0361619034889875	-2.38857555555556
1691	MTfmi	blade	cell_area	20.6211111111111	-0.236746356843097	0.0363160165067833	-2.37190888888889
1692	MTfmi	blade	cell_area	20.6377777777778	-0.238060803408478	0.0364735376098131	-2.35524222222222
1693	MTfmi	blade	cell_area	20.6544444444444	-0.239372324970086	0.0366344667980768	-2.33857555555556
1694	MTfmi	blade	cell_area	20.6711111111111	-0.240680921527921	0.0367988040715745	-2.32190888888889
1695	MTfmi	blade	cell_area	20.6877777777778	-0.241985134495148	0.0369650908434695	-2.30524222222222
1696	MTfmi	blade	cell_area	20.7044444444444	-0.243280057605508	0.0371302111524154	-2.28857555555556
1697	MTfmi	blade	cell_area	20.7211111111111	-0.24456546707089	0.0372943887865258	-2.27190888888889
1698	MTfmi	blade	cell_area	20.7377777777778	-0.245841362891294	0.0374576237458008	-2.25524222222222
1699	MTfmi	blade	cell_area	20.7544444444444	-0.247107745066718	0.0376199160302404	-2.23857555555556
1700	MTfmi	blade	cell_area	20.7711111111111	-0.248364996443672	0.0377816484863536	-2.22190888888889
1701	MTfmi	blade	cell_area	20.7877777777778	-0.249610296050439	0.0379477477416578	-2.20524222222222
1702	MTfmi	blade	cell_area	20.8044444444444	-0.250842675437113	0.0381191822460575	-2.18857555555556
1703	MTfmi	blade	cell_area	20.8211111111111	-0.252062134603695	0.0382959519995528	-2.17190888888889
1704	MTfmi	blade	cell_area	20.8377777777778	-0.253268673550184	0.0384780570021436	-2.15524222222222
1705	MTfmi	blade	cell_area	20.8544444444444	-0.254462040616345	0.0386652455935935	-2.13857555555556
1706	MTfmi	blade	cell_area	20.8711111111111	-0.255647806888461	0.0388505625563184	-2.12190888888889
1707	MTfmi	blade	cell_area	20.8877777777778	-0.256827538154515	0.0390324421023347	-2.10524222222222
1708	MTfmi	blade	cell_area	20.9044444444444	-0.258001234414508	0.0392108842316424	-2.08857555555556
1709	MTfmi	blade	cell_area	20.9211111111111	-0.259168895668439	0.0393858889442416	-2.07190888888889
1710	MTfmi	blade	cell_area	20.9377777777778	-0.260329689959037	0.0395566242828594	-2.05524222222222
1711	MTfmi	blade	cell_area	20.9544444444444	-0.261479109380697	0.0397230223880982	-2.03857555555556
1712	MTfmi	blade	cell_area	20.9711111111111	-0.262616598927644	0.0398856382657336	-2.02190888888889
1713	MTfmi	blade	cell_area	20.9877777777778	-0.263742158599879	0.0400444719157656	-2.00524222222222
1714	MTfmi	blade	cell_area	21.0044444444444	-0.264855788397401	0.0401995233381942	-1.98857555555556
1715	MTfmi	blade	cell_area	21.0211111111111	-0.26595888769655	0.0403521919093595	-1.97190888888889
1716	MTfmi	blade	cell_area	21.0377777777778	-0.267060051041585	0.0405015796548725	-1.95524222222222
1717	MTfmi	blade	cell_area	21.0544444444444	-0.268160464997337	0.0406465000099024	-1.93857555555556
1718	MTfmi	blade	cell_area	21.0711111111111	-0.269260129563807	0.0407869529744492	-1.92190888888889
1719	MTfmi	blade	cell_area	21.0877777777778	-0.270359044740994	0.0409229385485127	-1.90524222222222
1720	MTfmi	blade	cell_area	21.1044444444444	-0.271457793512497	0.041055039715692	-1.88857555555556
1721	MTfmi	blade	cell_area	21.1211111111111	-0.272553358130196	0.0411894806339	-1.87190888888889
1722	MTfmi	blade	cell_area	21.1377777777778	-0.273644583355837	0.041327416541391	-1.85524222222222
1723	MTfmi	blade	cell_area	21.1544444444444	-0.27473146918942	0.041468847438165	-1.83857555555556
1724	MTfmi	blade	cell_area	21.1711111111111	-0.275814015630945	0.0416137733242219	-1.82190888888889
1725	MTfmi	blade	cell_area	21.1877777777778	-0.276890201406988	0.0417601729261383	-1.80524222222222
1726	MTfmi	blade	cell_area	21.2044444444444	-0.277956296680303	0.0419006590773324	-1.78857555555556
1727	MTfmi	blade	cell_area	21.2211111111111	-0.279012758617055	0.0420347746116374	-1.77190888888889
1728	MTfmi	blade	cell_area	21.2377777777778	-0.280059587217245	0.0421625195290534	-1.75524222222222
1729	MTfmi	blade	cell_area	21.2544444444444	-0.281096782480873	0.0422838938295803	-1.73857555555556
1730	MTfmi	blade	cell_area	21.2711111111111	-0.282127510999987	0.042402064105267	-1.72190888888889
1731	MTfmi	blade	cell_area	21.2877777777778	-0.283161114702958	0.0425251046840124	-1.70524222222222
1732	MTfmi	blade	cell_area	21.3044444444444	-0.284197752039845	0.0426528571157577	-1.68857555555556
1733	MTfmi	blade	cell_area	21.3211111111111	-0.285237423010647	0.0427853214005029	-1.67190888888889
1734	MTfmi	blade	cell_area	21.3377777777778	-0.286280127615365	0.0429224975382479	-1.65524222222222
1735	MTfmi	blade	cell_area	21.3544444444444	-0.287324152639519	0.0430626723145128	-1.63857555555556
1736	MTfmi	blade	cell_area	21.3711111111111	-0.288366696508392	0.0431992246243747	-1.62190888888889
1737	MTfmi	blade	cell_area	21.3877777777778	-0.289408236663259	0.0433316770265575	-1.60524222222222
1738	MTfmi	blade	cell_area	21.4044444444444	-0.290448773104122	0.0434600295210614	-1.58857555555556
1739	MTfmi	blade	cell_area	21.4211111111111	-0.29148830583098	0.0435842821078863	-1.57190888888889
1740	MTfmi	blade	cell_area	21.4377777777778	-0.292526329234584	0.043703929177784	-1.55524222222222
1741	MTfmi	blade	cell_area	21.4544444444444	-0.293554746710249	0.0438242864845739	-1.53857555555556
1742	MTfmi	blade	cell_area	21.4711111111111	-0.294571881713163	0.0439470305730691	-1.52190888888889
1743	MTfmi	blade	cell_area	21.4877777777778	-0.295577734243325	0.0440721614432698	-1.50524222222222
1744	MTfmi	blade	cell_area	21.5044444444444	-0.296572304300735	0.0441996790951758	-1.48857555555556
1745	MTfmi	blade	cell_area	21.5211111111111	-0.297555089964146	0.0443290816075396	-1.47190888888889
1746	MTfmi	blade	cell_area	21.5377777777778	-0.298529674883198	0.0444540247638597	-1.45524222222222
1747	MTfmi	blade	cell_area	21.5544444444444	-0.299497300041159	0.0445732675808683	-1.43857555555556
1748	MTfmi	blade	cell_area	21.5711111111111	-0.300457965438029	0.0446868100585655	-1.42190888888889
1749	MTfmi	blade	cell_area	21.5877777777778	-0.301411671073808	0.0447946521969511	-1.40524222222222
1750	MTfmi	blade	cell_area	21.6044444444444	-0.302358961586564	0.0448973386340937	-1.38857555555556
1751	MTfmi	blade	cell_area	21.6211111111111	-0.303303711424371	0.0449939904312975	-1.37190888888889
1752	MTfmi	blade	cell_area	21.6377777777778	-0.304246514760573	0.0450840134152162	-1.35524222222222
1753	MTfmi	blade	cell_area	21.6544444444444	-0.305187371595172	0.0451674075858499	-1.33857555555556
1754	MTfmi	blade	cell_area	21.6711111111111	-0.306126281928168	0.0452441729431985	-1.32190888888889
1755	MTfmi	blade	cell_area	21.6877777777778	-0.307063146866315	0.0453142105940174	-1.30524222222222
1756	MTfmi	blade	cell_area	21.7044444444444	-0.307999096513293	0.0453758465217796	-1.28857555555556
1757	MTfmi	blade	cell_area	21.7211111111111	-0.308934481384129	0.0454287302114594	-1.27190888888889
1758	MTfmi	blade	cell_area	21.7377777777778	-0.309869301478823	0.0454728616630568	-1.25524222222222
1759	MTfmi	blade	cell_area	21.7544444444444	-0.310803556797374	0.0455082408765717	-1.23857555555556
1760	MTfmi	blade	cell_area	21.7711111111111	-0.31173653729723	0.045534157809452	-1.22190888888889
1761	MTfmi	blade	cell_area	21.7877777777778	-0.312664304466921	0.0455506457391317	-1.20524222222222
1762	MTfmi	blade	cell_area	21.8044444444444	-0.313586361832832	0.045558201139224	-1.18857555555556
1763	MTfmi	blade	cell_area	21.8211111111111	-0.314502709394966	0.0455568240097289	-1.17190888888889
1764	MTfmi	blade	cell_area	21.8377777777778	-0.31541334715332	0.0455465143506463	-1.15524222222222
1765	MTfmi	blade	cell_area	21.8544444444444	-0.316319685574089	0.0455286826281695	-1.13857555555556
1766	MTfmi	blade	cell_area	21.8711111111111	-0.317222302238135	0.0455105088254984	-1.12190888888889
1767	MTfmi	blade	cell_area	21.8877777777778	-0.318120371845167	0.0454928182429251	-1.10524222222222
1768	MTfmi	blade	cell_area	21.9044444444444	-0.319013894395184	0.0454756108804496	-1.08857555555556
1769	MTfmi	blade	cell_area	21.9211111111111	-0.319902869888186	0.0454588867380718	-1.07190888888889
1770	MTfmi	blade	cell_area	21.9377777777778	-0.320788273785452	0.0454436212770702	-1.05524222222222
1771	MTfmi	blade	cell_area	21.9544444444444	-0.321671365730628	0.0454339198908292	-1.03857555555556
1772	MTfmi	blade	cell_area	21.9711111111111	-0.322551790004997	0.0454301382980661	-1.02190888888889
1773	MTfmi	blade	cell_area	21.9877777777778	-0.323429546608559	0.0454322764987808	-1.00524222222222
1774	MTfmi	blade	cell_area	22.0044444444444	-0.324304635541313	0.0454403344929735	-0.988575555555556
1775	MTfmi	blade	cell_area	22.0211111111111	-0.32517624660949	0.0454535020868743	-0.97190888888889
1776	MTfmi	blade	cell_area	22.0377777777778	-0.326042945141998	0.0454687578858427	-0.955242222222225
1777	MTfmi	blade	cell_area	22.0544444444444	-0.326904929479279	0.0454859035494353	-0.938575555555559
1778	MTfmi	blade	cell_area	22.0711111111111	-0.327762199621334	0.045504939077652	-0.92190888888889
1779	MTfmi	blade	cell_area	22.0877777777778	-0.328614755568162	0.0455258644704929	-0.905242222222224
1780	MTfmi	blade	cell_area	22.1044444444444	-0.329462415087591	0.0455484974957852	-0.888575555555558
1781	MTfmi	blade	cell_area	22.1211111111111	-0.33030779787323	0.0455692161829692	-0.871908888888889
1782	MTfmi	blade	cell_area	22.1377777777778	-0.331151684133101	0.0455872403240238	-0.855242222222223
1783	MTfmi	blade	cell_area	22.1544444444444	-0.331994073867204	0.0456025699189489	-0.838575555555558
1784	MTfmi	blade	cell_area	22.1711111111111	-0.332834967075538	0.0456152049677445	-0.821908888888892
1785	MTfmi	blade	cell_area	22.1877777777778	-0.333671955676485	0.0456227373887911	-0.805242222222223
1786	MTfmi	blade	cell_area	22.2044444444444	-0.334492942587139	0.0456240198160854	-0.788575555555557
1787	MTfmi	blade	cell_area	22.2211111111111	-0.335296559092889	0.0456204209642401	-0.771908888888891
1788	MTfmi	blade	cell_area	22.2377777777778	-0.336082805193734	0.0456119408332551	-0.755242222222222
1789	MTfmi	blade	cell_area	22.2544444444444	-0.336851680889674	0.0455985794231304	-0.738575555555556
1790	MTfmi	blade	cell_area	22.2711111111111	-0.337604880537972	0.045582031091128	-0.72190888888889
1791	MTfmi	blade	cell_area	22.2877777777778	-0.338353912505409	0.0455601064354062	-0.705242222222225
1792	MTfmi	blade	cell_area	22.3044444444444	-0.339100489013064	0.045531093234887	-0.688575555555559
1793	MTfmi	blade	cell_area	22.3211111111111	-0.339844610060936	0.0454949914895703	-0.67190888888889
1794	MTfmi	blade	cell_area	22.3377777777778	-0.340586275649026	0.0454518011994563	-0.655242222222224
1795	MTfmi	blade	cell_area	22.3544444444444	-0.341324246542572	0.0454002831297832	-0.638575555555558
1796	MTfmi	blade	cell_area	22.3711111111111	-0.342050217897444	0.0453419263334912	-0.621908888888889
1797	MTfmi	blade	cell_area	22.3877777777778	-0.342762965476509	0.045277955047714	-0.605242222222223
1798	MTfmi	blade	cell_area	22.4044444444444	-0.343462489279765	0.0452083692724516	-0.588575555555558
1799	MTfmi	blade	cell_area	22.4211111111111	-0.344148789307214	0.045133169007704	-0.571908888888892
1800	MTfmi	blade	cell_area	22.4377777777778	-0.344822513269459	0.0450530019640741	-0.555242222222223
1801	MTfmi	blade	cell_area	22.4544444444444	-0.345489972733252	0.0449651189831231	-0.538575555555557
1802	MTfmi	blade	cell_area	22.4711111111111	-0.346152300289243	0.0448683874742021	-0.521908888888891
1803	MTfmi	blade	cell_area	22.4877777777778	-0.346809495937433	0.044762807437311	-0.505242222222222
1804	MTfmi	blade	cell_area	22.5044444444444	-0.347461559677821	0.0446483788724497	-0.488575555555556
1805	MTfmi	blade	cell_area	22.5211111111111	-0.348109873831411	0.0445264841006223	-0.47190888888889
1806	MTfmi	blade	cell_area	22.5377777777778	-0.348752782008603	0.0444063822769495	-0.455242222222225
1807	MTfmi	blade	cell_area	22.5544444444444	-0.349388919766309	0.044289437844521	-0.438575555555559
1808	MTfmi	blade	cell_area	22.5711111111111	-0.350018287104529	0.044175650803337	-0.42190888888889
1809	MTfmi	blade	cell_area	22.5877777777778	-0.350640884023261	0.0440650211533974	-0.405242222222224
1810	MTfmi	blade	cell_area	22.6044444444444	-0.351256038990497	0.043956877362694	-0.388575555555558
1811	MTfmi	blade	cell_area	22.6211111111111	-0.351860194866861	0.0438510831445587	-0.371908888888889
1812	MTfmi	blade	cell_area	22.6377777777778	-0.352452924045762	0.0437480661055805	-0.355242222222223
1813	MTfmi	blade	cell_area	22.6544444444444	-0.353034226527201	0.0436478262457592	-0.338575555555558
1814	MTfmi	blade	cell_area	22.6711111111111	-0.353604102311178	0.043550363565095	-0.321908888888892
1815	MTfmi	blade	cell_area	22.6877777777778	-0.35416405688321	0.0434571835491047	-0.305242222222223
1816	MTfmi	blade	cell_area	22.7044444444444	-0.354720250879972	0.0433704057314556	-0.288575555555557
1817	MTfmi	blade	cell_area	22.7211111111111	-0.355273189439342	0.0432895249742718	-0.271908888888891
1818	MTfmi	blade	cell_area	22.7377777777778	-0.355822872561318	0.043214541277553	-0.255242222222222
1819	MTfmi	blade	cell_area	22.7544444444444	-0.3563693002459	0.0431454546412995	-0.238575555555556
1820	MTfmi	blade	cell_area	22.7711111111111	-0.356910659306533	0.0430804518789549	-0.22190888888889
1821	MTfmi	blade	cell_area	22.7877777777778	-0.357443141493473	0.0430133687142042	-0.205242222222225
1822	MTfmi	blade	cell_area	22.8044444444444	-0.357967041310041	0.042943910643726	-0.188575555555559
1823	MTfmi	blade	cell_area	22.8211111111111	-0.358482358756238	0.0428720776675203	-0.17190888888889
1824	MTfmi	blade	cell_area	22.8377777777778	-0.358989093832062	0.042797869785587	-0.155242222222224
1825	MTfmi	blade	cell_area	22.8544444444444	-0.359486061715209	0.0427201021756214	-0.138575555555558
1826	MTfmi	blade	cell_area	22.8711111111111	-0.359969445016192	0.0426360757044344	-0.121908888888889
1827	MTfmi	blade	cell_area	22.8877777777778	-0.360439103952974	0.0425459301540634	-0.105242222222223
1828	MTfmi	blade	cell_area	22.9044444444444	-0.360895038525554	0.0424496655245083	-0.0885755555555576
1829	MTfmi	blade	cell_area	22.9211111111111	-0.361337248733933	0.0423472818157692	-0.0719088888888919
1830	MTfmi	blade	cell_area	22.9377777777778	-0.361766700426029	0.042239744875765	-0.0552422222222226
1831	MTfmi	blade	cell_area	22.9544444444444	-0.362188106299356	0.0421276541705366	-0.0385755555555569
1832	MTfmi	blade	cell_area	22.9711111111111	-0.362601980507848	0.0420104955461499	-0.0219088888888912
1833	MTfmi	blade	cell_area	22.9877777777778	-0.363008323051505	0.0418882690026049	-0.00524222222222193
1834	MTfmi	blade	cell_area	23.0044444444444	-0.363407133930326	0.0417609745399018	0.0114244444444438
1835	MTfmi	blade	cell_area	23.0211111111111	-0.363798496737123	0.0416286957508512	0.0280911111111095
1836	MTfmi	blade	cell_area	23.0377777777778	-0.364179087112834	0.0414952167549746	0.0447577777777752
1837	MTfmi	blade	cell_area	23.0544444444444	-0.364548016497637	0.0413614261120947	0.061424444444441
1838	MTfmi	blade	cell_area	23.0711111111111	-0.36490528489153	0.0412273238222116	0.0780911111111102
1839	MTfmi	blade	cell_area	23.0877777777778	-0.365250892294514	0.0410929098853252	0.0947577777777759
1840	MTfmi	blade	cell_area	23.1044444444444	-0.365585428233281	0.0409587738281274	0.111424444444442
1841	MTfmi	blade	cell_area	23.1211111111111	-0.365912795615837	0.040824255139416	0.128091111111111
1842	MTfmi	blade	cell_area	23.1377777777778	-0.366233564869584	0.0406887833917901	0.144757777777777
1843	MTfmi	blade	cell_area	23.1544444444444	-0.366547735994521	0.0405523585852497	0.161424444444442
1844	MTfmi	blade	cell_area	23.1711111111111	-0.366855308990647	0.0404149807197947	0.178091111111108
1845	MTfmi	blade	cell_area	23.1877777777778	-0.367155332123311	0.040275698060772	0.194757777777777
1846	MTfmi	blade	cell_area	23.2044444444444	-0.367438982945108	0.0401380985149928	0.211424444444443
1847	MTfmi	blade	cell_area	23.2211111111111	-0.367704710161762	0.0400037333767339	0.228091111111109
1848	MTfmi	blade	cell_area	23.2377777777778	-0.367952513773272	0.0398726026459954	0.244757777777778
1849	MTfmi	blade	cell_area	23.2544444444444	-0.368182393779638	0.0397447063227772	0.261424444444444
1850	MTfmi	blade	cell_area	23.2711111111111	-0.368395802084315	0.0396214963105333	0.27809111111111
1851	MTfmi	blade	cell_area	23.2877777777778	-0.368602223998994	0.0395014727665679	0.294757777777775
1852	MTfmi	blade	cell_area	23.3044444444444	-0.368803032667974	0.0393832625465826	0.311424444444441
1853	MTfmi	blade	cell_area	23.3211111111111	-0.368998228091254	0.0392668656505774	0.32809111111111
1854	MTfmi	blade	cell_area	23.3377777777778	-0.369187810268836	0.0391522820785523	0.344757777777776
1855	MTfmi	blade	cell_area	23.3544444444444	-0.369371270707043	0.0390390033368331	0.361424444444442
1856	MTfmi	blade	cell_area	23.3711111111111	-0.369541103317054	0.0389317387990344	0.378091111111111
1857	MTfmi	blade	cell_area	23.3877777777778	-0.369695781166064	0.0388320153979609	0.394757777777777
1858	MTfmi	blade	cell_area	23.4044444444444	-0.369835304254073	0.0387398331336127	0.411424444444442
1859	MTfmi	blade	cell_area	23.4211111111111	-0.36995967258108	0.0386551920059896	0.428091111111108
1860	MTfmi	blade	cell_area	23.4377777777778	-0.370069262749684	0.0385784686176893	0.444757777777777
1861	MTfmi	blade	cell_area	23.4544444444444	-0.370172240027518	0.0385035690153644	0.461424444444443
1862	MTfmi	blade	cell_area	23.4711111111111	-0.370270386817205	0.0384287107963924	0.478091111111109
1863	MTfmi	blade	cell_area	23.4877777777778	-0.370363703118745	0.0383538939607732	0.494757777777778
1864	MTfmi	blade	cell_area	23.5044444444444	-0.370452188932137	0.0382791185085069	0.511424444444444
1865	MTfmi	blade	cell_area	23.5211111111111	-0.370536127988688	0.0382046681708988	0.52809111111111
1866	MTfmi	blade	cell_area	23.5377777777778	-0.370616642441303	0.0381309813172213	0.544757777777775
1867	MTfmi	blade	cell_area	23.5544444444444	-0.370693817762939	0.0380579724745199	0.561424444444441
1868	MTfmi	blade	cell_area	23.5711111111111	-0.370767653953594	0.0379856416427948	0.57809111111111
1869	MTfmi	blade	cell_area	23.5877777777778	-0.37083815101327	0.0379139888220459	0.594757777777776
1870	MTfmi	blade	cell_area	23.6044444444444	-0.370903684937754	0.0378413900080633	0.611424444444442
1871	MTfmi	blade	cell_area	23.6211111111111	-0.370956094041134	0.0377670748636066	0.628091111111111
1872	MTfmi	blade	cell_area	23.6377777777778	-0.370994454404824	0.0376919673072605	0.644757777777777
1873	MTfmi	blade	cell_area	23.6544444444444	-0.371018766028824	0.0376160673390247	0.661424444444442
1874	MTfmi	blade	cell_area	23.6711111111111	-0.371029028913134	0.0375393749588993	0.678091111111108
1875	MTfmi	blade	cell_area	23.6877777777778	-0.371027018324551	0.0374636654336805	0.694757777777777
1876	MTfmi	blade	cell_area	23.7044444444444	-0.371020820529131	0.0373906164646902	0.711424444444443
1877	MTfmi	blade	cell_area	23.7211111111111	-0.371011236597465	0.0373194269813366	0.728091111111109
1878	MTfmi	blade	cell_area	23.7377777777778	-0.370998266529555	0.0372500969836197	0.744757777777778
1879	MTfmi	blade	cell_area	23.7544444444444	-0.3709819103254	0.0371826264715394	0.761424444444444
1880	MTfmi	blade	cell_area	23.7711111111111	-0.370961793705192	0.0371166411652882	0.77809111111111
1881	MTfmi	blade	cell_area	23.7877777777778	-0.370938210584186	0.0370497886106682	0.794757777777775
1882	MTfmi	blade	cell_area	23.8044444444444	-0.370911491758566	0.036981738011498	0.811424444444441
1883	MTfmi	blade	cell_area	23.8211111111111	-0.37088163722833	0.0369124893677774	0.82809111111111
1884	MTfmi	blade	cell_area	23.8377777777778	-0.370848646993478	0.0368420426795064	0.844757777777776
1885	MTfmi	blade	cell_area	23.8544444444444	-0.3708116187059	0.036769495598574	0.861424444444442
1886	MTfmi	blade	cell_area	23.8711111111111	-0.370763973987734	0.0366964635882305	0.878091111111111
1887	MTfmi	blade	cell_area	23.8877777777778	-0.370704688608841	0.036623970878615	0.894757777777777
1888	MTfmi	blade	cell_area	23.9044444444444	-0.370633762569221	0.0365520174697275	0.911424444444442
1889	MTfmi	blade	cell_area	23.9211111111111	-0.370551195868873	0.036480603361568	0.928091111111108
1890	MTfmi	blade	cell_area	23.9377777777778	-0.370459139643855	0.0364118796901923	0.944757777777777
1891	MTfmi	blade	cell_area	23.9544444444444	-0.370359899723237	0.036355371874835	0.961424444444443
1892	MTfmi	blade	cell_area	23.9711111111111	-0.370252573658251	0.0363119823642664	0.978091111111109
1893	MTfmi	blade	cell_area	23.9877777777778	-0.370137161448896	0.0362817111584864	0.994757777777778
1894	MTfmi	blade	cell_area	24.0044444444444	-0.370013663095172	0.036264558257495	1.01142444444444
1895	MTfmi	blade	cell_area	24.0211111111111	-0.369880765049069	0.0362592101132825	1.02809111111111
1896	MTfmi	blade	cell_area	24.0377777777778	-0.369739996128589	0.0362569133937932	1.04475777777778
1897	MTfmi	blade	cell_area	24.0544444444444	-0.369592641602488	0.0362563828302702	1.06142444444444
1898	MTfmi	blade	cell_area	24.0711111111111	-0.369438701470767	0.0362576184227133	1.07809111111111
1899	MTfmi	blade	cell_area	24.0877777777778	-0.369278175733425	0.0362606201711226	1.09475777777778
1900	MTfmi	blade	cell_area	24.1044444444444	-0.369111641693322	0.0362659653783582	1.11142444444444
1901	MTfmi	blade	cell_area	24.1211111111111	-0.36894189288094	0.0362740356796705	1.12809111111111
1902	MTfmi	blade	cell_area	24.1377777777778	-0.368769230783181	0.0362845295881558	1.14475777777778
1903	MTfmi	blade	cell_area	24.1544444444444	-0.368593655400045	0.0362974471038139	1.16142444444444
1904	MTfmi	blade	cell_area	24.1711111111111	-0.368415166731533	0.0363127882266451	1.17809111111111
1905	MTfmi	blade	cell_area	24.1877777777778	-0.368234036768957	0.0363308249479616	1.19475777777778
1906	MTfmi	blade	cell_area	24.2044444444444	-0.368052004847891	0.0363513138844079	1.21142444444444
1907	MTfmi	blade	cell_area	24.2211111111111	-0.367869318808201	0.0363740071961175	1.22809111111111
1908	MTfmi	blade	cell_area	24.2377777777778	-0.367685978649889	0.0363989048830906	1.24475777777778
1909	MTfmi	blade	cell_area	24.2544444444444	-0.367501984372952	0.0364260069453271	1.26142444444444
1910	MTfmi	blade	cell_area	24.2711111111111	-0.367316731327531	0.0364547087329654	1.27809111111111
1911	MTfmi	blade	cell_area	24.2877777777778	-0.367130782215831	0.0364811219695608	1.29475777777778
1912	MTfmi	blade	cell_area	24.3044444444444	-0.366944693410183	0.036504690282782	1.31142444444444
1913	MTfmi	blade	cell_area	24.3211111111111	-0.366758464910587	0.0365254136726288	1.32809111111111
1914	MTfmi	blade	cell_area	24.3377777777778	-0.366572096717043	0.0365432921391015	1.34475777777778
1915	MTfmi	blade	cell_area	24.3544444444444	-0.366384718129292	0.0365574549819405	1.36142444444444
1916	MTfmi	blade	cell_area	24.3711111111111	-0.36619076496772	0.0365686775293339	1.37809111111111
1917	MTfmi	blade	cell_area	24.3877777777778	-0.365989444793851	0.036577752219757	1.39475777777778
1918	MTfmi	blade	cell_area	24.4044444444444	-0.365780757607686	0.0365846790532099	1.41142444444444
1919	MTfmi	blade	cell_area	24.4211111111111	-0.365564703409223	0.0365894580296924	1.42809111111111
1920	MTfmi	blade	cell_area	24.4377777777778	-0.365342163228824	0.036592970179564	1.44475777777778
1921	MTfmi	blade	cell_area	24.4544444444444	-0.365114420511803	0.0365987777244857	1.46142444444444
1922	MTfmi	blade	cell_area	24.4711111111111	-0.364881190411118	0.0366071655115006	1.47809111111111
1923	MTfmi	blade	cell_area	24.4877777777778	-0.364642472926767	0.0366181335406087	1.49475777777778
1924	MTfmi	blade	cell_area	24.5044444444444	-0.364398268058753	0.03663168181181	1.51142444444444
1925	MTfmi	blade	cell_area	24.5211111111111	-0.364149195791367	0.0366484303093984	1.52809111111111
1926	MTfmi	blade	cell_area	24.5377777777778	-0.36389936838006	0.0366676766915409	1.54475777777778
1927	MTfmi	blade	cell_area	24.5544444444444	-0.363649387649493	0.036688819133577	1.56142444444444
1928	MTfmi	blade	cell_area	24.5711111111111	-0.363399253599664	0.0367118576355068	1.57809111111111
1929	MTfmi	blade	cell_area	24.5877777777778	-0.363148966230575	0.0367367921973303	1.59475777777778
1930	MTfmi	blade	cell_area	24.6044444444444	-0.362897338471845	0.0367624357486678	1.61142444444444
1931	MTfmi	blade	cell_area	24.6211111111111	-0.362641057945736	0.0367855717801705	1.62809111111111
1932	MTfmi	blade	cell_area	24.6377777777778	-0.362380112668699	0.0368062122753871	1.64475777777778
1933	MTfmi	blade	cell_area	24.6544444444444	-0.362114502640734	0.0368243572343176	1.66142444444444
1934	MTfmi	blade	cell_area	24.6711111111111	-0.361844227861841	0.036840006656962	1.67809111111111
1935	MTfmi	blade	cell_area	24.6877777777778	-0.361571179391917	0.0368550516032173	1.69475777777778
1936	MTfmi	blade	cell_area	24.7044444444444	-0.361298996414429	0.0368762537190506	1.71142444444444
1937	MTfmi	blade	cell_area	24.7211111111111	-0.361027288621563	0.0369040033122745	1.72809111111111
1938	MTfmi	blade	cell_area	24.7377777777778	-0.360756056013321	0.0369383003828891	1.74475777777778
1939	MTfmi	blade	cell_area	24.7544444444444	-0.360485298589701	0.0369791449308942	1.76142444444444
1940	MTfmi	blade	cell_area	24.7711111111111	-0.360213978702051	0.0370254993076358	1.77809111111111
1941	MTfmi	blade	cell_area	24.7877777777778	-0.359940324171754	0.0370734286241307	1.79475777777778
1942	MTfmi	blade	cell_area	24.8044444444444	-0.359664605337609	0.0371226625415827	1.81142444444444
1943	MTfmi	blade	cell_area	24.8211111111111	-0.359386822199613	0.037173201059992	1.82809111111111
1944	MTfmi	blade	cell_area	24.8377777777778	-0.359106974757768	0.0372250441793584	1.84475777777778
1945	MTfmi	blade	cell_area	24.8544444444444	-0.358824345420261	0.0372774743078696	1.86142444444444
1946	MTfmi	blade	cell_area	24.8711111111111	-0.35854504339559	0.0373204354820589	1.87809111111111
1947	MTfmi	blade	cell_area	24.8877777777778	-0.358271089330252	0.0373519070554306	1.89475777777778
1948	MTfmi	blade	cell_area	24.9044444444444	-0.358002483224245	0.0373718890279848	1.91142444444444
1949	MTfmi	blade	cell_area	24.9211111111111	-0.35773922507757	0.0373803813997214	1.92809111111111
1950	MTfmi	blade	cell_area	24.9377777777778	-0.357482756421164	0.0373788257015775	1.94475777777778
1951	MTfmi	blade	cell_area	24.9544444444444	-0.357229393430651	0.0373788341780829	1.96142444444444
1952	MTfmi	blade	cell_area	24.9711111111111	-0.356977224097416	0.037382318837851	1.97809111111111
1953	MTfmi	blade	cell_area	24.9877777777778	-0.356726248421461	0.0373892796808817	1.99475777777778
1954	MTfmi	blade	cell_area	25.0044444444444	-0.356476466402785	0.0373997167071751	2.01142444444444
1955	MTfmi	blade	cell_area	25.0211111111111	-0.356226799368202	0.0374125512435452	2.02809111111111
1956	MTfmi	blade	cell_area	25.0377777777778	-0.35597310560599	0.0374259922991916	2.04475777777778
1957	MTfmi	blade	cell_area	25.0544444444444	-0.355715091276032	0.0374403337142299	2.06142444444444
1958	MTfmi	blade	cell_area	25.0711111111111	-0.355452756378329	0.0374555754886599	2.07809111111111
1959	MTfmi	blade	cell_area	25.0877777777778	-0.35518610091288	0.0374717176224816	2.09475777777778
1960	MTfmi	blade	cell_area	25.1044444444444	-0.354915520712764	0.0374891559487727	2.11142444444444
1961	MTfmi	blade	cell_area	25.1211111111111	-0.354644899537073	0.0375061837903655	2.12809111111111
1962	MTfmi	blade	cell_area	25.1377777777778	-0.354374936190342	0.0375221023427274	2.14475777777778
1963	MTfmi	blade	cell_area	25.1544444444444	-0.354105630672568	0.0375369116058584	2.16142444444444
1964	MTfmi	blade	cell_area	25.1711111111111	-0.353836982983754	0.0375506115797585	2.17809111111111
1965	MTfmi	blade	cell_area	25.1877777777778	-0.353568603142439	0.0375628122829691	2.19475777777778
1966	MTfmi	blade	cell_area	25.2044444444444	-0.353296961566082	0.0375748984000093	2.21142444444444
1967	MTfmi	blade	cell_area	25.2211111111111	-0.353021443971302	0.0375874842142615	2.22809111111111
1968	MTfmi	blade	cell_area	25.2377777777778	-0.352742050358097	0.0376005697257258	2.24475777777778
1969	MTfmi	blade	cell_area	25.2544444444444	-0.352458780726468	0.0376141549344022	2.26142444444444
1970	MTfmi	blade	cell_area	25.2711111111111	-0.352172926650733	0.0376295314146089	2.27809111111111
1971	MTfmi	blade	cell_area	25.2877777777778	-0.351888426968657	0.0376498639873314	2.29475777777778
1972	MTfmi	blade	cell_area	25.3044444444444	-0.351605378432337	0.0376750559004725	2.31142444444444
1973	MTfmi	blade	cell_area	25.3211111111111	-0.351323781041773	0.037705107154032	2.32809111111111
1974	MTfmi	blade	cell_area	25.3377777777778	-0.351043634796965	0.03774001774801	2.34475777777778
1975	MTfmi	blade	cell_area	25.3544444444444	-0.350763728417551	0.0377785764020444	2.36142444444444
1976	MTfmi	blade	cell_area	25.3711111111111	-0.350480241484312	0.0378179414933609	2.37809111111111
1977	MTfmi	blade	cell_area	25.3877777777778	-0.350193051647693	0.0378582353715154	2.39475777777778
1978	MTfmi	blade	cell_area	25.4044444444444	-0.349902158907694	0.0378994580365077	2.41142444444444
1979	MTfmi	blade	cell_area	25.4211111111111	-0.349607563264314	0.0379416094883379	2.42809111111111
1980	MTfmi	blade	cell_area	25.4377777777778	-0.349309596264164	0.0379850212736151	2.44475777777778
1981	MTfmi	blade	cell_area	25.4544444444444	-0.349010685705415	0.0380290891005182	2.46142444444444
1982	MTfmi	blade	cell_area	25.4711111111111	-0.348711210599315	0.0380734339577982	2.47809111111111
1983	MTfmi	blade	cell_area	25.4877777777778	-0.348411170945864	0.038118055845455	2.49475777777778
1984	MTfmi	blade	cell_area	25.5044444444444	-0.348110566745064	0.0381629547634887	2.51142444444444
1985	MTfmi	blade	cell_area	25.5211111111111	-0.347809624435796	0.0382083571507825	2.52809111111111
1986	MTfmi	blade	cell_area	25.5377777777778	-0.347506465198392	0.0382573872408639	2.54475777777778
1987	MTfmi	blade	cell_area	25.5544444444444	-0.347200463651203	0.0383106704153823	2.56142444444444
1988	MTfmi	blade	cell_area	25.5711111111111	-0.346891619794227	0.0383682066743379	2.57809111111111
1989	MTfmi	blade	cell_area	25.5877777777778	-0.346579933627466	0.0384299960177305	2.59475777777778
1990	MTfmi	blade	cell_area	25.6044444444444	-0.346264561186768	0.0384951944814087	2.61142444444444
1991	MTfmi	blade	cell_area	25.6211111111111	-0.345948519514884	0.0385561432197876	2.62809111111111
1992	MTfmi	blade	cell_area	25.6377777777778	-0.345633143097856	0.038611507746825	2.64475777777778
1993	MTfmi	blade	cell_area	25.6544444444444	-0.345318431935685	0.0386612880625212	2.66142444444444
1994	MTfmi	blade	cell_area	25.6711111111111	-0.34500438602837	0.0387054841668759	2.67809111111111
1995	MTfmi	blade	cell_area	25.6877777777778	-0.344691726079907	0.0387448167638855	2.69475777777778
1996	MTfmi	blade	cell_area	25.7044444444444	-0.34438086677486	0.038782835040965	2.71142444444444
1997	MTfmi	blade	cell_area	25.7211111111111	-0.344071416300374	0.038819930810971	2.72809111111111
1998	MTfmi	blade	cell_area	25.7377777777778	-0.343763374656446	0.0388561040739036	2.74475777777778
1999	MTfmi	blade	cell_area	25.7544444444444	-0.343456741843079	0.0388913548297625	2.76142444444444
[truncated: 10,593 more rows]
