# Supplementary material for: Core PCP mutations affect short-time mechanical properties but not tissue morphogenesis in the Drosophila pupal wing
Source: eLife. 2023 Dec 20;12:e85581. doi: 10.7554/eLife.85581 (PMC10843330; doi:10.7554/eLife.85581)
Supplement: Figure 1—figure supplement 2—source data 3. [file elife-85581-fig1-figsupp2-data3.zip › Figure 1Figure Supplement 2 Source Data 3.csv]

	roi	movie	dev_time_aligned	CumSum_iso	genotype
1	blade	MTfmi_25deg_181020_SD4	8.77364666666666	-0.0386712039740272	MTfmi
2	blade	MTfmi_25deg_190720_SD4	8.78142444444444	0.0286422638878701	MTfmi
3	blade	MTpk30_25deg_160409	8.77753555555556	0.0196806835810143	MTpk30
4	blade	MTpk30_25deg_160628	8.82975777777778	-0.0412638899036451	MTpk30
5	blade	MTpk30_25deg_160629	8.76864666666667	-0.0485386723762228	MTpk30
6	blade	MTstbm_25deg_151125	8.78142444444444	-0.0128328161965828	MTstbm
7	blade	MTstbm_25deg_151128	8.78392444444444	0.0544415893940097	MTstbm
8	blade	MTstbm6_25deg_141211	8.81475777777777	-0.0326856934481706	MTstbm
9	blade	WT_25deg_160330	8.82364666666667	-0.00803108503104733	WT
10	blade	WT_25deg_160402	8.80867841388889	0.0828083814438442	WT
11	blade	WT_25deg_160403	8.834465875	0.0225934376777843	WT
12	blade	WT_25deg_160413	8.79642444444444	-0.0181679227255484	WT
