# Supplementary material for: Core PCP mutations affect short-time mechanical properties but not tissue morphogenesis in the Drosophila pupal wing
Source: eLife. 2023 Dec 20;12:e85581. doi: 10.7554/eLife.85581 (PMC10843330; doi:10.7554/eLife.85581)
Supplement: Figure 1—figure supplement 3—source data 1. [file elife-85581-fig1-figsupp3-data1.zip]

Archive with 1 entries (1 files):
- Figure 1Figure Supplement 3  Source Data 1.csv
