# Supplementary material for: Core PCP mutations affect short-time mechanical properties but not tissue morphogenesis in the Drosophila pupal wing
Source: eLife. 2023 Dec 20;12:e85581. doi: 10.7554/eLife.85581 (PMC10843330; doi:10.7554/eLife.85581)
Supplement: Figure 1—figure supplement 3—source data 1. [file elife-85581-fig1-figsupp3-data1.zip › Figure 1Figure Supplement 3 Source Data 1.csv]

	genotype	roi	tensor	dev_time	xxCumSum.avg	xxCumSum.sem	dev_time_aligned
1	MTfmi	hinge	cell_rearrangements	18.6044444444444	0	0	-4.38857555555555
2	MTfmi	hinge	cell_rearrangements	18.6211111111111	-0.000528894853435589	0.000282490102006587	-4.37190888888889
3	MTfmi	hinge	cell_rearrangements	18.6377777777778	-0.00104716694944743	0.000546295598941959	-4.35524222222222
4	MTfmi	hinge	cell_rearrangements	18.6544444444444	-0.00155481628803553	0.000791416490806116	-4.33857555555556
5	MTfmi	hinge	cell_rearrangements	18.6711111111111	-0.00205184286919999	0.0010178527775991	-4.32190888888889
6	MTfmi	hinge	cell_rearrangements	18.6877777777778	-0.00253824367100224	0.00122615604004349	-4.30524222222222
7	MTfmi	hinge	cell_rearrangements	18.7044444444444	-0.0030219565767675	0.00143082887243075	-4.28857555555556
8	MTfmi	hinge	cell_rearrangements	18.7211111111111	-0.00350496813490981	0.00163511771158696	-4.27190888888889
9	MTfmi	hinge	cell_rearrangements	18.7377777777778	-0.00398727834542895	0.00183902255751204	-4.25524222222222
10	MTfmi	hinge	cell_rearrangements	18.7544444444444	-0.00446888720832503	0.00204254341020601	-4.23857555555556
11	MTfmi	hinge	cell_rearrangements	18.7711111111111	-0.00495105935159939	0.00224466156592393	-4.22190888888889
12	MTfmi	hinge	cell_rearrangements	18.7877777777778	-0.00543240873714654	0.00243397559450347	-4.20524222222222
13	MTfmi	hinge	cell_rearrangements	18.8044444444444	-0.00591171942368896	0.00260833549722863	-4.18857555555556
14	MTfmi	hinge	cell_rearrangements	18.8211111111111	-0.00638899141122674	0.00276774127409946	-4.17190888888889
15	MTfmi	hinge	cell_rearrangements	18.8377777777778	-0.0068642246997599	0.00291219292511595	-4.15524222222222
16	MTfmi	hinge	cell_rearrangements	18.8544444444444	-0.00733735864532883	0.00304027221740891	-4.13857555555555
17	MTfmi	hinge	cell_rearrangements	18.8711111111111	-0.00780317548054733	0.00314669929613962	-4.12190888888889
18	MTfmi	hinge	cell_rearrangements	18.8877777777778	-0.00826041245629129	0.00323112923269603	-4.10524222222222
19	MTfmi	hinge	cell_rearrangements	18.9044444444444	-0.00870906957256071	0.00329356202707812	-4.08857555555556
20	MTfmi	hinge	cell_rearrangements	18.9211111111111	-0.00914914682935568	0.00333399767928592	-4.07190888888889
21	MTfmi	hinge	cell_rearrangements	18.9377777777778	-0.00957994058313877	0.00335512414105743	-4.05524222222222
22	MTfmi	hinge	cell_rearrangements	18.9544444444444	-0.0100085184703166	0.00336823066513335	-4.03857555555556
23	MTfmi	hinge	cell_rearrangements	18.9711111111111	-0.0104371311549228	0.00337429159787894	-4.02190888888889
24	MTfmi	hinge	cell_rearrangements	18.9877777777778	-0.0108657786369571	0.00337330693929421	-4.00524222222222
25	MTfmi	hinge	cell_rearrangements	19.0044444444444	-0.0112944609164197	0.00336527668937915	-3.98857555555556
26	MTfmi	hinge	cell_rearrangements	19.0211111111111	-0.0117245932854912	0.00335104475802721	-3.97190888888889
27	MTfmi	hinge	cell_rearrangements	19.0377777777778	-0.0121590078338293	0.00333207601734299	-3.95524222222222
28	MTfmi	hinge	cell_rearrangements	19.0544444444444	-0.0125974395704739	0.00330815649730092	-3.93857555555556
29	MTfmi	hinge	cell_rearrangements	19.0711111111111	-0.0130398884954251	0.00327928619790099	-3.92190888888889
30	MTfmi	hinge	cell_rearrangements	19.0877777777778	-0.0134863546086828	0.00324546511914321	-3.90524222222222
31	MTfmi	hinge	cell_rearrangements	19.1044444444444	-0.0139345070380714	0.00320772087240778	-3.88857555555555
32	MTfmi	hinge	cell_rearrangements	19.1211111111111	-0.0143767442459949	0.00317327721194085	-3.87190888888889
33	MTfmi	hinge	cell_rearrangements	19.1377777777778	-0.0148127683226754	0.00314323359348005	-3.85524222222222
34	MTfmi	hinge	cell_rearrangements	19.1544444444444	-0.0152425792681127	0.00311759001702537	-3.83857555555556
35	MTfmi	hinge	cell_rearrangements	19.1711111111111	-0.015666177082307	0.00309634648257681	-3.82190888888889
36	MTfmi	hinge	cell_rearrangements	19.1877777777778	-0.016085561968228	0.00307871310410825	-3.80524222222222
37	MTfmi	hinge	cell_rearrangements	19.2044444444444	-0.0165017204519862	0.00305673146323887	-3.78857555555556
38	MTfmi	hinge	cell_rearrangements	19.2211111111111	-0.0169135240255675	0.00302895500201641	-3.77190888888889
39	MTfmi	hinge	cell_rearrangements	19.2377777777778	-0.0173209726889717	0.00299538372044088	-3.75524222222222
40	MTfmi	hinge	cell_rearrangements	19.2544444444444	-0.0177240664421989	0.00295601761851228	-3.73857555555556
41	MTfmi	hinge	cell_rearrangements	19.2711111111111	-0.0181222233759038	0.00291112004458719	-3.72190888888889
42	MTfmi	hinge	cell_rearrangements	19.2877777777778	-0.018518147803979	0.0028716692656233	-3.70524222222222
43	MTfmi	hinge	cell_rearrangements	19.3044444444444	-0.0189129158675722	0.00284022879636491	-3.68857555555556
44	MTfmi	hinge	cell_rearrangements	19.3211111111111	-0.0193065275666834	0.002816798636812	-3.67190888888889
45	MTfmi	hinge	cell_rearrangements	19.3377777777778	-0.0196989829013127	0.00280137878696457	-3.65524222222222
46	MTfmi	hinge	cell_rearrangements	19.3544444444444	-0.0200905648458202	0.00279286395369898	-3.63857555555555
47	MTfmi	hinge	cell_rearrangements	19.3711111111111	-0.0204825586877179	0.00277911403405312	-3.62190888888889
48	MTfmi	hinge	cell_rearrangements	19.3877777777778	-0.0208750912040113	0.00275785389130898	-3.60524222222222
49	MTfmi	hinge	cell_rearrangements	19.4044444444444	-0.0212681623947004	0.00272908352546655	-3.58857555555556
50	MTfmi	hinge	cell_rearrangements	19.4211111111111	-0.0216617722597853	0.00269280293652583	-3.57190888888889
51	MTfmi	hinge	cell_rearrangements	19.4377777777778	-0.0220560427577871	0.00264898041094574	-3.55524222222222
52	MTfmi	hinge	cell_rearrangements	19.4544444444444	-0.0224458596593345	0.00259496617120272	-3.53857555555556
53	MTfmi	hinge	cell_rearrangements	19.4711111111111	-0.0228298605606015	0.00253140927429309	-3.52190888888889
54	MTfmi	hinge	cell_rearrangements	19.4877777777778	-0.023208045461588	0.00245738912992194	-3.50524222222222
55	MTfmi	hinge	cell_rearrangements	19.5044444444444	-0.0235804143622939	0.00237274411915769	-3.48857555555556
56	MTfmi	hinge	cell_rearrangements	19.5211111111111	-0.0239462586153084	0.00227892085226818	-3.47190888888889
57	MTfmi	hinge	cell_rearrangements	19.5377777777778	-0.0243118867094962	0.00218932668546431	-3.45524222222222
58	MTfmi	hinge	cell_rearrangements	19.5544444444444	-0.0246793629621682	0.00211061502822373	-3.43857555555556
59	MTfmi	hinge	cell_rearrangements	19.5711111111111	-0.0250486873733246	0.002181677712079	-3.42190888888889
60	MTfmi	hinge	cell_rearrangements	19.5877777777778	-0.0254198599429653	0.00224764422626182	-3.40524222222222
61	MTfmi	hinge	cell_rearrangements	19.6044444444444	-0.0257938576200517	0.00231007785280007	-3.38857555555555
62	MTfmi	hinge	cell_rearrangements	19.6211111111111	-0.0261730111546238	0.00237612841862497	-3.37190888888889
63	MTfmi	hinge	cell_rearrangements	19.6377777777778	-0.0265572315817809	0.00244650862407517	-3.35524222222222
64	MTfmi	hinge	cell_rearrangements	19.6544444444444	-0.0269465189015229	0.00252121846915068	-3.33857555555556
65	MTfmi	hinge	cell_rearrangements	19.6711111111111	-0.02734087311385	0.00260025795385151	-3.32190888888889
66	MTfmi	hinge	cell_rearrangements	19.6877777777778	-0.0277404411648915	0.0026837109293431	-3.30524222222222
67	MTfmi	hinge	cell_rearrangements	19.7044444444444	-0.0281455208375652	0.00277043652124568	-3.28857555555556
68	MTfmi	hinge	cell_rearrangements	19.7211111111111	-0.0285560855521368	0.00286009186328808	-3.27190888888889
69	MTfmi	hinge	cell_rearrangements	19.7377777777778	-0.028972135308606	0.00295267695547025	-3.25524222222222
70	MTfmi	hinge	cell_rearrangements	19.7544444444444	-0.0293936701069729	0.0030481917977922	-3.23857555555556
71	MTfmi	hinge	cell_rearrangements	19.7711111111111	-0.0298198080134245	0.00314567616823541	-3.22190888888889
72	MTfmi	hinge	cell_rearrangements	19.7877777777778	-0.0302545202579094	0.0032387725527267	-3.20524222222222
73	MTfmi	hinge	cell_rearrangements	19.8044444444444	-0.030699405977411	0.00332655172538547	-3.18857555555556
74	MTfmi	hinge	cell_rearrangements	19.8211111111111	-0.0311544651719294	0.00340901368621175	-3.17190888888889
75	MTfmi	hinge	cell_rearrangements	19.8377777777778	-0.0316196978414646	0.00348615843520553	-3.15524222222222
76	MTfmi	hinge	cell_rearrangements	19.8544444444444	-0.032092551849378	0.00355542166279869	-3.13857555555555
77	MTfmi	hinge	cell_rearrangements	19.8711111111111	-0.0325520593398246	0.00361903898997983	-3.12190888888889
78	MTfmi	hinge	cell_rearrangements	19.8877777777778	-0.0329947329427824	0.0036793322848242	-3.10524222222222
79	MTfmi	hinge	cell_rearrangements	19.9044444444444	-0.0334205726582514	0.00373630154733181	-3.08857555555556
80	MTfmi	hinge	cell_rearrangements	19.9211111111111	-0.0338295784862317	0.00378994677750267	-3.07190888888889
81	MTfmi	hinge	cell_rearrangements	19.9377777777778	-0.0342256146257739	0.0038438486657783	-3.05524222222222
82	MTfmi	hinge	cell_rearrangements	19.9544444444444	-0.0346231462207867	0.00390598599508086	-3.03857555555556
83	MTfmi	hinge	cell_rearrangements	19.9711111111111	-0.0350231329203997	0.00397589173646233	-3.02190888888889
84	MTfmi	hinge	cell_rearrangements	19.9877777777778	-0.0354255747246128	0.0040535658899227	-3.00524222222222
85	MTfmi	hinge	cell_rearrangements	20.0044444444444	-0.0358304716334261	0.00413900845546197	-2.98857555555556
86	MTfmi	hinge	cell_rearrangements	20.0211111111111	-0.0362375228162971	0.00423243214044731	-2.97190888888889
87	MTfmi	hinge	cell_rearrangements	20.0377777777778	-0.0366537217848223	0.0043264556150668	-2.95524222222222
88	MTfmi	hinge	cell_rearrangements	20.0544444444444	-0.0370810237378987	0.0044190873105525	-2.93857555555556
89	MTfmi	hinge	cell_rearrangements	20.0711111111111	-0.0375194286755263	0.00451032722690442	-2.92190888888889
90	MTfmi	hinge	cell_rearrangements	20.0877777777778	-0.0379689365977051	0.00460017536412257	-2.90524222222222
91	MTfmi	hinge	cell_rearrangements	20.1044444444444	-0.0384289615324881	0.00468862589434565	-2.88857555555555
92	MTfmi	hinge	cell_rearrangements	20.1211111111111	-0.0388897696979547	0.00478354234171478	-2.87190888888889
93	MTfmi	hinge	cell_rearrangements	20.1377777777778	-0.0393493305043381	0.00488689459391989	-2.85524222222222
94	MTfmi	hinge	cell_rearrangements	20.1544444444444	-0.0398076439516385	0.00499868265096098	-2.83857555555556
95	MTfmi	hinge	cell_rearrangements	20.1711111111111	-0.0402647100398559	0.00511890651283809	-2.82190888888889
96	MTfmi	hinge	cell_rearrangements	20.1877777777778	-0.040717177898796	0.00524331489132184	-2.80524222222222
97	MTfmi	hinge	cell_rearrangements	20.2044444444444	-0.0411560513902278	0.00536410780892346	-2.78857555555556
98	MTfmi	hinge	cell_rearrangements	20.2211111111111	-0.0415813852028521	0.0054822580319284	-2.77190888888889
99	MTfmi	hinge	cell_rearrangements	20.2377777777778	-0.0419931793366688	0.00559776556033661	-2.75524222222222
100	MTfmi	hinge	cell_rearrangements	20.2544444444444	-0.0423914337916778	0.00571063039414813	-2.73857555555556
101	MTfmi	hinge	cell_rearrangements	20.2711111111111	-0.0427789058394468	0.00582308670565677	-2.72190888888889
102	MTfmi	hinge	cell_rearrangements	20.2877777777778	-0.0431641711366684	0.00593775960128246	-2.70524222222222
103	MTfmi	hinge	cell_rearrangements	20.3044444444444	-0.043547477973313	0.00605376936417814	-2.68857555555556
104	MTfmi	hinge	cell_rearrangements	20.3211111111111	-0.0439288263493806	0.00617111599434385	-2.67190888888889
105	MTfmi	hinge	cell_rearrangements	20.3377777777778	-0.0443082162648712	0.00628979949177958	-2.65524222222222
106	MTfmi	hinge	cell_rearrangements	20.3544444444444	-0.0446840871656785	0.00640848449233173	-2.63857555555555
107	MTfmi	hinge	cell_rearrangements	20.3711111111111	-0.0450490894348006	0.00651609770807539	-2.62190888888889
108	MTfmi	hinge	cell_rearrangements	20.3877777777778	-0.0454024585489354	0.00661078887988501	-2.60524222222222
109	MTfmi	hinge	cell_rearrangements	20.4044444444444	-0.0457441945080828	0.00669255800776057	-2.58857555555556
110	MTfmi	hinge	cell_rearrangements	20.4211111111111	-0.046074297312243	0.00676140509170209	-2.57190888888889
111	MTfmi	hinge	cell_rearrangements	20.4377777777778	-0.0463952875053209	0.00681974726513903	-2.55524222222222
112	MTfmi	hinge	cell_rearrangements	20.4544444444444	-0.046717441074515	0.00687859765523499	-2.53857555555556
113	MTfmi	hinge	cell_rearrangements	20.4711111111111	-0.04704159414269	0.00693904776454812	-2.52190888888889
114	MTfmi	hinge	cell_rearrangements	20.4877777777778	-0.0473677467098457	0.00700109759307837	-2.50524222222222
115	MTfmi	hinge	cell_rearrangements	20.5044444444444	-0.0476958987759822	0.00706474714082576	-2.48857555555556
116	MTfmi	hinge	cell_rearrangements	20.5211111111111	-0.048022614762565	0.00712614368949981	-2.47190888888889
117	MTfmi	hinge	cell_rearrangements	20.5377777777778	-0.0483356130529171	0.00717995337948791	-2.45524222222222
118	MTfmi	hinge	cell_rearrangements	20.5544444444444	-0.0486341852031117	0.00722749148971159	-2.43857555555556
119	MTfmi	hinge	cell_rearrangements	20.5711111111111	-0.0489183312131487	0.00726875802017087	-2.42190888888889
120	MTfmi	hinge	cell_rearrangements	20.5877777777778	-0.0491880510830282	0.00730375297086575	-2.40524222222222
121	MTfmi	hinge	cell_rearrangements	20.6044444444444	-0.049445049781608	0.00733452639644667	-2.38857555555555
122	MTfmi	hinge	cell_rearrangements	20.6211111111111	-0.0496949748490725	0.00736275248047655	-2.37190888888889
123	MTfmi	hinge	cell_rearrangements	20.6377777777778	-0.0499380660043783	0.00738744035627397	-2.35524222222222
124	MTfmi	hinge	cell_rearrangements	20.6544444444444	-0.0501743232475253	0.00740859002383891	-2.33857555555556
125	MTfmi	hinge	cell_rearrangements	20.6711111111111	-0.0504037465785136	0.0074262014831714	-2.32190888888889
126	MTfmi	hinge	cell_rearrangements	20.6877777777778	-0.0506269520718089	0.00744127077297617	-2.30524222222222
127	MTfmi	hinge	cell_rearrangements	20.7044444444444	-0.0508452059435011	0.00745490854879105	-2.28857555555556
128	MTfmi	hinge	cell_rearrangements	20.7211111111111	-0.0510584011964176	0.00746670769789097	-2.27190888888889
129	MTfmi	hinge	cell_rearrangements	20.7377777777778	-0.0512665378305582	0.00747666822027593	-2.25524222222222
130	MTfmi	hinge	cell_rearrangements	20.7544444444444	-0.051469615845923	0.00748479011594593	-2.23857555555556
131	MTfmi	hinge	cell_rearrangements	20.7711111111111	-0.051669474844975	0.0074930370284764	-2.22190888888889
132	MTfmi	hinge	cell_rearrangements	20.7877777777778	-0.0518765874744064	0.00750657602872334	-2.20524222222222
133	MTfmi	hinge	cell_rearrangements	20.8044444444444	-0.0520923071691967	0.00752534887944263	-2.18857555555556
134	MTfmi	hinge	cell_rearrangements	20.8211111111111	-0.0523166339293461	0.00754935558063427	-2.17190888888889
135	MTfmi	hinge	cell_rearrangements	20.8377777777778	-0.0525495677548545	0.00757859613229828	-2.15524222222222
136	MTfmi	hinge	cell_rearrangements	20.8544444444444	-0.0527874292262575	0.0076089791356399	-2.13857555555555
137	MTfmi	hinge	cell_rearrangements	20.8711111111111	-0.0530221880654535	0.00762452624133013	-2.12190888888889
138	MTfmi	hinge	cell_rearrangements	20.8877777777778	-0.053254366303799	0.00762405569870812	-2.10524222222222
139	MTfmi	hinge	cell_rearrangements	20.9044444444444	-0.053483963941294	0.00760756750777386	-2.08857555555556
140	MTfmi	hinge	cell_rearrangements	20.9211111111111	-0.0537109809779385	0.00757506166852734	-2.07190888888889
141	MTfmi	hinge	cell_rearrangements	20.9377777777778	-0.0539388137702006	0.00752932569434123	-2.05524222222222
142	MTfmi	hinge	cell_rearrangements	20.9544444444444	-0.0541648948069831	0.0074879820673602	-2.03857555555556
143	MTfmi	hinge	cell_rearrangements	20.9711111111111	-0.0543862472154397	0.00745351999267672	-2.02190888888889
144	MTfmi	hinge	cell_rearrangements	20.9877777777778	-0.0546028709955703	0.00742593947029082	-2.00524222222222
145	MTfmi	hinge	cell_rearrangements	21.0044444444444	-0.0548147661473751	0.00740524050020249	-1.98857555555556
146	MTfmi	hinge	cell_rearrangements	21.0211111111111	-0.0550212002314868	0.00739153157614036	-1.97190888888889
147	MTfmi	hinge	cell_rearrangements	21.0377777777778	-0.0552355685263944	0.00737632541899924	-1.95524222222222
148	MTfmi	hinge	cell_rearrangements	21.0544444444444	-0.055461723403785	0.00735742561956439	-1.93857555555556
149	MTfmi	hinge	cell_rearrangements	21.0711111111111	-0.0556996648636585	0.00733483217783582	-1.92190888888889
150	MTfmi	hinge	cell_rearrangements	21.0877777777778	-0.055949392906015	0.00730854509381352	-1.90524222222222
151	MTfmi	hinge	cell_rearrangements	21.1044444444444	-0.0562121106365242	0.00728045005954342	-1.88857555555555
152	MTfmi	hinge	cell_rearrangements	21.1211111111111	-0.0564736740843186	0.00726734238493	-1.87190888888889
153	MTfmi	hinge	cell_rearrangements	21.1377777777778	-0.0567297201215337	0.0072721244841678	-1.85524222222222
154	MTfmi	hinge	cell_rearrangements	21.1544444444444	-0.0569802487481694	0.00729479635725682	-1.83857555555556
155	MTfmi	hinge	cell_rearrangements	21.1711111111111	-0.0572252599642258	0.00733535800419707	-1.82190888888889
156	MTfmi	hinge	cell_rearrangements	21.1877777777778	-0.0574618220235974	0.0073905469952736	-1.80524222222222
157	MTfmi	hinge	cell_rearrangements	21.2044444444444	-0.0576935785896968	0.00744072165366132	-1.78857555555556
158	MTfmi	hinge	cell_rearrangements	21.2211111111111	-0.0579234561538247	0.00748321448058297	-1.77190888888889
159	MTfmi	hinge	cell_rearrangements	21.2377777777778	-0.058151454715981	0.00751802547603854	-1.75524222222222
160	MTfmi	hinge	cell_rearrangements	21.2544444444444	-0.0583775742761656	0.00754515464002805	-1.73857555555556
161	MTfmi	hinge	cell_rearrangements	21.2711111111111	-0.0586065479563667	0.0075682976526461	-1.72190888888889
162	MTfmi	hinge	cell_rearrangements	21.2877777777778	-0.0588516640980969	0.00760297880057367	-1.70524222222222
163	MTfmi	hinge	cell_rearrangements	21.3044444444444	-0.0591129907653677	0.00765053837541593	-1.68857555555556
164	MTfmi	hinge	cell_rearrangements	21.3211111111111	-0.059390527958179	0.00771097637717288	-1.67190888888889
165	MTfmi	hinge	cell_rearrangements	21.3377777777778	-0.0596842756765309	0.00778429280584454	-1.65524222222222
166	MTfmi	hinge	cell_rearrangements	21.3544444444444	-0.0599898404791	0.00786677025377959	-1.63857555555555
167	MTfmi	hinge	cell_rearrangements	21.3711111111111	-0.0602901545760709	0.00794835120878812	-1.62190888888889
168	MTfmi	hinge	cell_rearrangements	21.3877777777778	-0.0605839715108998	0.00802907701058297	-1.60524222222222
169	MTfmi	hinge	cell_rearrangements	21.4044444444444	-0.0608712912835864	0.00810894765916413	-1.58857555555556
170	MTfmi	hinge	cell_rearrangements	21.4211111111111	-0.0611521138941311	0.00818796315453161	-1.57190888888889
171	MTfmi	hinge	cell_rearrangements	21.4377777777778	-0.0614285209999514	0.00826813179090971	-1.55524222222222
172	MTfmi	hinge	cell_rearrangements	21.4544444444444	-0.0617057837816858	0.00835239718060443	-1.53857555555556
173	MTfmi	hinge	cell_rearrangements	21.4711111111111	-0.0619837888950192	0.00844011452441308	-1.52190888888889
174	MTfmi	hinge	cell_rearrangements	21.4877777777778	-0.0622625363399515	0.00853128382233562	-1.50524222222222
175	MTfmi	hinge	cell_rearrangements	21.5044444444444	-0.0625420261164828	0.00862590507437206	-1.48857555555556
176	MTfmi	hinge	cell_rearrangements	21.5211111111111	-0.0628197212198549	0.0087211649770741	-1.47190888888889
177	MTfmi	hinge	cell_rearrangements	21.5377777777778	-0.0630920347019204	0.00880904937439326	-1.45524222222222
178	MTfmi	hinge	cell_rearrangements	21.5544444444444	-0.0633598140164135	0.00888948887343809	-1.43857555555556
179	MTfmi	hinge	cell_rearrangements	21.5711111111111	-0.0636230591633342	0.00896248347420861	-1.42190888888889
180	MTfmi	hinge	cell_rearrangements	21.5877777777778	-0.0638817701426825	0.00902803317670481	-1.40524222222222
181	MTfmi	hinge	cell_rearrangements	21.6044444444444	-0.0641378693690933	0.00908764757869454	-1.38857555555555
182	MTfmi	hinge	cell_rearrangements	21.6211111111111	-0.0643871859552849	0.00915696428598002	-1.37190888888889
183	MTfmi	hinge	cell_rearrangements	21.6377777777778	-0.0646273555193759	0.00923885485154649	-1.35524222222222
184	MTfmi	hinge	cell_rearrangements	21.6544444444444	-0.0648583780613662	0.00933331927539392	-1.33857555555556
185	MTfmi	hinge	cell_rearrangements	21.6711111111111	-0.0650802535812558	0.00944035755752236	-1.32190888888889
186	MTfmi	hinge	cell_rearrangements	21.6877777777778	-0.0652929359082425	0.00956042188147395	-1.30524222222222
187	MTfmi	hinge	cell_rearrangements	21.7044444444444	-0.0655059684205585	0.00968048964391182	-1.28857555555556
188	MTfmi	hinge	cell_rearrangements	21.7211111111111	-0.0657217687051883	0.00979699431781647	-1.27190888888889
189	MTfmi	hinge	cell_rearrangements	21.7377777777778	-0.0659403367621318	0.00990993590318787	-1.25524222222222
190	MTfmi	hinge	cell_rearrangements	21.7544444444444	-0.066161672591389	0.010019314400026	-1.23857555555556
191	MTfmi	hinge	cell_rearrangements	21.7711111111111	-0.0663847015294083	0.0101254245944191	-1.22190888888889
192	MTfmi	hinge	cell_rearrangements	21.7877777777778	-0.0666011170647405	0.0102373424882452	-1.20524222222222
193	MTfmi	hinge	cell_rearrangements	21.8044444444444	-0.0668095814007151	0.0103571344165382	-1.18857555555556
194	MTfmi	hinge	cell_rearrangements	21.8211111111111	-0.0670100945373321	0.010484800379298	-1.17190888888889
195	MTfmi	hinge	cell_rearrangements	21.8377777777778	-0.0672026564745916	0.0106203403765247	-1.15524222222222
196	MTfmi	hinge	cell_rearrangements	21.8544444444444	-0.0673844187811901	0.0107613911311179	-1.13857555555555
197	MTfmi	hinge	cell_rearrangements	21.8711111111111	-0.0675528678466703	0.0108969515959724	-1.12190888888889
198	MTfmi	hinge	cell_rearrangements	21.8877777777778	-0.0677093335649393	0.0110258962623184	-1.10524222222222
199	MTfmi	hinge	cell_rearrangements	21.9044444444444	-0.067853815935997	0.0111482251301558	-1.08857555555556
200	MTfmi	hinge	cell_rearrangements	21.9211111111111	-0.0679863149598435	0.0112639381994847	-1.07190888888889
201	MTfmi	hinge	cell_rearrangements	21.9377777777778	-0.0681083532879937	0.0113733330124526	-1.05524222222222
202	MTfmi	hinge	cell_rearrangements	21.9544444444444	-0.0682219953462314	0.011478333430618	-1.03857555555556
203	MTfmi	hinge	cell_rearrangements	21.9711111111111	-0.0683267104180858	0.0115792158591441	-1.02190888888889
204	MTfmi	hinge	cell_rearrangements	21.9877777777778	-0.0684224985035571	0.011675980298031	-1.00524222222222
205	MTfmi	hinge	cell_rearrangements	22.0044444444444	-0.0685093596026451	0.0117686267472785	-0.988575555555556
206	MTfmi	hinge	cell_rearrangements	22.0211111111111	-0.068590978072861	0.0118590360644464	-0.97190888888889
207	MTfmi	hinge	cell_rearrangements	22.0377777777778	-0.0686907605656643	0.0119411344330918	-0.955242222222221
208	MTfmi	hinge	cell_rearrangements	22.0544444444444	-0.0688120257481308	0.0120121103095317	-0.938575555555555
209	MTfmi	hinge	cell_rearrangements	22.0711111111111	-0.0689547736202608	0.0120719636937659	-0.92190888888889
210	MTfmi	hinge	cell_rearrangements	22.0877777777778	-0.069119004182054	0.0121206945857946	-0.905242222222224
211	MTfmi	hinge	cell_rearrangements	22.1044444444444	-0.0693022605346487	0.0121574716954276	-0.888575555555555
212	MTfmi	hinge	cell_rearrangements	22.1211111111111	-0.0694802257672765	0.0121948313039518	-0.871908888888889
213	MTfmi	hinge	cell_rearrangements	22.1377777777778	-0.0696485097702127	0.0122364789936949	-0.855242222222223
214	MTfmi	hinge	cell_rearrangements	22.1544444444444	-0.0698071125434574	0.0122824147646566	-0.838575555555558
215	MTfmi	hinge	cell_rearrangements	22.1711111111111	-0.0699560340870106	0.0123326386168372	-0.821908888888888
216	MTfmi	hinge	cell_rearrangements	22.1877777777778	-0.0700939069275667	0.0123868811982599	-0.805242222222223
217	MTfmi	hinge	cell_rearrangements	22.2044444444444	-0.0702168856689183	0.0124439671490338	-0.788575555555557
218	MTfmi	hinge	cell_rearrangements	22.2211111111111	-0.0703249490999114	0.0125037878086702	-0.771908888888888
219	MTfmi	hinge	cell_rearrangements	22.2377777777778	-0.0704180972205459	0.012566343177169	-0.755242222222222
220	MTfmi	hinge	cell_rearrangements	22.2544444444444	-0.0704963300308219	0.0126316332545302	-0.738575555555556
221	MTfmi	hinge	cell_rearrangements	22.2711111111111	-0.07055994007253	0.0126992019688108	-0.72190888888889
222	MTfmi	hinge	cell_rearrangements	22.2877777777778	-0.0706216472998998	0.012760022629876	-0.705242222222225
223	MTfmi	hinge	cell_rearrangements	22.3044444444444	-0.0706844305790074	0.0128121521146529	-0.688575555555555
224	MTfmi	hinge	cell_rearrangements	22.3211111111111	-0.0707482899098528	0.0128555904231415	-0.67190888888889
225	MTfmi	hinge	cell_rearrangements	22.3377777777778	-0.070813225292436	0.0128903375553419	-0.655242222222221
226	MTfmi	hinge	cell_rearrangements	22.3544444444444	-0.0708834242974567	0.0129199168630776	-0.638575555555555
227	MTfmi	hinge	cell_rearrangements	22.3711111111111	-0.0709707852189461	0.0129532019653399	-0.621908888888889
228	MTfmi	hinge	cell_rearrangements	22.3877777777778	-0.0710754036755559	0.0129899889624978	-0.605242222222223
229	MTfmi	hinge	cell_rearrangements	22.4044444444444	-0.0711972796672862	0.0130302778545513	-0.588575555555558
230	MTfmi	hinge	cell_rearrangements	22.4211111111111	-0.0713364131941371	0.0130740686415004	-0.571908888888888
231	MTfmi	hinge	cell_rearrangements	22.4377777777778	-0.0714899747430594	0.0131188999664371	-0.555242222222223
232	MTfmi	hinge	cell_rearrangements	22.4544444444444	-0.0716436543692763	0.0131618819987239	-0.538575555555557
233	MTfmi	hinge	cell_rearrangements	22.4711111111111	-0.0717958198768146	0.0132039844635756	-0.521908888888888
234	MTfmi	hinge	cell_rearrangements	22.4877777777778	-0.0719464712656742	0.0132452073609923	-0.505242222222222
235	MTfmi	hinge	cell_rearrangements	22.5044444444444	-0.0720956085358551	0.0132855506909739	-0.488575555555556
236	MTfmi	hinge	cell_rearrangements	22.5211111111111	-0.0722425671811902	0.0133241337295923	-0.47190888888889
237	MTfmi	hinge	cell_rearrangements	22.5377777777778	-0.0723891208917369	0.0133545765906813	-0.455242222222225
238	MTfmi	hinge	cell_rearrangements	22.5544444444444	-0.0725361699379996	0.0133758898004	-0.438575555555555
239	MTfmi	hinge	cell_rearrangements	22.5711111111111	-0.0726837143199782	0.0133880733587483	-0.42190888888889
240	MTfmi	hinge	cell_rearrangements	22.5877777777778	-0.0728317540376728	0.0133911272657264	-0.405242222222221
241	MTfmi	hinge	cell_rearrangements	22.6044444444444	-0.0729811572653494	0.0133863424316668	-0.388575555555555
242	MTfmi	hinge	cell_rearrangements	22.6211111111111	-0.0731285508115027	0.0133870474527496	-0.371908888888889
243	MTfmi	hinge	cell_rearrangements	22.6377777777778	-0.0732724945084483	0.0133956869771663	-0.355242222222223
244	MTfmi	hinge	cell_rearrangements	22.6544444444444	-0.0734129883561861	0.013412261004917	-0.338575555555558
245	MTfmi	hinge	cell_rearrangements	22.6711111111111	-0.0735500323547162	0.0134367695360015	-0.321908888888888
246	MTfmi	hinge	cell_rearrangements	22.6877777777778	-0.0736851622798556	0.0134704372075371	-0.305242222222223
247	MTfmi	hinge	cell_rearrangements	22.7044444444444	-0.0738259711984663	0.0135097030099263	-0.288575555555557
248	MTfmi	hinge	cell_rearrangements	22.7211111111111	-0.0739733015313896	0.0135528347527515	-0.271908888888888
249	MTfmi	hinge	cell_rearrangements	22.7377777777778	-0.0741271532786254	0.0135998324360128	-0.255242222222222
250	MTfmi	hinge	cell_rearrangements	22.7544444444444	-0.0742875264401739	0.0136506960597101	-0.238575555555556
251	MTfmi	hinge	cell_rearrangements	22.7711111111111	-0.0744544834583628	0.0137040748399598	-0.22190888888889
252	MTfmi	hinge	cell_rearrangements	22.7877777777778	-0.0746330295074002	0.0137526922850786	-0.205242222222225
253	MTfmi	hinge	cell_rearrangements	22.8044444444444	-0.0748243729517378	0.0137956579360657	-0.188575555555555
254	MTfmi	hinge	cell_rearrangements	22.8211111111111	-0.0750285137913753	0.013832971792921	-0.17190888888889
255	MTfmi	hinge	cell_rearrangements	22.8377777777778	-0.0752454520263131	0.0138646338556447	-0.155242222222221
256	MTfmi	hinge	cell_rearrangements	22.8544444444444	-0.075474967580695	0.0138897679576902	-0.138575555555555
257	MTfmi	hinge	cell_rearrangements	22.8711111111111	-0.0757028318731028	0.013917748040326	-0.121908888888889
258	MTfmi	hinge	cell_rearrangements	22.8877777777778	-0.0759256390603328	0.0139515199533701	-0.105242222222223
259	MTfmi	hinge	cell_rearrangements	22.9044444444444	-0.0761433891423848	0.0139910836968224	-0.0885755555555576
260	MTfmi	hinge	cell_rearrangements	22.9211111111111	-0.0763560821192591	0.014036439270683	-0.0719088888888884
261	MTfmi	hinge	cell_rearrangements	22.9377777777778	-0.0765619417464036	0.0140886163460168	-0.0552422222222226
262	MTfmi	hinge	cell_rearrangements	22.9544444444444	-0.0767541178806439	0.0141514918809154	-0.0385755555555569
263	MTfmi	hinge	cell_rearrangements	22.9711111111111	-0.0769321191543159	0.0142253272160445	-0.0219088888888876
264	MTfmi	hinge	cell_rearrangements	22.9877777777778	-0.0770959455674194	0.0143101223514042	-0.00524222222222193
265	MTfmi	hinge	cell_rearrangements	23.0044444444444	-0.0772455971199545	0.0144058772869943	0.0114244444444438
266	MTfmi	hinge	cell_rearrangements	23.0211111111111	-0.0773806511484465	0.0145111022676191	0.0280911111111095
267	MTfmi	hinge	cell_rearrangements	23.0377777777778	-0.077513694017381	0.0146092974450324	0.0447577777777752
268	MTfmi	hinge	cell_rearrangements	23.0544444444444	-0.0776481628990185	0.0146973620638698	0.0614244444444445
269	MTfmi	hinge	cell_rearrangements	23.0711111111111	-0.0777840577933588	0.0147752961241313	0.0780911111111102
270	MTfmi	hinge	cell_rearrangements	23.0877777777778	-0.0779213787004021	0.014843099625817	0.0947577777777795
271	MTfmi	hinge	cell_rearrangements	23.1044444444444	-0.0780615893952948	0.0149018936326368	0.111424444444445
272	MTfmi	hinge	cell_rearrangements	23.1211111111111	-0.0782097522514173	0.0149557625653486	0.128091111111111
273	MTfmi	hinge	cell_rearrangements	23.1377777777778	-0.0783661265167015	0.0150049567978413	0.144757777777777
274	MTfmi	hinge	cell_rearrangements	23.1544444444444	-0.0785307121911473	0.0150494763301147	0.161424444444442
275	MTfmi	hinge	cell_rearrangements	23.1711111111111	-0.0787035092747547	0.015089321162169	0.178091111111112
276	MTfmi	hinge	cell_rearrangements	23.1877777777778	-0.0788866230135505	0.0151274101609861	0.194757777777777
277	MTfmi	hinge	cell_rearrangements	23.2044444444444	-0.0790716539792549	0.0151819369290434	0.211424444444443
278	MTfmi	hinge	cell_rearrangements	23.2211111111111	-0.0792550549581544	0.0152554431459099	0.228091111111112
279	MTfmi	hinge	cell_rearrangements	23.2377777777778	-0.0794368259502492	0.0153479288115855	0.244757777777778
280	MTfmi	hinge	cell_rearrangements	23.2544444444444	-0.0796169669555392	0.0154593939260703	0.261424444444444
281	MTfmi	hinge	cell_rearrangements	23.2711111111111	-0.0797893826454041	0.0155843856967927	0.27809111111111
282	MTfmi	hinge	cell_rearrangements	23.2877777777778	-0.0799423078384623	0.01570531444016	0.294757777777775
283	MTfmi	hinge	cell_rearrangements	23.3044444444444	-0.080076991777795	0.015821531530167	0.311424444444445
284	MTfmi	hinge	cell_rearrangements	23.3211111111111	-0.0801934344634021	0.0159330369668138	0.32809111111111
285	MTfmi	hinge	cell_rearrangements	23.3377777777778	-0.0802916358952836	0.0160398307501004	0.344757777777779
286	MTfmi	hinge	cell_rearrangements	23.3544444444444	-0.0803775718962681	0.0161465651111484	0.361424444444445
287	MTfmi	hinge	cell_rearrangements	23.3711111111111	-0.0804732700182975	0.0162612986456238	0.378091111111111
288	MTfmi	hinge	cell_rearrangements	23.3877777777778	-0.0805801287711625	0.016382847593547	0.394757777777777
289	MTfmi	hinge	cell_rearrangements	23.4044444444444	-0.080698148154863	0.016511211954918	0.411424444444442
290	MTfmi	hinge	cell_rearrangements	23.4211111111111	-0.0808273281693992	0.0166463917297369	0.428091111111112
291	MTfmi	hinge	cell_rearrangements	23.4377777777778	-0.0809642284707536	0.0167856032235871	0.444757777777777
292	MTfmi	hinge	cell_rearrangements	23.4544444444444	-0.0811018385584926	0.0169157031172474	0.461424444444443
293	MTfmi	hinge	cell_rearrangements	23.4711111111111	-0.0812407710440198	0.0170353193708239	0.478091111111112
294	MTfmi	hinge	cell_rearrangements	23.4877777777778	-0.0813810259273351	0.0171444519843163	0.494757777777778
295	MTfmi	hinge	cell_rearrangements	23.5044444444444	-0.0815226032084386	0.0172431009577249	0.511424444444444
296	MTfmi	hinge	cell_rearrangements	23.5211111111111	-0.0816644452952439	0.0173301063137748	0.52809111111111
297	MTfmi	hinge	cell_rearrangements	23.5377777777778	-0.0817999397948148	0.0174049403530989	0.544757777777775
298	MTfmi	hinge	cell_rearrangements	23.5544444444444	-0.0819281607034766	0.0174682686352321	0.561424444444445
299	MTfmi	hinge	cell_rearrangements	23.5711111111111	-0.0820491080212293	0.0175200911601742	0.57809111111111
300	MTfmi	hinge	cell_rearrangements	23.5877777777778	-0.0821627817480729	0.0175604079279253	0.594757777777779
301	MTfmi	hinge	cell_rearrangements	23.6044444444444	-0.0822718095138326	0.0175909067980313	0.611424444444445
302	MTfmi	hinge	cell_rearrangements	23.6211111111111	-0.0823799081684684	0.0176237438153675	0.628091111111111
303	MTfmi	hinge	cell_rearrangements	23.6377777777778	-0.0824862004289653	0.0176607975877149	0.644757777777777
304	MTfmi	hinge	cell_rearrangements	23.6544444444444	-0.0825906862953233	0.0177020681150734	0.661424444444442
305	MTfmi	hinge	cell_rearrangements	23.6711111111111	-0.0826933657675426	0.0177475553974431	0.678091111111112
306	MTfmi	hinge	cell_rearrangements	23.6877777777778	-0.0827933972939965	0.0177988124832764	0.694757777777777
307	MTfmi	hinge	cell_rearrangements	23.7044444444444	-0.0828905069967035	0.0178584922085735	0.711424444444443
308	MTfmi	hinge	cell_rearrangements	23.7211111111111	-0.0829852049729115	0.0179261900615234	0.728091111111112
309	MTfmi	hinge	cell_rearrangements	23.7377777777778	-0.0830774912226205	0.0180019060421262	0.744757777777778
310	MTfmi	hinge	cell_rearrangements	23.7544444444444	-0.0831673657458304	0.0180856401503819	0.761424444444444
311	MTfmi	hinge	cell_rearrangements	23.7711111111111	-0.0832535558194194	0.0181761234971638	0.77809111111111
312	MTfmi	hinge	cell_rearrangements	23.7877777777778	-0.083330088093899	0.0182698072754487	0.794757777777775
313	MTfmi	hinge	cell_rearrangements	23.8044444444444	-0.0833963442290433	0.0183666766447551	0.811424444444445
314	MTfmi	hinge	cell_rearrangements	23.8211111111111	-0.0834523242248521	0.018466731605083	0.82809111111111
315	MTfmi	hinge	cell_rearrangements	23.8377777777778	-0.0834980280813256	0.0185699721564326	0.844757777777779
316	MTfmi	hinge	cell_rearrangements	23.8544444444444	-0.0835346883087791	0.0186750292675377	0.861424444444445
317	MTfmi	hinge	cell_rearrangements	23.8711111111111	-0.0835772815028398	0.0187731796901915	0.878091111111111
318	MTfmi	hinge	cell_rearrangements	23.8877777777778	-0.0836287044615725	0.0188631838213376	0.894757777777777
319	MTfmi	hinge	cell_rearrangements	23.9044444444444	-0.0836889571849772	0.018945041660976	0.911424444444442
320	MTfmi	hinge	cell_rearrangements	23.9211111111111	-0.0837580396730539	0.0190187532091067	0.928091111111112
321	MTfmi	hinge	cell_rearrangements	23.9377777777778	-0.0838389789922544	0.0190885074750918	0.944757777777777
322	MTfmi	hinge	cell_rearrangements	23.9544444444444	-0.0839323241779296	0.0191648912148609	0.961424444444443
323	MTfmi	hinge	cell_rearrangements	23.9711111111111	-0.0840361313807316	0.0192476711734602	0.978091111111112
324	MTfmi	hinge	cell_rearrangements	23.9877777777778	-0.0841504006006605	0.0193368473508895	0.994757777777778
325	MTfmi	hinge	cell_rearrangements	24.0044444444444	-0.0842751318377161	0.0194324197471489	1.01142444444444
326	MTfmi	hinge	cell_rearrangements	24.0211111111111	-0.0844049225217708	0.0195283660297284	1.02809111111111
327	MTfmi	hinge	cell_rearrangements	24.0377777777778	-0.0845157273518031	0.0196197337963108	1.04475777777778
328	MTfmi	hinge	cell_rearrangements	24.0544444444444	-0.0846052492695206	0.0197094252999177	1.06142444444444
329	MTfmi	hinge	cell_rearrangements	24.0711111111111	-0.0846734882749231	0.0197974405405489	1.07809111111111
330	MTfmi	hinge	cell_rearrangements	24.0877777777778	-0.0847204443680108	0.0198837795182045	1.09475777777778
331	MTfmi	hinge	cell_rearrangements	24.1044444444444	-0.0847477981158331	0.0199705270952076	1.11142444444445
332	MTfmi	hinge	cell_rearrangements	24.1211111111111	-0.0847723242865785	0.0200536439634571	1.12809111111111
333	MTfmi	hinge	cell_rearrangements	24.1377777777778	-0.0847970611824472	0.0201306869530807	1.14475777777778
334	MTfmi	hinge	cell_rearrangements	24.1544444444444	-0.0848220088034393	0.0202016560640784	1.16142444444444
335	MTfmi	hinge	cell_rearrangements	24.1711111111111	-0.0848471671495548	0.02026655129645	1.17809111111111
336	MTfmi	hinge	cell_rearrangements	24.1877777777778	-0.0848755157293995	0.0203276805437681	1.19475777777778
337	MTfmi	hinge	cell_rearrangements	24.2044444444444	-0.0849176436814859	0.0203866990447253	1.21142444444444
338	MTfmi	hinge	cell_rearrangements	24.2211111111111	-0.0849741498782759	0.0204424339321642	1.22809111111111
339	MTfmi	hinge	cell_rearrangements	24.2377777777778	-0.0850450343197694	0.0204948852060846	1.24475777777778
340	MTfmi	hinge	cell_rearrangements	24.2544444444444	-0.0851302970059663	0.0205440528664865	1.26142444444444
341	MTfmi	hinge	cell_rearrangements	24.2711111111111	-0.0852267788369287	0.0205878282260396	1.27809111111111
342	MTfmi	hinge	cell_rearrangements	24.2877777777778	-0.0853226970459623	0.0206268212536151	1.29475777777778
343	MTfmi	hinge	cell_rearrangements	24.3044444444444	-0.0854172778226012	0.0206626341639705	1.31142444444444
344	MTfmi	hinge	cell_rearrangements	24.3211111111111	-0.0855105211668454	0.0206952669571056	1.32809111111111
345	MTfmi	hinge	cell_rearrangements	24.3377777777778	-0.0856024270786949	0.0207247196330207	1.34475777777778
346	MTfmi	hinge	cell_rearrangements	24.3544444444444	-0.0856961320553011	0.0207536070490414	1.36142444444445
347	MTfmi	hinge	cell_rearrangements	24.3711111111111	-0.0857934765993842	0.020797806849485	1.37809111111111
348	MTfmi	hinge	cell_rearrangements	24.3877777777778	-0.0858927644948326	0.0208594907310193	1.39475777777778
349	MTfmi	hinge	cell_rearrangements	24.4044444444444	-0.0859939957416462	0.0209386586936443	1.41142444444444
350	MTfmi	hinge	cell_rearrangements	24.4211111111111	-0.0860971703398252	0.0210353107373601	1.42809111111111
351	MTfmi	hinge	cell_rearrangements	24.4377777777778	-0.0862004664642082	0.021148461805345	1.44475777777778
352	MTfmi	hinge	cell_rearrangements	24.4544444444444	-0.0863020355829539	0.0212665330219322	1.46142444444444
353	MTfmi	hinge	cell_rearrangements	24.4711111111111	-0.0864026680679001	0.0213873068947697	1.47809111111111
354	MTfmi	hinge	cell_rearrangements	24.4877777777778	-0.0865023639190467	0.0215107834238574	1.49475777777778
355	MTfmi	hinge	cell_rearrangements	24.5044444444444	-0.0866011231363938	0.0216369626091955	1.51142444444444
356	MTfmi	hinge	cell_rearrangements	24.5211111111111	-0.0866980258341916	0.0217654985829792	1.52809111111111
357	MTfmi	hinge	cell_rearrangements	24.5377777777778	-0.0867888910081227	0.0218953665945993	1.54475777777778
358	MTfmi	hinge	cell_rearrangements	24.5544444444444	-0.0868733058285608	0.0220265482405192	1.56142444444444
359	MTfmi	hinge	cell_rearrangements	24.5711111111111	-0.086951270295506	0.0221590435207387	1.57809111111111
360	MTfmi	hinge	cell_rearrangements	24.5877777777778	-0.0870227844089582	0.022292852435258	1.59475777777778
361	MTfmi	hinge	cell_rearrangements	24.6044444444444	-0.0870869696007029	0.0224246295100687	1.61142444444445
362	MTfmi	hinge	cell_rearrangements	24.6211111111111	-0.0871454981675787	0.022542256636353	1.62809111111111
363	MTfmi	hinge	cell_rearrangements	24.6377777777778	-0.0871993921994426	0.0226450043002871	1.64475777777778
364	MTfmi	hinge	cell_rearrangements	24.6544444444444	-0.0872486516962944	0.022732872501871	1.66142444444444
365	MTfmi	hinge	cell_rearrangements	24.6711111111111	-0.0872932766581344	0.0228058612411047	1.67809111111111
366	MTfmi	hinge	cell_rearrangements	24.6877777777778	-0.0873363117222131	0.0228678295882777	1.69475777777778
367	MTfmi	hinge	cell_rearrangements	24.7044444444444	-0.0873842399816866	0.0229310600370425	1.71142444444444
368	MTfmi	hinge	cell_rearrangements	24.7211111111111	-0.087436589021734	0.022995970099988	1.72809111111111
369	MTfmi	hinge	cell_rearrangements	24.7377777777778	-0.0874933588423552	0.0230625597771141	1.74475777777778
370	MTfmi	hinge	cell_rearrangements	24.7544444444444	-0.0875545494435502	0.0231308290684208	1.76142444444444
371	MTfmi	hinge	cell_rearrangements	24.7711111111111	-0.0876169435414403	0.0231989799107203	1.77809111111111
372	MTfmi	hinge	cell_rearrangements	24.7877777777778	-0.0876728658921728	0.0232570104945053	1.79475777777778
373	MTfmi	hinge	cell_rearrangements	24.8044444444444	-0.0877226095674513	0.0233036565358408	1.81142444444444
374	MTfmi	hinge	cell_rearrangements	24.8211111111111	-0.0877661745672758	0.0233389180347266	1.82809111111111
375	MTfmi	hinge	cell_rearrangements	24.8377777777778	-0.0878035608916462	0.0233627949911628	1.84475777777778
376	MTfmi	hinge	cell_rearrangements	24.8544444444444	-0.0878379440646311	0.0233770199269511	1.86142444444445
377	MTfmi	hinge	cell_rearrangements	24.8711111111111	-0.0878762926624412	0.0233990426201618	1.87809111111111
378	MTfmi	hinge	cell_rearrangements	24.8877777777778	-0.087918165656332	0.0234320344065737	1.89475777777778
379	MTfmi	hinge	cell_rearrangements	24.9044444444444	-0.0879635630463034	0.0234759952861868	1.91142444444444
380	MTfmi	hinge	cell_rearrangements	24.9211111111111	-0.0880124848323557	0.0235309252590011	1.92809111111111
381	MTfmi	hinge	cell_rearrangements	24.9377777777778	-0.0880632398457081	0.0235963821676146	1.94475777777778
382	MTfmi	hinge	cell_rearrangements	24.9544444444444	-0.0881186935128535	0.0236580487034928	1.96142444444444
383	MTfmi	hinge	cell_rearrangements	24.9711111111111	-0.0881807248689518	0.023712649522716	1.97809111111111
384	MTfmi	hinge	cell_rearrangements	24.9877777777778	-0.0882493339140028	0.0237601846252843	1.99475777777778
385	MTfmi	hinge	cell_rearrangements	25.0044444444444	-0.0883245206480066	0.0238006540111975	2.01142444444444
386	MTfmi	hinge	cell_rearrangements	25.0211111111111	-0.0884062740669135	0.0238324039396917	2.02809111111111
387	MTfmi	hinge	cell_rearrangements	25.0377777777778	-0.0884899403589215	0.0238577086060403	2.04475777777778
388	MTfmi	hinge	cell_rearrangements	25.0544444444444	-0.0885743636363642	0.0238782735058366	2.06142444444444
389	MTfmi	hinge	cell_rearrangements	25.0711111111111	-0.0886595438992417	0.0238940986390807	2.07809111111111
390	MTfmi	hinge	cell_rearrangements	25.0877777777778	-0.0887454811475538	0.0239051840057726	2.09475777777778
391	MTfmi	hinge	cell_rearrangements	25.1044444444444	-0.0888323358506327	0.0239131624365355	2.11142444444445
392	MTfmi	hinge	cell_rearrangements	25.1211111111111	-0.0889166135058158	0.0239239039498143	2.12809111111111
393	MTfmi	hinge	cell_rearrangements	25.1377777777778	-0.0889973301647716	0.0239377534791668	2.14475777777778
394	MTfmi	hinge	cell_rearrangements	25.1544444444444	-0.0890744858275002	0.023954711024593	2.16142444444444
395	MTfmi	hinge	cell_rearrangements	25.1711111111111	-0.0891480804940016	0.0239747765860929	2.17809111111111
396	MTfmi	hinge	cell_rearrangements	25.1877777777778	-0.0892176424060006	0.0239971415855055	2.19475777777778
397	MTfmi	hinge	cell_rearrangements	25.2044444444444	-0.08927995099466	0.0240217716942203	2.21142444444444
398	MTfmi	hinge	cell_rearrangements	25.2211111111111	-0.0893345254515847	0.0240492142275707	2.22809111111111
399	MTfmi	hinge	cell_rearrangements	25.2377777777778	-0.0893813657767748	0.0240794691855564	2.24475777777778
400	MTfmi	hinge	cell_rearrangements	25.2544444444444	-0.0894204719702303	0.0241125365681776	2.26142444444444
401	MTfmi	hinge	cell_rearrangements	25.2711111111111	-0.0894509152753469	0.0241477615039084	2.27809111111111
402	MTfmi	hinge	cell_rearrangements	25.2877777777778	-0.0894727680346447	0.0241799685566629	2.29475777777778
403	MTfmi	hinge	cell_rearrangements	25.3044444444444	-0.0894866868539188	0.0242083140915934	2.31142444444444
404	MTfmi	hinge	cell_rearrangements	25.3211111111111	-0.0894926717331695	0.0242327981087001	2.32809111111111
405	MTfmi	hinge	cell_rearrangements	25.3377777777778	-0.0894907226723966	0.0242534206079829	2.34475777777778
406	MTfmi	hinge	cell_rearrangements	25.3544444444444	-0.0894840479386717	0.0242721528207465	2.36142444444445
407	MTfmi	hinge	cell_rearrangements	25.3711111111111	-0.0894863578616238	0.0242933702735743	2.37809111111111
408	MTfmi	hinge	cell_rearrangements	25.3877777777778	-0.0894988743400486	0.0243168116265903	2.39475777777778
409	MTfmi	hinge	cell_rearrangements	25.4044444444444	-0.0895215973739461	0.0243424768797944	2.41142444444444
410	MTfmi	hinge	cell_rearrangements	25.4211111111111	-0.0895545269633163	0.0243703660331868	2.42809111111111
411	MTfmi	hinge	cell_rearrangements	25.4377777777778	-0.0895977470562127	0.0244001046681019	2.44475777777778
412	MTfmi	hinge	cell_rearrangements	25.4544444444444	-0.0896536863562585	0.0244279724727184	2.46142444444444
413	MTfmi	hinge	cell_rearrangements	25.4711111111111	-0.0897228943250726	0.0244532967819133	2.47809111111111
414	MTfmi	hinge	cell_rearrangements	25.4877777777778	-0.0898053709626549	0.0244760775956867	2.49475777777778
415	MTfmi	hinge	cell_rearrangements	25.5044444444444	-0.0899011162690056	0.0244963149140386	2.51142444444444
416	MTfmi	hinge	cell_rearrangements	25.5211111111111	-0.0900101050132561	0.0245156575098498	2.52809111111111
417	MTfmi	hinge	cell_rearrangements	25.5377777777778	-0.0901159027010613	0.0245524830097556	2.54475777777778
418	MTfmi	hinge	cell_rearrangements	25.5544444444444	-0.090214418055057	0.0246102522890597	2.56142444444444
419	MTfmi	hinge	cell_rearrangements	25.5711111111111	-0.0903056510752431	0.0246889653477618	2.57809111111111
420	MTfmi	hinge	cell_rearrangements	25.5877777777778	-0.0903896017616196	0.0247886221858619	2.59475777777778
421	MTfmi	hinge	cell_rearrangements	25.6044444444444	-0.0904635394217151	0.0249062332974787	2.61142444444445
422	MTfmi	hinge	cell_rearrangements	25.6211111111111	-0.0905413421656341	0.0250155222041758	2.62809111111111
423	MTfmi	hinge	cell_rearrangements	25.6377777777778	-0.0906283568719767	0.0251119750716378	2.64475777777778
424	MTfmi	hinge	cell_rearrangements	25.6544444444444	-0.0907245835407428	0.0251955918998649	2.66142444444444
425	MTfmi	hinge	cell_rearrangements	25.6711111111111	-0.0908300221719324	0.0252663726888569	2.67809111111111
426	MTfmi	hinge	cell_rearrangements	25.6877777777778	-0.0909455273930214	0.0253246137973933	2.69475777777778
427	MTfmi	hinge	cell_rearrangements	25.7044444444444	-0.091062866797724	0.0253787246681101	2.71142444444444
428	MTfmi	hinge	cell_rearrangements	25.7211111111111	-0.0911793947280793	0.0254306039150053	2.72809111111111
429	MTfmi	hinge	cell_rearrangements	25.7377777777778	-0.0912951111840871	0.0254802515380789	2.74475777777778
430	MTfmi	hinge	cell_rearrangements	25.7544444444444	-0.0914100161657476	0.025527667537331	2.76142444444444
431	MTfmi	hinge	cell_rearrangements	25.7711111111111	-0.0915200121110483	0.0255698913871857	2.77809111111111
432	MTfmi	hinge	cell_rearrangements	25.7877777777778	-0.0916174602624996	0.0255933479596009	2.79475777777778
433	MTfmi	hinge	cell_rearrangements	25.8044444444444	-0.0917032680046126	0.025596678833899	2.81142444444444
434	MTfmi	hinge	cell_rearrangements	25.8211111111111	-0.0917774353373873	0.0255798840100802	2.82809111111111
435	MTfmi	hinge	cell_rearrangements	25.8377777777778	-0.0918399622608238	0.0255429634881443	2.84475777777778
436	MTfmi	hinge	cell_rearrangements	25.8544444444444	-0.0918998524010159	0.0254937667302387	2.86142444444445
437	MTfmi	hinge	cell_rearrangements	25.8711111111111	-0.0919765208973956	0.0254651347457535	2.87809111111111
438	MTfmi	hinge	cell_rearrangements	25.8877777777778	-0.0920686315418816	0.0254598812818103	2.89475777777778
439	MTfmi	hinge	cell_rearrangements	25.9044444444444	-0.0921761843344736	0.025478006338409	2.91142444444444
440	MTfmi	hinge	cell_rearrangements	25.9211111111111	-0.0922991792751718	0.0255195099155497	2.92809111111111
441	MTfmi	hinge	cell_rearrangements	25.9377777777778	-0.0924327981896887	0.0255800180779557	2.94475777777778
442	MTfmi	hinge	cell_rearrangements	25.9544444444444	-0.092562703039729	0.0256438781730745	2.96142444444444
443	MTfmi	hinge	cell_rearrangements	25.9711111111111	-0.0926886218105418	0.0257101841182709	2.97809111111111
444	MTfmi	hinge	cell_rearrangements	25.9877777777778	-0.0928105545021268	0.0257789359135448	2.99475777777778
445	MTfmi	hinge	cell_rearrangements	26.0044444444444	-0.0929285011144842	0.0258501335588961	3.01142444444444
446	MTfmi	hinge	cell_rearrangements	26.0211111111111	-0.0930414202105416	0.0259223876034943	3.02809111111111
447	MTfmi	hinge	cell_rearrangements	26.0377777777778	-0.0931458290273392	0.0259942423320167	3.04475777777778
448	MTfmi	hinge	cell_rearrangements	26.0544444444444	-0.0932415728621242	0.026066289063079	3.06142444444444
449	MTfmi	hinge	cell_rearrangements	26.0711111111111	-0.0933286517148965	0.0261385277966812	3.07809111111111
450	MTfmi	hinge	cell_rearrangements	26.0877777777778	-0.0934070655856561	0.0262109585328232	3.09475777777778
451	MTfmi	hinge	cell_rearrangements	26.1044444444444	-0.093479480485566	0.0262868384940267	3.11142444444445
452	MTfmi	hinge	cell_rearrangements	26.1211111111111	-0.0935524709918131	0.0263709692038113	3.12809111111111
453	MTfmi	hinge	cell_rearrangements	26.1377777777778	-0.0936258478660197	0.0264623117025734	3.14475777777778
454	MTfmi	hinge	cell_rearrangements	26.1544444444444	-0.0936996111081857	0.026560865990313	3.16142444444444
455	MTfmi	hinge	cell_rearrangements	26.1711111111111	-0.0937737607183112	0.0266666320670301	3.17809111111111
456	MTfmi	hinge	cell_rearrangements	26.1877777777778	-0.0938477278615014	0.0267787191930714	3.19475777777778
457	MTfmi	hinge	cell_rearrangements	26.2044444444444	-0.0939288703459778	0.0268897677766978	3.21142444444444
458	MTfmi	hinge	cell_rearrangements	26.2211111111111	-0.0940194186977858	0.0269985503034861	3.22809111111111
459	MTfmi	hinge	cell_rearrangements	26.2377777777778	-0.0941193729169253	0.0271050667734364	3.24475777777778
460	MTfmi	hinge	cell_rearrangements	26.2544444444444	-0.0942287330033965	0.0272093171865487	3.26142444444444
461	MTfmi	hinge	cell_rearrangements	26.2711111111111	-0.0943449629771674	0.0273085124350227	3.27809111111111
462	MTfmi	hinge	cell_rearrangements	26.2877777777778	-0.094449477994936	0.0274076161090595	3.29475777777778
463	MTfmi	hinge	cell_rearrangements	26.3044444444444	-0.0945393753321485	0.0275097866178223	3.31142444444444
464	MTfmi	hinge	cell_rearrangements	26.3211111111111	-0.0946146549888049	0.0276150239613109	3.32809111111111
465	MTfmi	hinge	cell_rearrangements	26.3377777777778	-0.0946753169649054	0.0277233281395254	3.34475777777778
466	MTfmi	hinge	cell_rearrangements	26.3544444444444	-0.0947227018411071	0.0278368099615573	3.36142444444445
467	MTfmi	hinge	cell_rearrangements	26.3711111111111	-0.0947667686277411	0.0279544563079323	3.37809111111111
468	MTfmi	hinge	cell_rearrangements	26.3877777777778	-0.0948090854281883	0.0280745627175314	3.39475777777778
469	MTfmi	hinge	cell_rearrangements	26.4044444444444	-0.0948496522424487	0.0281971291903545	3.41142444444444
470	MTfmi	hinge	cell_rearrangements	26.4211111111111	-0.0948884690705223	0.0283221557264018	3.42809111111111
471	MTfmi	hinge	cell_rearrangements	26.4377777777778	-0.0949276919253332	0.028450783577996	3.44475777777778
472	MTfmi	hinge	cell_rearrangements	26.4544444444444	-0.0949819539781208	0.0285774164478659	3.46142444444444
473	MTfmi	hinge	cell_rearrangements	26.4711111111111	-0.0950534312628094	0.0286998706507217	3.47809111111111
474	MTfmi	hinge	cell_rearrangements	26.4877777777778	-0.0951421237793991	0.0288181461865633	3.49475777777778
475	MTfmi	hinge	cell_rearrangements	26.5044444444444	-0.0952480315278898	0.0289322430553908	3.51142444444444
476	MTfmi	hinge	cell_rearrangements	26.5211111111111	-0.0953691328835446	0.0290407470541352	3.52809111111111
477	MTfmi	hinge	cell_rearrangements	26.5377777777778	-0.0954818949314661	0.0291566938012193	3.54475777777778
478	MTfmi	hinge	cell_rearrangements	26.5544444444444	-0.0955818243099369	0.029284314465859	3.56142444444444
479	MTfmi	hinge	cell_rearrangements	26.5711111111111	-0.0956689210189568	0.0294236090480542	3.57809111111111
480	MTfmi	hinge	cell_rearrangements	26.5877777777778	-0.095743185058526	0.029574577547805	3.59475777777778
481	MTfmi	hinge	cell_rearrangements	26.6044444444444	-0.0958082411001293	0.0297405064877715	3.61142444444445
482	MTfmi	hinge	cell_rearrangements	26.6211111111111	-0.0958781014174251	0.0299259366248394	3.62809111111111
483	MTfmi	hinge	cell_rearrangements	26.6377777777778	-0.095953777117182	0.030129743663901	3.64475777777778
484	MTfmi	hinge	cell_rearrangements	26.6544444444444	-0.0960352681994	0.0303519276049563	3.66142444444444
485	MTfmi	hinge	cell_rearrangements	26.6711111111111	-0.0961225746640792	0.0305924884480053	3.67809111111111
486	MTfmi	hinge	cell_rearrangements	26.6877777777778	-0.096213056343764	0.0308482572502457	3.69475777777778
487	MTfmi	hinge	cell_rearrangements	26.7044444444444	-0.0963035062266297	0.0311124550570598	3.71142444444444
488	MTfmi	hinge	cell_rearrangements	26.7211111111111	-0.096394937674846	0.0313855657779701	3.72809111111111
489	MTfmi	hinge	cell_rearrangements	26.7377777777778	-0.0964873506884129	0.0316675894129765	3.74475777777778
490	MTfmi	hinge	cell_rearrangements	26.7544444444444	-0.0965807452673303	0.0319585259620791	3.76142444444444
491	MTfmi	hinge	cell_rearrangements	26.7711111111111	-0.0966717294336491	0.0322553988477613	3.77809111111111
492	MTfmi	hinge	cell_rearrangements	26.7877777777778	-0.0967513533136337	0.0325409732619342	3.79475777777778
493	MTfmi	hinge	cell_rearrangements	26.8044444444444	-0.09681971142369	0.0328129868996181	3.81142444444444
494	MTfmi	hinge	cell_rearrangements	26.8211111111111	-0.0968768037638181	0.0330714397608128	3.82809111111111
495	MTfmi	hinge	cell_rearrangements	26.8377777777778	-0.0969226303340179	0.0333163318455185	3.84475777777778
496	MTfmi	hinge	cell_rearrangements	26.8544444444444	-0.0969592369159883	0.0335507749630754	3.86142444444445
497	MTfmi	hinge	cell_rearrangements	26.8711111111111	-0.0970000480190658	0.0337768270608322	3.87809111111111
498	MTfmi	hinge	cell_rearrangements	26.8877777777778	-0.0970470132956668	0.0339928632567048	3.89475777777778
499	MTfmi	hinge	cell_rearrangements	26.9044444444444	-0.0971001327457912	0.034198883550693	3.91142444444444
500	MTfmi	hinge	cell_rearrangements	26.9211111111111	-0.097159406369439	0.0343948879427968	3.92809111111111
501	MTfmi	hinge	cell_rearrangements	26.9377777777778	-0.0972239279789568	0.0345796459873004	3.94475777777778
502	MTfmi	hinge	cell_rearrangements	26.9544444444444	-0.0972805279659003	0.0347637680184241	3.96142444444444
503	MTfmi	hinge	cell_rearrangements	26.9711111111111	-0.0973265369321703	0.034950752551153	3.97809111111111
504	MTfmi	hinge	cell_rearrangements	26.9877777777778	-0.0973619548777669	0.0351405995854869	3.99475777777778
505	MTfmi	hinge	cell_rearrangements	27.0044444444444	-0.09738678180269	0.0353333091214259	4.01142444444444
506	MTfmi	hinge	cell_rearrangements	27.0211111111111	-0.0974009855436536	0.0355283621935893	4.02809111111111
507	MTfmi	hinge	cell_rearrangements	27.0377777777778	-0.0974124744733457	0.0357150037668055	4.04475777777778
508	MTfmi	hinge	cell_rearrangements	27.0544444444444	-0.0974232477971976	0.0358909018709809	4.06142444444444
509	MTfmi	hinge	cell_rearrangements	27.0711111111111	-0.0974333055152094	0.0360560565061154	4.07809111111111
510	MTfmi	hinge	cell_rearrangements	27.0877777777778	-0.0974426476273809	0.0362104676722091	4.09475777777778
511	MTfmi	hinge	cell_rearrangements	27.1044444444444	-0.097452248951388	0.0363548788625585	4.11142444444445
512	MTfmi	hinge	cell_rearrangements	27.1211111111111	-0.0974608306250346	0.0364935668197161	4.12809111111111
513	MTfmi	hinge	cell_rearrangements	27.1377777777778	-0.0974674027456198	0.0366270895776787	4.14475777777778
514	MTfmi	hinge	cell_rearrangements	27.1544444444444	-0.0974719653131434	0.0367554471364463	4.16142444444444
515	MTfmi	hinge	cell_rearrangements	27.1711111111111	-0.0974745183276055	0.0368786394960189	4.17809111111111
516	MTfmi	hinge	cell_rearrangements	27.1877777777778	-0.0974760341327947	0.0369983758928043	4.19475777777778
517	MTfmi	hinge	cell_rearrangements	27.2044444444444	-0.0974885611605022	0.0371108729652699	4.21142444444444
518	MTfmi	hinge	cell_rearrangements	27.2211111111111	-0.097514443032321	0.0372140097730022	4.22809111111111
519	MTfmi	hinge	cell_rearrangements	27.2377777777778	-0.0975536797482513	0.037307786316001	4.24475777777778
520	MTfmi	hinge	cell_rearrangements	27.2544444444444	-0.097606271308293	0.0373922025942665	4.26142444444444
521	MTfmi	hinge	cell_rearrangements	27.2711111111111	-0.097669578284647	0.0374637717110626	4.27809111111111
522	MTfmi	hinge	cell_rearrangements	27.2877777777778	-0.0977219474220646	0.0375269650603488	4.29475777777778
523	MTfmi	hinge	cell_rearrangements	27.3044444444444	-0.0977597800133457	0.037585297732121	4.31142444444444
524	MTfmi	hinge	cell_rearrangements	27.3211111111111	-0.0977830760584903	0.0376387697263793	4.32809111111111
525	MTfmi	hinge	cell_rearrangements	27.3377777777778	-0.0977918355574984	0.0376873810431235	4.34475777777778
526	MTfmi	hinge	cell_rearrangements	27.3544444444444	-0.097788175688883	0.0377334222852755	4.36142444444445
527	MTfmi	hinge	cell_rearrangements	27.3711111111111	-0.0977819322788838	0.0377806012276127	4.37809111111111
528	MTfmi	hinge	cell_rearrangements	27.3877777777778	-0.0977741087238332	0.0378282700243209	4.39475777777778
529	MTfmi	hinge	cell_rearrangements	27.4044444444444	-0.0977647050237312	0.0378764286754001	4.41142444444444
530	MTfmi	hinge	cell_rearrangements	27.4211111111111	-0.0977537211785776	0.0379250771808502	4.42809111111111
531	MTfmi	hinge	cell_rearrangements	27.4377777777778	-0.0977422119453423	0.0379755840062773	4.44475777777778
532	MTfmi	hinge	cell_rearrangements	27.4544444444444	-0.0977400041646318	0.0380252980382707	4.46142444444444
533	MTfmi	hinge	cell_rearrangements	27.4711111111111	-0.0977488294011812	0.0380726156783737	4.47809111111111
534	MTfmi	hinge	cell_rearrangements	27.4877777777778	-0.0977686876549905	0.0381175369265861	4.49475777777778
535	MTfmi	hinge	cell_rearrangements	27.5044444444444	-0.0977995789260597	0.038160061782908	4.51142444444444
536	MTfmi	hinge	cell_rearrangements	27.5211111111111	-0.097836816639863	0.0381960679315494	4.52809111111111
537	MTfmi	hinge	cell_rearrangements	27.5377777777778	-0.0978559312177676	0.0382257752093607	4.54475777777778
538	MTfmi	hinge	cell_rearrangements	27.5544444444444	-0.0978540272851019	0.0382520726676604	4.56142444444444
539	MTfmi	hinge	cell_rearrangements	27.5711111111111	-0.0978311048418659	0.0382749603064483	4.57809111111111
540	MTfmi	hinge	cell_rearrangements	27.5877777777778	-0.0977871638880595	0.0382944381257244	4.59475777777778
541	MTfmi	hinge	cell_rearrangements	27.6044444444444	-0.0977278812506844	0.0383160021387294	4.61142444444445
542	MTfmi	hinge	cell_rearrangements	27.6211111111111	-0.0976794987662484	0.0383391702205496	4.62809111111111
543	MTfmi	hinge	cell_rearrangements	27.6377777777778	-0.0976446740753147	0.0383600433308539	4.64475777777778
544	MTfmi	hinge	cell_rearrangements	27.6544444444444	-0.0976234071778834	0.0383786214696423	4.66142444444444
545	MTfmi	hinge	cell_rearrangements	27.6711111111111	-0.0976156980739543	0.0383949046369148	4.67809111111111
546	MTfmi	hinge	cell_rearrangements	27.6877777777778	-0.0976163053924776	0.0384037590675343	4.69475777777778
547	MTfmi	hinge	cell_rearrangements	27.7044444444444	-0.0976039736348662	0.0384006789622379	4.71142444444444
548	MTfmi	hinge	cell_rearrangements	27.7211111111111	-0.0975769923690702	0.0383880673347415	4.72809111111111
549	MTfmi	hinge	cell_rearrangements	27.7377777777778	-0.0975353615950897	0.0383659241850452	4.74475777777778
550	MTfmi	hinge	cell_rearrangements	27.7544444444444	-0.0974790813129245	0.038334249513149	4.76142444444444
551	MTfmi	hinge	cell_rearrangements	27.7711111111111	-0.0974136002634363	0.038296717845222	4.77809111111111
552	MTfmi	hinge	cell_rearrangements	27.7877777777778	-0.0973544239609997	0.038264958170162	4.79475777777778
553	MTfmi	hinge	cell_rearrangements	27.8044444444444	-0.0973016827748661	0.0382393514984522	4.81142444444444
554	MTfmi	hinge	cell_rearrangements	27.8211111111111	-0.0972553767050354	0.0382198978300924	4.82809111111111
555	MTfmi	hinge	cell_rearrangements	27.8377777777778	-0.0972155057515078	0.0382065971650827	4.84475777777778
556	MTfmi	hinge	cell_rearrangements	27.8544444444444	-0.097181876850905	0.0382004421588557	4.86142444444445
557	MTfmi	hinge	cell_rearrangements	27.8711111111111	-0.0971601643634526	0.0381966520237176	4.87809111111111
558	MTfmi	hinge	cell_rearrangements	27.8877777777778	-0.0971519196102793	0.0381933491121355	4.89475777777778
559	MTfmi	hinge	cell_rearrangements	27.9044444444444	-0.0971571425913853	0.0381905334241092	4.91142444444444
560	MTfmi	hinge	cell_rearrangements	27.9211111111111	-0.0971758333067705	0.0381882049596389	4.92809111111111
561	MTfmi	hinge	cell_rearrangements	27.9377777777778	-0.0972059052402399	0.0381836968932238	4.94475777777778
562	MTfmi	hinge	cell_rearrangements	27.9544444444444	-0.0972320553511515	0.0381808627450932	4.96142444444444
563	MTfmi	hinge	cell_rearrangements	27.9711111111111	-0.0972518923592291	0.038182499337836	4.97809111111111
564	MTfmi	hinge	cell_rearrangements	27.9877777777778	-0.0972654162644726	0.0381886066714522	4.99475777777778
565	MTfmi	hinge	cell_rearrangements	28.0044444444444	-0.0972726270668821	0.0381991847459417	5.01142444444444
566	MTfmi	hinge	cell_rearrangements	28.0211111111111	-0.097273023945034	0.0382144676130775	5.02809111111111
567	MTfmi	hinge	cell_rearrangements	28.0377777777778	-0.097262998670943	0.0382367524614078	5.04475777777778
568	MTfmi	hinge	cell_rearrangements	28.0544444444444	-0.0972419935023413	0.0382664526774759	5.06142444444444
569	MTfmi	hinge	cell_rearrangements	28.0711111111111	-0.0972100084392289	0.0383035682612819	5.07809111111111
570	MTfmi	hinge	cell_rearrangements	28.0877777777778	-0.0971670434816059	0.0383480992128256	5.09475777777778
571	MTfmi	hinge	cell_rearrangements	28.1044444444444	-0.0971158315841692	0.0384025169529156	5.11142444444445
572	MTfmi	hinge	cell_rearrangements	28.1211111111111	-0.0970760371831904	0.0384632006714479	5.12809111111111
573	MTfmi	hinge	cell_rearrangements	28.1377777777778	-0.0970506974813834	0.0385275460640908	5.14475777777778
574	MTfmi	hinge	cell_rearrangements	28.1544444444444	-0.0970398124787481	0.0385955531308444	5.16142444444444
575	MTfmi	hinge	cell_rearrangements	28.1711111111111	-0.0970433821752846	0.0386672218717085	5.17809111111111
576	MTfmi	hinge	cell_rearrangements	28.1877777777778	-0.0970593958268114	0.0387412134810739	5.19475777777778
577	MTfmi	hinge	cell_rearrangements	28.2044444444444	-0.0970749549049333	0.0388190018864479	5.21142444444444
578	MTfmi	hinge	cell_rearrangements	28.2211111111111	-0.0970882171641762	0.0389018759985638	5.22809111111111
579	MTfmi	hinge	cell_rearrangements	28.2377777777778	-0.0970991826045402	0.0389898358174215	5.24475777777778
580	MTfmi	hinge	cell_rearrangements	28.2544444444444	-0.0971078512260252	0.039082881343021	5.26142444444444
581	MTfmi	hinge	cell_rearrangements	28.2711111111111	-0.097113239917727	0.0391800243732945	5.27809111111111
582	MTfmi	hinge	cell_rearrangements	28.2877777777778	-0.0971234021708776	0.0392703730273561	5.29475777777778
583	MTfmi	hinge	cell_rearrangements	28.3044444444444	-0.0971410272470317	0.0393518837239061	5.31142444444444
584	MTfmi	hinge	cell_rearrangements	28.3211111111111	-0.0971661151461894	0.0394245564629444	5.32809111111111
585	MTfmi	hinge	cell_rearrangements	28.3377777777778	-0.0971986658683507	0.0394883912444711	5.34475777777778
586	MTfmi	hinge	cell_rearrangements	28.3544444444444	-0.0972403857585761	0.0395438958973969	5.36142444444445
587	MTfmi	hinge	cell_rearrangements	28.3711111111111	-0.0972813189148304	0.0396031621033674	5.37809111111111
588	MTfmi	hinge	cell_rearrangements	28.3877777777778	-0.0973178032493755	0.0396688636504177	5.39475777777778
589	MTfmi	hinge	cell_rearrangements	28.4044444444444	-0.0973498387622115	0.0397410005385477	5.41142444444444
590	MTfmi	hinge	cell_rearrangements	28.4211111111111	-0.0973774254533382	0.0398195727677575	5.42809111111111
591	MTfmi	hinge	cell_rearrangements	28.4377777777778	-0.0973993702970123	0.039903898300403	5.44475777777778
592	MTfmi	hinge	cell_rearrangements	28.4544444444444	-0.0974312969072334	0.039973603797012	5.46142444444444
593	MTfmi	hinge	cell_rearrangements	28.4711111111111	-0.0974779313927002	0.0400240648235967	5.47809111111111
594	MTfmi	hinge	cell_rearrangements	28.4877777777778	-0.0975392737534127	0.0400552813801571	5.49475777777778
595	MTfmi	hinge	cell_rearrangements	28.5044444444444	-0.097615323989371	0.0400672534666933	5.51142444444444
596	MTfmi	hinge	cell_rearrangements	28.5211111111111	-0.0977056741036837	0.0400599762049648	5.52809111111111
597	MTfmi	hinge	cell_rearrangements	28.5377777777778	-0.0977827508161479	0.0400617197948675	5.54475777777778
598	MTfmi	hinge	cell_rearrangements	28.5544444444444	-0.0978399413045758	0.0400795551401658	5.56142444444444
599	MTfmi	hinge	cell_rearrangements	28.5711111111111	-0.0978772455689675	0.0401134822408598	5.57809111111111
600	MTfmi	hinge	cell_rearrangements	28.5877777777778	-0.0978946636093229	0.0401635010969495	5.59475777777778
601	MTfmi	hinge	cell_rearrangements	28.6044444444444	-0.0978951962141123	0.0402324853922595	5.61142444444445
602	MTfmi	hinge	cell_rearrangements	28.6211111111111	-0.0979050571984753	0.0403093549535844	5.62809111111111
603	MTfmi	hinge	cell_rearrangements	28.6377777777778	-0.0979287369741233	0.0403893640799935	5.64475777777778
604	MTfmi	hinge	cell_rearrangements	28.6544444444444	-0.0979662355410564	0.0404725127714866	5.66142444444444
605	MTfmi	hinge	cell_rearrangements	28.6711111111111	-0.0980175528992745	0.0405588010280638	5.67809111111111
606	MTfmi	hinge	cell_rearrangements	28.6877777777778	-0.0980786138024412	0.0406457418825111	5.69475777777778
607	MTfmi	hinge	cell_rearrangements	28.7044444444444	-0.0981307848895658	0.0407358954336555	5.71142444444444
608	MTfmi	hinge	cell_rearrangements	28.7211111111111	-0.0981722095522571	0.0408316114961634	5.72809111111111
609	MTfmi	hinge	cell_rearrangements	28.7377777777778	-0.0982028877905151	0.0409328900700347	5.74475777777778
610	MTfmi	hinge	cell_rearrangements	28.7544444444444	-0.0982228196043397	0.0410397311552695	5.76142444444444
611	MTfmi	hinge	cell_rearrangements	28.7711111111111	-0.0982341690275633	0.0411522601775576	5.77809111111111
612	MTfmi	hinge	cell_rearrangements	28.7877777777778	-0.0982496210847269	0.0412592357158085	5.79475777777778
613	MTfmi	hinge	cell_rearrangements	28.8044444444444	-0.0982708592587063	0.0413577611845877	5.81142444444444
614	MTfmi	hinge	cell_rearrangements	28.8211111111111	-0.0982978835495012	0.041447836583895	5.82809111111111
615	MTfmi	hinge	cell_rearrangements	28.8377777777778	-0.0983306939571118	0.0415294619137306	5.84475777777778
616	MTfmi	hinge	cell_rearrangements	28.8544444444444	-0.0983678662258088	0.0416020647754112	5.86142444444445
617	MTfmi	hinge	cell_rearrangements	28.8711111111111	-0.0984021830525561	0.0416716889377721	5.87809111111111
618	MTfmi	hinge	cell_rearrangements	28.8877777777778	-0.0984328192874085	0.0417402388671169	5.89475777777778
619	MTfmi	hinge	cell_rearrangements	28.9044444444444	-0.0984597749303661	0.0418077145634457	5.91142444444444
620	MTfmi	hinge	cell_rearrangements	28.9211111111111	-0.0984830499814289	0.0418741160267584	5.92809111111111
621	MTfmi	hinge	cell_rearrangements	28.9377777777778	-0.0985047076242436	0.0419405578852461	5.94475777777778
622	MTfmi	hinge	cell_rearrangements	28.9544444444444	-0.0985356625271421	0.0420058219811666	5.96142444444444
623	MTfmi	hinge	cell_rearrangements	28.9711111111111	-0.0985772249184503	0.0420688374682031	5.97809111111111
624	MTfmi	hinge	cell_rearrangements	28.9877777777778	-0.0986293947981682	0.0421296043463555	5.99475777777778
625	MTfmi	hinge	cell_rearrangements	29.0044444444444	-0.0986921721662957	0.0421881226156238	6.01142444444444
626	MTfmi	hinge	cell_rearrangements	29.0211111111111	-0.0987610289698012	0.0422401125035651	6.02809111111111
627	MTfmi	hinge	cell_rearrangements	29.0377777777778	-0.0988103189739777	0.0422849215242507	6.04475777777778
628	MTfmi	hinge	cell_rearrangements	29.0544444444444	-0.0988367436566078	0.0423253288997531	6.06142444444444
629	MTfmi	hinge	cell_rearrangements	29.0711111111111	-0.0988403030176914	0.0423613346300723	6.07809111111111
630	MTfmi	hinge	cell_rearrangements	29.0877777777778	-0.0988209970572285	0.0423929387152082	6.09475777777778
631	MTfmi	hinge	cell_rearrangements	29.1044444444444	-0.0987835345767057	0.0424244459162479	6.11142444444445
632	MTfmi	hinge	cell_rearrangements	29.1211111111111	-0.0987564982647373	0.0424505964140641	6.12809111111111
633	MTfmi	hinge	cell_rearrangements	29.1377777777778	-0.0987437964924547	0.0424671157306274	6.14475777777778
634	MTfmi	hinge	cell_rearrangements	29.1544444444444	-0.0987454292598579	0.042474003865938	6.16142444444444
635	MTfmi	hinge	cell_rearrangements	29.1711111111111	-0.0987613965669469	0.0424712608199958	6.17809111111111
636	MTfmi	hinge	cell_rearrangements	29.1877777777778	-0.0987890970390989	0.0424568126268286	6.19475777777778
637	MTfmi	hinge	cell_rearrangements	29.2044444444444	-0.0988043776064032	0.0424400918104166	6.21142444444444
638	MTfmi	hinge	cell_rearrangements	29.2211111111111	-0.0988029884464356	0.0424248823533606	6.22809111111111
639	MTfmi	hinge	cell_rearrangements	29.2377777777778	-0.0987849295591959	0.0424111842556605	6.24475777777778
640	MTfmi	hinge	cell_rearrangements	29.2544444444444	-0.0987502009446842	0.0423989975173164	6.26142444444444
641	MTfmi	hinge	cell_rearrangements	29.2711111111111	-0.0986984577072785	0.0423885607702588	6.27809111111111
642	MTfmi	hinge	cell_rearrangements	29.2877777777778	-0.0986390808066157	0.0423744508995629	6.29475777777778
643	MTfmi	hinge	cell_rearrangements	29.3044444444444	-0.0985746525983447	0.0423551480670455	6.31142444444444
644	MTfmi	hinge	cell_rearrangements	29.3211111111111	-0.0985051730824657	0.0423306522727066	6.32809111111111
645	MTfmi	hinge	cell_rearrangements	29.3377777777778	-0.0984306422589786	0.0423009635165461	6.34475777777778
646	MTfmi	hinge	cell_rearrangements	29.3544444444444	-0.0983553876067746	0.0422703972210424	6.36142444444445
647	MTfmi	hinge	cell_rearrangements	29.3711111111111	-0.0982859840269352	0.0422555228531994	6.37809111111111
648	MTfmi	hinge	cell_rearrangements	29.3877777777778	-0.0982211001029933	0.0422575159268142	6.39475777777778
649	MTfmi	hinge	cell_rearrangements	29.4044444444444	-0.098160735834949	0.0422763764418868	6.41142444444444
650	MTfmi	hinge	cell_rearrangements	29.4211111111111	-0.0981048912228022	0.0423121043984171	6.42809111111111
651	MTfmi	hinge	cell_rearrangements	29.4377777777778	-0.0980528023796424	0.0423619817808783	6.44475777777778
652	MTfmi	hinge	cell_rearrangements	29.4544444444444	-0.0980107006670945	0.0424072410374432	6.46142444444444
653	MTfmi	hinge	cell_rearrangements	29.4711111111111	-0.0979806690978156	0.0424450589158297	6.47809111111111
654	MTfmi	hinge	cell_rearrangements	29.4877777777778	-0.0979627076718057	0.0424754354160378	6.49475777777778
655	MTfmi	hinge	cell_rearrangements	29.5044444444444	-0.0979568163890647	0.0424983705380676	6.51142444444444
656	MTfmi	hinge	cell_rearrangements	29.5211111111111	-0.0979642224234307	0.0425159428415011	6.52809111111111
657	MTfmi	hinge	cell_rearrangements	29.5377777777778	-0.0979792899377255	0.0425470229801567	6.54475777777778
658	MTfmi	hinge	cell_rearrangements	29.5544444444444	-0.097999766290641	0.0425948996077762	6.56142444444444
659	MTfmi	hinge	cell_rearrangements	29.5711111111111	-0.0980256514821771	0.0426595727243597	6.57809111111111
660	MTfmi	hinge	cell_rearrangements	29.5877777777778	-0.098056945512334	0.0427410423299072	6.59475777777778
661	MTfmi	hinge	cell_rearrangements	29.6044444444444	-0.0980898400563016	0.0428359252610822	6.61142444444445
662	MTfmi	hinge	cell_rearrangements	29.6211111111111	-0.0981207434482333	0.042926570166078	6.62809111111111
663	MTfmi	hinge	cell_rearrangements	29.6377777777778	-0.0981513759949743	0.0430108901317365	6.64475777777778
664	MTfmi	hinge	cell_rearrangements	29.6544444444444	-0.0981817376965244	0.0430888851580578	6.66142444444444
665	MTfmi	hinge	cell_rearrangements	29.6711111111111	-0.0982118285528838	0.0431605552450418	6.67809111111111
666	MTfmi	hinge	cell_rearrangements	29.6877777777778	-0.0982411363833629	0.0432252160409897	6.69475777777778
667	MTfmi	hinge	cell_rearrangements	29.7044444444444	-0.0982656812466073	0.0432862951533957	6.71142444444444
668	MTfmi	hinge	cell_rearrangements	29.7211111111111	-0.0982848202815021	0.0433451199759264	6.72809111111111
669	MTfmi	hinge	cell_rearrangements	29.7377777777778	-0.0982985534880476	0.0434016905085818	6.74475777777778
670	MTfmi	hinge	cell_rearrangements	29.7544444444444	-0.0983068808662436	0.0434560067513618	6.76142444444444
671	MTfmi	hinge	cell_rearrangements	29.7711111111111	-0.0983130567493869	0.0435116130352115	6.77809111111111
672	MTfmi	hinge	cell_rearrangements	29.7877777777778	-0.098335548669108	0.0435674328474384	6.79475777777778
673	MTfmi	hinge	cell_rearrangements	29.8044444444444	-0.0983767361541732	0.0436207603323447	6.81142444444444
674	MTfmi	hinge	cell_rearrangements	29.8211111111111	-0.0984366192045824	0.0436715954899305	6.82809111111111
675	MTfmi	hinge	cell_rearrangements	29.8377777777778	-0.0985151978203356	0.0437199383201957	6.84475777777778
676	MTfmi	hinge	cell_rearrangements	29.8544444444444	-0.0986095567973274	0.0437631264284308	6.86142444444445
677	MTfmi	hinge	cell_rearrangements	29.8711111111111	-0.0987058426761987	0.0437969964292426	6.87809111111111
678	MTfmi	hinge	cell_rearrangements	29.8877777777778	-0.0988025962949321	0.0438223378726455	6.89475777777778
679	MTfmi	hinge	cell_rearrangements	29.9044444444444	-0.0988998176535278	0.0438391507586396	6.91142444444444
680	MTfmi	hinge	cell_rearrangements	29.9211111111111	-0.0989975067519856	0.0438474350872247	6.92809111111111
681	MTfmi	hinge	cell_rearrangements	29.9377777777778	-0.0990981034215672	0.0438500477635706	6.94475777777778
682	MTfmi	hinge	cell_rearrangements	29.9544444444444	-0.0992047661346815	0.043856640787679	6.96142444444444
683	MTfmi	hinge	cell_rearrangements	29.9711111111111	-0.0993166071254385	0.0438676630372464	6.97809111111111
684	MTfmi	hinge	cell_rearrangements	29.9877777777778	-0.099433626393838	0.0438831145122729	6.99475777777778
685	MTfmi	hinge	cell_rearrangements	30.0044444444444	-0.0995558239398803	0.0439029952127583	7.01142444444444
686	MTfmi	hinge	cell_rearrangements	30.0211111111111	-0.0996799224529682	0.0439237971111018	7.02809111111111
687	MTfmi	hinge	cell_rearrangements	30.0377777777778	-0.0998031184866928	0.0439344006439835	7.04475777777778
688	MTfmi	hinge	cell_rearrangements	30.0544444444444	-0.099926964330487	0.0439344376895491	7.06142444444444
689	MTfmi	hinge	cell_rearrangements	30.0711111111111	-0.100051459984351	0.0439239082477988	7.07809111111111
690	MTfmi	hinge	cell_rearrangements	30.0877777777778	-0.100176605448284	0.0439028123187324	7.09475777777778
691	MTfmi	hinge	cell_rearrangements	30.1044444444444	-0.100305301732935	0.0438735568261622	7.11142444444445
692	MTfmi	hinge	cell_rearrangements	30.1211111111111	-0.100431646110477	0.043860434505774	7.12809111111111
693	MTfmi	hinge	cell_rearrangements	30.1377777777778	-0.100552168454135	0.0438678637813683	7.14475777777778
694	MTfmi	hinge	cell_rearrangements	30.1544444444444	-0.100666868763908	0.0438958446529451	7.16142444444444
695	MTfmi	hinge	cell_rearrangements	30.1711111111111	-0.100775747039797	0.0439443771205044	7.17809111111111
696	MTfmi	hinge	cell_rearrangements	30.1877777777778	-0.100876875637167	0.0440122727927942	7.19475777777778
697	MTfmi	hinge	cell_rearrangements	30.2044444444444	-0.100984265619312	0.0440701975083949	7.21142444444444
698	MTfmi	hinge	cell_rearrangements	30.2211111111111	-0.101102745007743	0.0441116347459375	7.22809111111111
699	MTfmi	hinge	cell_rearrangements	30.2377777777778	-0.10123231380246	0.0441365845054218	7.24475777777778
700	MTfmi	hinge	cell_rearrangements	30.2544444444444	-0.101372972003462	0.044145046786848	7.26142444444444
701	MTfmi	hinge	cell_rearrangements	30.2711111111111	-0.101524256548366	0.044135269976015	7.27809111111111
702	MTfmi	hinge	cell_rearrangements	30.2877777777778	-0.101661629100443	0.0441293393418998	7.29475777777778
703	MTfmi	hinge	cell_rearrangements	30.3044444444444	-0.101779273430901	0.0441339804365098	7.31142444444444
704	MTfmi	hinge	cell_rearrangements	30.3211111111111	-0.101877189539741	0.0441491932598451	7.32809111111111
705	MTfmi	hinge	cell_rearrangements	30.3377777777778	-0.101955377426961	0.0441749778119056	7.34475777777778
706	MTfmi	hinge	cell_rearrangements	30.3544444444444	-0.102014635753092	0.044213338092169	7.36142444444445
707	MTfmi	hinge	cell_rearrangements	30.3711111111111	-0.102074520533527	0.0442505624592642	7.37809111111111
708	MTfmi	hinge	cell_rearrangements	30.3877777777778	-0.102139371693	0.0442818452532073	7.39475777777778
709	MTfmi	hinge	cell_rearrangements	30.4044444444444	-0.10220918923151	0.0443071864739984	7.41142444444444
710	MTfmi	hinge	cell_rearrangements	30.4211111111111	-0.102283973149059	0.0443265861216376	7.42809111111111
711	MTfmi	hinge	cell_rearrangements	30.4377777777778	-0.102359120276047	0.0443353389682885	7.44475777777778
712	MTfmi	hinge	cell_rearrangements	30.4544444444444	-0.102414702964353	0.044324964352686	7.46142444444444
713	MTfmi	hinge	cell_rearrangements	30.4711111111111	-0.102448903981045	0.044296576953651	7.47809111111111
714	MTfmi	hinge	cell_rearrangements	30.4877777777778	-0.102461723326121	0.0442501767711833	7.49475777777778
715	MTfmi	hinge	cell_rearrangements	30.5044444444444	-0.102453160999583	0.0441857638052832	7.51142444444444
716	MTfmi	hinge	cell_rearrangements	30.5211111111111	-0.102429397096628	0.0441084553857667	7.52809111111111
717	MTfmi	hinge	cell_rearrangements	30.5377777777778	-0.102417506863329	0.0440235800670498	7.54475777777778
718	MTfmi	hinge	cell_rearrangements	30.5544444444444	-0.102420010295759	0.0439289518234881	7.56142444444444
719	MTfmi	hinge	cell_rearrangements	30.5711111111111	-0.102436907393917	0.0438245706550815	7.57809111111111
720	MTfmi	hinge	cell_rearrangements	30.5877777777778	-0.102468198157802	0.04371043656183	7.59475777777778
721	MTfmi	hinge	cell_rearrangements	30.6044444444444	-0.102513185740347	0.0435863529731205	7.61142444444445
722	MTfmi	hinge	cell_rearrangements	30.6211111111111	-0.102552397831974	0.0434730245679449	7.62809111111111
723	MTfmi	hinge	cell_rearrangements	30.6377777777778	-0.102581445437652	0.0433757626583478	7.64475777777778
724	MTfmi	hinge	cell_rearrangements	30.6544444444444	-0.102600328557379	0.0432945672443291	7.66142444444444
725	MTfmi	hinge	cell_rearrangements	30.6711111111111	-0.102609047191156	0.0432294383258889	7.67809111111111
726	MTfmi	hinge	cell_rearrangements	30.6877777777778	-0.102606165108154	0.0431787604152349	7.69475777777778
727	MTfmi	hinge	cell_rearrangements	30.7044444444444	-0.10259288891639	0.0431342916806031	7.71142444444444
728	MTfmi	hinge	cell_rearrangements	30.7211111111111	-0.102570507676567	0.0430950823119092	7.72809111111111
729	MTfmi	hinge	cell_rearrangements	30.7377777777778	-0.102539021388682	0.0430611323091535	7.74475777777778
730	MTfmi	hinge	cell_rearrangements	30.7544444444444	-0.102498430052737	0.0430324416723359	7.76142444444444
731	MTfmi	hinge	cell_rearrangements	30.7711111111111	-0.102451544473805	0.0430123470196973	7.77809111111111
732	MTfmi	hinge	cell_rearrangements	30.7877777777778	-0.102402931629455	0.0430105978218392	7.79475777777778
733	MTfmi	hinge	cell_rearrangements	30.8044444444444	-0.102351800835591	0.0430273375213713	7.81142444444444
734	MTfmi	hinge	cell_rearrangements	30.8211111111111	-0.102298152092214	0.0430625661182935	7.82809111111111
735	MTfmi	hinge	cell_rearrangements	30.8377777777778	-0.102241985399323	0.0431162836126058	7.84475777777778
736	MTfmi	hinge	cell_rearrangements	30.8544444444444	-0.102181036778187	0.0431855955154576	7.86142444444445
737	MTfmi	hinge	cell_rearrangements	30.8711111111111	-0.102121649925057	0.0432490911360953	7.87809111111111
738	MTfmi	hinge	cell_rearrangements	30.8877777777778	-0.102066967249372	0.0433034077629151	7.89475777777778
739	MTfmi	hinge	cell_rearrangements	30.9044444444444	-0.102016988751133	0.0433485453959169	7.91142444444444
740	MTfmi	hinge	cell_rearrangements	30.9211111111111	-0.101971714430339	0.0433845040351008	7.92809111111111
741	MTfmi	hinge	cell_rearrangements	30.9377777777778	-0.101932592175022	0.0434135138657023	7.94475777777778
742	MTfmi	hinge	cell_rearrangements	30.9544444444444	-0.101890555975101	0.0434516814962315	7.96142444444444
743	MTfmi	hinge	cell_rearrangements	30.9711111111111	-0.101842343905035	0.0435015003264666	7.97809111111111
744	MTfmi	hinge	cell_rearrangements	30.9877777777778	-0.101787955964824	0.0435629703564076	7.99475777777778
745	MTfmi	hinge	cell_rearrangements	31.0044444444444	-0.101727392154468	0.0436360915860544	8.01142444444444
746	MTfmi	hinge	cell_rearrangements	31.0211111111111	-0.101660454307456	0.0437201378698739	8.02809111111111
747	MTfmi	hinge	cell_rearrangements	31.0377777777778	-0.101602480548741	0.0437957050685848	8.04475777777778
748	MTfmi	hinge	cell_rearrangements	31.0544444444444	-0.101557441649039	0.0438584413724207	8.06142444444444
749	MTfmi	hinge	cell_rearrangements	31.0711111111111	-0.101525337608349	0.0439083467813816	8.07809111111111
750	MTfmi	hinge	cell_rearrangements	31.0877777777778	-0.101506168426672	0.0439454212954676	8.09475777777778
751	MTfmi	hinge	cell_rearrangements	31.1044444444444	-0.101499658508492	0.0439692589086093	8.11142444444445
752	MTfmi	hinge	cell_rearrangements	31.1211111111111	-0.101487623683118	0.043998515603882	8.12809111111111
753	MTfmi	hinge	cell_rearrangements	31.1377777777778	-0.101465707379794	0.0440381345062269	8.14475777777778
754	MTfmi	hinge	cell_rearrangements	31.1544444444444	-0.10143390959852	0.0440881156156441	8.16142444444444
755	MTfmi	hinge	cell_rearrangements	31.1711111111111	-0.101392230339297	0.0441484589321336	8.17809111111111
756	MTfmi	hinge	cell_rearrangements	31.1877777777778	-0.10133939840587	0.044218105460361	8.19475777777778
757	MTfmi	hinge	cell_rearrangements	31.2044444444444	-0.101298687576294	0.0442677692112061	8.21142444444444
758	MTfmi	hinge	cell_rearrangements	31.2211111111111	-0.101276790242508	0.0442908567466812	8.22809111111111
759	MTfmi	hinge	cell_rearrangements	31.2377777777778	-0.101273706404511	0.0442873680667861	8.24475777777778
760	MTfmi	hinge	cell_rearrangements	31.2544444444444	-0.101289436062303	0.044257303171521	8.26142444444444
761	MTfmi	hinge	cell_rearrangements	31.2711111111111	-0.101322965097244	0.0442002199556715	8.27809111111111
762	MTfmi	hinge	cell_rearrangements	31.2877777777778	-0.101347171622734	0.0441434723213472	8.29475777777778
763	MTfmi	hinge	cell_rearrangements	31.3044444444444	-0.101355972373689	0.0440942026914105	8.31142444444444
764	MTfmi	hinge	cell_rearrangements	31.3211111111111	-0.101349367350108	0.0440524110658615	8.32809111111111
765	MTfmi	hinge	cell_rearrangements	31.3377777777778	-0.101327356551991	0.0440180974447	8.34475777777778
766	MTfmi	hinge	cell_rearrangements	31.3544444444444	-0.101294644511432	0.043995370837701	8.36142444444445
767	MTfmi	hinge	cell_rearrangements	31.3711111111111	-0.10127963686778	0.0439850491660102	8.37809111111111
768	MTfmi	hinge	cell_rearrangements	31.3877777777778	-0.101286200665055	0.043984511965694	8.39475777777778
769	MTfmi	hinge	cell_rearrangements	31.4044444444444	-0.101314335903259	0.0439937592367524	8.41142444444444
770	MTfmi	hinge	cell_rearrangements	31.4211111111111	-0.101364042582391	0.0440127909791854	8.42809111111111
771	MTfmi	hinge	cell_rearrangements	31.4377777777778	-0.101433485826894	0.0440398243747959	8.44475777777778
772	MTfmi	hinge	cell_rearrangements	31.4544444444444	-0.101500089203819	0.0440777592643036	8.46142444444444
773	MTfmi	hinge	cell_rearrangements	31.4711111111111	-0.101559470081875	0.0441285462953987	8.47809111111111
774	MTfmi	hinge	cell_rearrangements	31.4877777777778	-0.101611628461064	0.0441921854680814	8.49475777777778
775	MTfmi	hinge	cell_rearrangements	31.5044444444444	-0.101656564341384	0.0442686767823515	8.51142444444444
776	MTfmi	hinge	cell_rearrangements	31.5211111111111	-0.101690392431849	0.0443544289530412	8.52809111111111
777	MTfmi	hinge	cell_rearrangements	31.5377777777778	-0.101716796532202	0.0444244342207331	8.54475777777778
778	MTfmi	hinge	cell_rearrangements	31.5544444444444	-0.101739368729933	0.044474909654126	8.56142444444444
779	MTfmi	hinge	cell_rearrangements	31.5711111111111	-0.101758109025041	0.0445058552532198	8.57809111111111
780	MTfmi	hinge	cell_rearrangements	31.5877777777778	-0.101773017417526	0.0445172710180145	8.59475777777778
781	MTfmi	hinge	cell_rearrangements	31.6044444444444	-0.1017882309679	0.0445134818651584	8.61142444444445
782	MTfmi	hinge	cell_rearrangements	31.6211111111111	-0.101802105772003	0.0445123021505592	8.62809111111111
783	MTfmi	hinge	cell_rearrangements	31.6377777777778	-0.101811386624692	0.0445152120829981	8.64475777777778
784	MTfmi	hinge	cell_rearrangements	31.6544444444444	-0.101816073525969	0.0445222116624752	8.66142444444444
785	MTfmi	hinge	cell_rearrangements	31.6711111111111	-0.101816166475833	0.0445333008889905	8.67809111111111
786	MTfmi	hinge	cell_rearrangements	31.6877777777778	-0.101807511401311	0.044544115736523	8.69475777777778
787	MTfmi	hinge	cell_rearrangements	18.6044444444444	0	0	-4.38857555555555
788	MTfmi	hinge	cell_rearrangements	18.6211111111111	-0.000528894853435589	0.000282490102006587	-4.37190888888889
789	MTfmi	hinge	cell_rearrangements	18.6377777777778	-0.00104716694944743	0.000546295598941959	-4.35524222222222
790	MTfmi	hinge	cell_rearrangements	18.6544444444444	-0.00155481628803553	0.000791416490806116	-4.33857555555556
791	MTfmi	hinge	cell_rearrangements	18.6711111111111	-0.00205184286919999	0.0010178527775991	-4.32190888888889
792	MTfmi	hinge	cell_rearrangements	18.6877777777778	-0.00253824367100224	0.00122615604004349	-4.30524222222222
793	MTfmi	hinge	cell_rearrangements	18.7044444444444	-0.0030219565767675	0.00143082887243075	-4.28857555555556
794	MTfmi	hinge	cell_rearrangements	18.7211111111111	-0.00350496813490981	0.00163511771158696	-4.27190888888889
795	MTfmi	hinge	cell_rearrangements	18.7377777777778	-0.00398727834542895	0.00183902255751204	-4.25524222222222
796	MTfmi	hinge	cell_rearrangements	18.7544444444444	-0.00446888720832503	0.00204254341020601	-4.23857555555556
797	MTfmi	hinge	cell_rearrangements	18.7711111111111	-0.00495105935159939	0.00224466156592393	-4.22190888888889
798	MTfmi	hinge	cell_rearrangements	18.7877777777778	-0.00543240873714654	0.00243397559450347	-4.20524222222222
799	MTfmi	hinge	cell_rearrangements	18.8044444444444	-0.00591171942368896	0.00260833549722863	-4.18857555555556
800	MTfmi	hinge	cell_rearrangements	18.8211111111111	-0.00638899141122674	0.00276774127409946	-4.17190888888889
801	MTfmi	hinge	cell_rearrangements	18.8377777777778	-0.0068642246997599	0.00291219292511595	-4.15524222222222
802	MTfmi	hinge	cell_rearrangements	18.8544444444444	-0.00733735864532883	0.00304027221740891	-4.13857555555555
803	MTfmi	hinge	cell_rearrangements	18.8711111111111	-0.00780317548054733	0.00314669929613962	-4.12190888888889
804	MTfmi	hinge	cell_rearrangements	18.8877777777778	-0.00826041245629129	0.00323112923269603	-4.10524222222222
805	MTfmi	hinge	cell_rearrangements	18.9044444444444	-0.00870906957256071	0.00329356202707812	-4.08857555555556
806	MTfmi	hinge	cell_rearrangements	18.9211111111111	-0.00914914682935568	0.00333399767928592	-4.07190888888889
807	MTfmi	hinge	cell_rearrangements	18.9377777777778	-0.00957994058313877	0.00335512414105743	-4.05524222222222
808	MTfmi	hinge	cell_rearrangements	18.9544444444444	-0.0100085184703166	0.00336823066513335	-4.03857555555556
809	MTfmi	hinge	cell_rearrangements	18.9711111111111	-0.0104371311549228	0.00337429159787894	-4.02190888888889
810	MTfmi	hinge	cell_rearrangements	18.9877777777778	-0.0108657786369571	0.00337330693929421	-4.00524222222222
811	MTfmi	hinge	cell_rearrangements	19.0044444444444	-0.0112944609164197	0.00336527668937915	-3.98857555555556
812	MTfmi	hinge	cell_rearrangements	19.0211111111111	-0.0117245932854912	0.00335104475802721	-3.97190888888889
813	MTfmi	hinge	cell_rearrangements	19.0377777777778	-0.0121590078338293	0.00333207601734299	-3.95524222222222
814	MTfmi	hinge	cell_rearrangements	19.0544444444444	-0.0125974395704739	0.00330815649730092	-3.93857555555556
815	MTfmi	hinge	cell_rearrangements	19.0711111111111	-0.0130398884954251	0.00327928619790099	-3.92190888888889
816	MTfmi	hinge	cell_rearrangements	19.0877777777778	-0.0134863546086828	0.00324546511914321	-3.90524222222222
817	MTfmi	hinge	cell_rearrangements	19.1044444444444	-0.0139345070380714	0.00320772087240778	-3.88857555555555
818	MTfmi	hinge	cell_rearrangements	19.1211111111111	-0.0143767442459949	0.00317327721194085	-3.87190888888889
819	MTfmi	hinge	cell_rearrangements	19.1377777777778	-0.0148127683226754	0.00314323359348005	-3.85524222222222
820	MTfmi	hinge	cell_rearrangements	19.1544444444444	-0.0152425792681127	0.00311759001702537	-3.83857555555556
821	MTfmi	hinge	cell_rearrangements	19.1711111111111	-0.015666177082307	0.00309634648257681	-3.82190888888889
822	MTfmi	hinge	cell_rearrangements	19.1877777777778	-0.016085561968228	0.00307871310410825	-3.80524222222222
823	MTfmi	hinge	cell_rearrangements	19.2044444444444	-0.0165017204519862	0.00305673146323887	-3.78857555555556
824	MTfmi	hinge	cell_rearrangements	19.2211111111111	-0.0169135240255675	0.00302895500201641	-3.77190888888889
825	MTfmi	hinge	cell_rearrangements	19.2377777777778	-0.0173209726889717	0.00299538372044088	-3.75524222222222
826	MTfmi	hinge	cell_rearrangements	19.2544444444444	-0.0177240664421989	0.00295601761851228	-3.73857555555556
827	MTfmi	hinge	cell_rearrangements	19.2711111111111	-0.0181222233759038	0.00291112004458719	-3.72190888888889
828	MTfmi	hinge	cell_rearrangements	19.2877777777778	-0.018518147803979	0.0028716692656233	-3.70524222222222
829	MTfmi	hinge	cell_rearrangements	19.3044444444444	-0.0189129158675722	0.00284022879636491	-3.68857555555556
830	MTfmi	hinge	cell_rearrangements	19.3211111111111	-0.0193065275666834	0.002816798636812	-3.67190888888889
831	MTfmi	hinge	cell_rearrangements	19.3377777777778	-0.0196989829013127	0.00280137878696457	-3.65524222222222
832	MTfmi	hinge	cell_rearrangements	19.3544444444444	-0.0200905648458202	0.00279286395369898	-3.63857555555555
833	MTfmi	hinge	cell_rearrangements	19.3711111111111	-0.0204825586877179	0.00277911403405312	-3.62190888888889
834	MTfmi	hinge	cell_rearrangements	19.3877777777778	-0.0208750912040113	0.00275785389130898	-3.60524222222222
835	MTfmi	hinge	cell_rearrangements	19.4044444444444	-0.0212681623947004	0.00272908352546655	-3.58857555555556
836	MTfmi	hinge	cell_rearrangements	19.4211111111111	-0.0216617722597853	0.00269280293652583	-3.57190888888889
837	MTfmi	hinge	cell_rearrangements	19.4377777777778	-0.0220560427577871	0.00264898041094574	-3.55524222222222
838	MTfmi	hinge	cell_rearrangements	19.4544444444444	-0.0224458596593345	0.00259496617120272	-3.53857555555556
839	MTfmi	hinge	cell_rearrangements	19.4711111111111	-0.0228298605606015	0.00253140927429309	-3.52190888888889
840	MTfmi	hinge	cell_rearrangements	19.4877777777778	-0.023208045461588	0.00245738912992194	-3.50524222222222
841	MTfmi	hinge	cell_rearrangements	19.5044444444444	-0.0235804143622939	0.00237274411915769	-3.48857555555556
842	MTfmi	hinge	cell_rearrangements	19.5211111111111	-0.0239462586153084	0.00227892085226818	-3.47190888888889
843	MTfmi	hinge	cell_rearrangements	19.5377777777778	-0.0243118867094962	0.00218932668546431	-3.45524222222222
844	MTfmi	hinge	cell_rearrangements	19.5544444444444	-0.0246793629621682	0.00211061502822373	-3.43857555555556
845	MTfmi	hinge	cell_rearrangements	19.5711111111111	-0.0250486873733246	0.002181677712079	-3.42190888888889
846	MTfmi	hinge	cell_rearrangements	19.5877777777778	-0.0254198599429653	0.00224764422626182	-3.40524222222222
847	MTfmi	hinge	cell_rearrangements	19.6044444444444	-0.0257938576200517	0.00231007785280007	-3.38857555555555
848	MTfmi	hinge	cell_rearrangements	19.6211111111111	-0.0261730111546238	0.00237612841862497	-3.37190888888889
849	MTfmi	hinge	cell_rearrangements	19.6377777777778	-0.0265572315817809	0.00244650862407517	-3.35524222222222
850	MTfmi	hinge	cell_rearrangements	19.6544444444444	-0.0269465189015229	0.00252121846915068	-3.33857555555556
851	MTfmi	hinge	cell_rearrangements	19.6711111111111	-0.02734087311385	0.00260025795385151	-3.32190888888889
852	MTfmi	hinge	cell_rearrangements	19.6877777777778	-0.0277404411648915	0.0026837109293431	-3.30524222222222
853	MTfmi	hinge	cell_rearrangements	19.7044444444444	-0.0281455208375652	0.00277043652124568	-3.28857555555556
854	MTfmi	hinge	cell_rearrangements	19.7211111111111	-0.0285560855521368	0.00286009186328808	-3.27190888888889
855	MTfmi	hinge	cell_rearrangements	19.7377777777778	-0.028972135308606	0.00295267695547025	-3.25524222222222
856	MTfmi	hinge	cell_rearrangements	19.7544444444444	-0.0293936701069729	0.0030481917977922	-3.23857555555556
857	MTfmi	hinge	cell_rearrangements	19.7711111111111	-0.0298198080134245	0.00314567616823541	-3.22190888888889
858	MTfmi	hinge	cell_rearrangements	19.7877777777778	-0.0302545202579094	0.0032387725527267	-3.20524222222222
859	MTfmi	hinge	cell_rearrangements	19.8044444444444	-0.030699405977411	0.00332655172538547	-3.18857555555556
860	MTfmi	hinge	cell_rearrangements	19.8211111111111	-0.0311544651719294	0.00340901368621175	-3.17190888888889
861	MTfmi	hinge	cell_rearrangements	19.8377777777778	-0.0316196978414646	0.00348615843520553	-3.15524222222222
862	MTfmi	hinge	cell_rearrangements	19.8544444444444	-0.032092551849378	0.00355542166279869	-3.13857555555555
863	MTfmi	hinge	cell_rearrangements	19.8711111111111	-0.0325520593398246	0.00361903898997983	-3.12190888888889
864	MTfmi	hinge	cell_rearrangements	19.8877777777778	-0.0329947329427824	0.0036793322848242	-3.10524222222222
865	MTfmi	hinge	cell_rearrangements	19.9044444444444	-0.0334205726582514	0.00373630154733181	-3.08857555555556
866	MTfmi	hinge	cell_rearrangements	19.9211111111111	-0.0338295784862317	0.00378994677750267	-3.07190888888889
867	MTfmi	hinge	cell_rearrangements	19.9377777777778	-0.0342256146257739	0.0038438486657783	-3.05524222222222
868	MTfmi	hinge	cell_rearrangements	19.9544444444444	-0.0346231462207867	0.00390598599508086	-3.03857555555556
869	MTfmi	hinge	cell_rearrangements	19.9711111111111	-0.0350231329203997	0.00397589173646233	-3.02190888888889
870	MTfmi	hinge	cell_rearrangements	19.9877777777778	-0.0354255747246128	0.0040535658899227	-3.00524222222222
871	MTfmi	hinge	cell_rearrangements	20.0044444444444	-0.0358304716334261	0.00413900845546197	-2.98857555555556
872	MTfmi	hinge	cell_rearrangements	20.0211111111111	-0.0362375228162971	0.00423243214044731	-2.97190888888889
873	MTfmi	hinge	cell_rearrangements	20.0377777777778	-0.0366537217848223	0.0043264556150668	-2.95524222222222
874	MTfmi	hinge	cell_rearrangements	20.0544444444444	-0.0370810237378987	0.0044190873105525	-2.93857555555556
875	MTfmi	hinge	cell_rearrangements	20.0711111111111	-0.0375194286755263	0.00451032722690442	-2.92190888888889
876	MTfmi	hinge	cell_rearrangements	20.0877777777778	-0.0379689365977051	0.00460017536412257	-2.90524222222222
877	MTfmi	hinge	cell_rearrangements	20.1044444444444	-0.0384289615324881	0.00468862589434565	-2.88857555555555
878	MTfmi	hinge	cell_rearrangements	20.1211111111111	-0.0388897696979547	0.00478354234171478	-2.87190888888889
879	MTfmi	hinge	cell_rearrangements	20.1377777777778	-0.0393493305043381	0.00488689459391989	-2.85524222222222
880	MTfmi	hinge	cell_rearrangements	20.1544444444444	-0.0398076439516385	0.00499868265096098	-2.83857555555556
881	MTfmi	hinge	cell_rearrangements	20.1711111111111	-0.0402647100398559	0.00511890651283809	-2.82190888888889
882	MTfmi	hinge	cell_rearrangements	20.1877777777778	-0.040717177898796	0.00524331489132184	-2.80524222222222
883	MTfmi	hinge	cell_rearrangements	20.2044444444444	-0.0411560513902278	0.00536410780892346	-2.78857555555556
884	MTfmi	hinge	cell_rearrangements	20.2211111111111	-0.0415813852028521	0.0054822580319284	-2.77190888888889
885	MTfmi	hinge	cell_rearrangements	20.2377777777778	-0.0419931793366688	0.00559776556033661	-2.75524222222222
886	MTfmi	hinge	cell_rearrangements	20.2544444444444	-0.0423914337916778	0.00571063039414813	-2.73857555555556
887	MTfmi	hinge	cell_rearrangements	20.2711111111111	-0.0427789058394468	0.00582308670565677	-2.72190888888889
888	MTfmi	hinge	cell_rearrangements	20.2877777777778	-0.0431641711366684	0.00593775960128246	-2.70524222222222
889	MTfmi	hinge	cell_rearrangements	20.3044444444444	-0.043547477973313	0.00605376936417814	-2.68857555555556
890	MTfmi	hinge	cell_rearrangements	20.3211111111111	-0.0439288263493806	0.00617111599434385	-2.67190888888889
891	MTfmi	hinge	cell_rearrangements	20.3377777777778	-0.0443082162648712	0.00628979949177958	-2.65524222222222
892	MTfmi	hinge	cell_rearrangements	20.3544444444444	-0.0446840871656785	0.00640848449233173	-2.63857555555555
893	MTfmi	hinge	cell_rearrangements	20.3711111111111	-0.0450490894348006	0.00651609770807539	-2.62190888888889
894	MTfmi	hinge	cell_rearrangements	20.3877777777778	-0.0454024585489354	0.00661078887988501	-2.60524222222222
895	MTfmi	hinge	cell_rearrangements	20.4044444444444	-0.0457441945080828	0.00669255800776057	-2.58857555555556
896	MTfmi	hinge	cell_rearrangements	20.4211111111111	-0.046074297312243	0.00676140509170209	-2.57190888888889
897	MTfmi	hinge	cell_rearrangements	20.4377777777778	-0.0463952875053209	0.00681974726513903	-2.55524222222222
898	MTfmi	hinge	cell_rearrangements	20.4544444444444	-0.046717441074515	0.00687859765523499	-2.53857555555556
899	MTfmi	hinge	cell_rearrangements	20.4711111111111	-0.04704159414269	0.00693904776454812	-2.52190888888889
900	MTfmi	hinge	cell_rearrangements	20.4877777777778	-0.0473677467098457	0.00700109759307837	-2.50524222222222
901	MTfmi	hinge	cell_rearrangements	20.5044444444444	-0.0476958987759822	0.00706474714082576	-2.48857555555556
902	MTfmi	hinge	cell_rearrangements	20.5211111111111	-0.048022614762565	0.00712614368949981	-2.47190888888889
903	MTfmi	hinge	cell_rearrangements	20.5377777777778	-0.0483356130529171	0.00717995337948791	-2.45524222222222
904	MTfmi	hinge	cell_rearrangements	20.5544444444444	-0.0486341852031117	0.00722749148971159	-2.43857555555556
905	MTfmi	hinge	cell_rearrangements	20.5711111111111	-0.0489183312131487	0.00726875802017087	-2.42190888888889
906	MTfmi	hinge	cell_rearrangements	20.5877777777778	-0.0491880510830282	0.00730375297086575	-2.40524222222222
907	MTfmi	hinge	cell_rearrangements	20.6044444444444	-0.049445049781608	0.00733452639644667	-2.38857555555555
908	MTfmi	hinge	cell_rearrangements	20.6211111111111	-0.0496949748490725	0.00736275248047655	-2.37190888888889
909	MTfmi	hinge	cell_rearrangements	20.6377777777778	-0.0499380660043783	0.00738744035627397	-2.35524222222222
910	MTfmi	hinge	cell_rearrangements	20.6544444444444	-0.0501743232475253	0.00740859002383891	-2.33857555555556
911	MTfmi	hinge	cell_rearrangements	20.6711111111111	-0.0504037465785136	0.0074262014831714	-2.32190888888889
912	MTfmi	hinge	cell_rearrangements	20.6877777777778	-0.0506269520718089	0.00744127077297617	-2.30524222222222
913	MTfmi	hinge	cell_rearrangements	20.7044444444444	-0.0508452059435011	0.00745490854879105	-2.28857555555556
914	MTfmi	hinge	cell_rearrangements	20.7211111111111	-0.0510584011964176	0.00746670769789097	-2.27190888888889
915	MTfmi	hinge	cell_rearrangements	20.7377777777778	-0.0512665378305582	0.00747666822027593	-2.25524222222222
916	MTfmi	hinge	cell_rearrangements	20.7544444444444	-0.051469615845923	0.00748479011594593	-2.23857555555556
917	MTfmi	hinge	cell_rearrangements	20.7711111111111	-0.051669474844975	0.0074930370284764	-2.22190888888889
918	MTfmi	hinge	cell_rearrangements	20.7877777777778	-0.0518765874744064	0.00750657602872334	-2.20524222222222
919	MTfmi	hinge	cell_rearrangements	20.8044444444444	-0.0520923071691967	0.00752534887944263	-2.18857555555556
920	MTfmi	hinge	cell_rearrangements	20.8211111111111	-0.0523166339293461	0.00754935558063427	-2.17190888888889
921	MTfmi	hinge	cell_rearrangements	20.8377777777778	-0.0525495677548545	0.00757859613229828	-2.15524222222222
922	MTfmi	hinge	cell_rearrangements	20.8544444444444	-0.0527874292262575	0.0076089791356399	-2.13857555555555
923	MTfmi	hinge	cell_rearrangements	20.8711111111111	-0.0530221880654535	0.00762452624133013	-2.12190888888889
924	MTfmi	hinge	cell_rearrangements	20.8877777777778	-0.053254366303799	0.00762405569870812	-2.10524222222222
925	MTfmi	hinge	cell_rearrangements	20.9044444444444	-0.053483963941294	0.00760756750777386	-2.08857555555556
926	MTfmi	hinge	cell_rearrangements	20.9211111111111	-0.0537109809779385	0.00757506166852734	-2.07190888888889
927	MTfmi	hinge	cell_rearrangements	20.9377777777778	-0.0539388137702006	0.00752932569434123	-2.05524222222222
928	MTfmi	hinge	cell_rearrangements	20.9544444444444	-0.0541648948069831	0.0074879820673602	-2.03857555555556
929	MTfmi	hinge	cell_rearrangements	20.9711111111111	-0.0543862472154397	0.00745351999267672	-2.02190888888889
930	MTfmi	hinge	cell_rearrangements	20.9877777777778	-0.0546028709955703	0.00742593947029082	-2.00524222222222
931	MTfmi	hinge	cell_rearrangements	21.0044444444444	-0.0548147661473751	0.00740524050020249	-1.98857555555556
932	MTfmi	hinge	cell_rearrangements	21.0211111111111	-0.0550212002314868	0.00739153157614036	-1.97190888888889
933	MTfmi	hinge	cell_rearrangements	21.0377777777778	-0.0552355685263944	0.00737632541899924	-1.95524222222222
934	MTfmi	hinge	cell_rearrangements	21.0544444444444	-0.055461723403785	0.00735742561956439	-1.93857555555556
935	MTfmi	hinge	cell_rearrangements	21.0711111111111	-0.0556996648636585	0.00733483217783582	-1.92190888888889
936	MTfmi	hinge	cell_rearrangements	21.0877777777778	-0.055949392906015	0.00730854509381352	-1.90524222222222
937	MTfmi	hinge	cell_rearrangements	21.1044444444444	-0.0562121106365242	0.00728045005954342	-1.88857555555555
938	MTfmi	hinge	cell_rearrangements	21.1211111111111	-0.0564736740843186	0.00726734238493	-1.87190888888889
939	MTfmi	hinge	cell_rearrangements	21.1377777777778	-0.0567297201215337	0.0072721244841678	-1.85524222222222
940	MTfmi	hinge	cell_rearrangements	21.1544444444444	-0.0569802487481694	0.00729479635725682	-1.83857555555556
941	MTfmi	hinge	cell_rearrangements	21.1711111111111	-0.0572252599642258	0.00733535800419707	-1.82190888888889
942	MTfmi	hinge	cell_rearrangements	21.1877777777778	-0.0574618220235974	0.0073905469952736	-1.80524222222222
943	MTfmi	hinge	cell_rearrangements	21.2044444444444	-0.0576935785896968	0.00744072165366132	-1.78857555555556
944	MTfmi	hinge	cell_rearrangements	21.2211111111111	-0.0579234561538247	0.00748321448058297	-1.77190888888889
945	MTfmi	hinge	cell_rearrangements	21.2377777777778	-0.058151454715981	0.00751802547603854	-1.75524222222222
946	MTfmi	hinge	cell_rearrangements	21.2544444444444	-0.0583775742761656	0.00754515464002805	-1.73857555555556
947	MTfmi	hinge	cell_rearrangements	21.2711111111111	-0.0586065479563667	0.0075682976526461	-1.72190888888889
948	MTfmi	hinge	cell_rearrangements	21.2877777777778	-0.0588516640980969	0.00760297880057367	-1.70524222222222
949	MTfmi	hinge	cell_rearrangements	21.3044444444444	-0.0591129907653677	0.00765053837541593	-1.68857555555556
950	MTfmi	hinge	cell_rearrangements	21.3211111111111	-0.059390527958179	0.00771097637717288	-1.67190888888889
951	MTfmi	hinge	cell_rearrangements	21.3377777777778	-0.0596842756765309	0.00778429280584454	-1.65524222222222
952	MTfmi	hinge	cell_rearrangements	21.3544444444444	-0.0599898404791	0.00786677025377959	-1.63857555555555
953	MTfmi	hinge	cell_rearrangements	21.3711111111111	-0.0602901545760709	0.00794835120878812	-1.62190888888889
954	MTfmi	hinge	cell_rearrangements	21.3877777777778	-0.0605839715108998	0.00802907701058297	-1.60524222222222
955	MTfmi	hinge	cell_rearrangements	21.4044444444444	-0.0608712912835864	0.00810894765916413	-1.58857555555556
956	MTfmi	hinge	cell_rearrangements	21.4211111111111	-0.0611521138941311	0.00818796315453161	-1.57190888888889
957	MTfmi	hinge	cell_rearrangements	21.4377777777778	-0.0614285209999514	0.00826813179090971	-1.55524222222222
958	MTfmi	hinge	cell_rearrangements	21.4544444444444	-0.0617057837816858	0.00835239718060443	-1.53857555555556
959	MTfmi	hinge	cell_rearrangements	21.4711111111111	-0.0619837888950192	0.00844011452441308	-1.52190888888889
960	MTfmi	hinge	cell_rearrangements	21.4877777777778	-0.0622625363399515	0.00853128382233562	-1.50524222222222
961	MTfmi	hinge	cell_rearrangements	21.5044444444444	-0.0625420261164828	0.00862590507437206	-1.48857555555556
962	MTfmi	hinge	cell_rearrangements	21.5211111111111	-0.0628197212198549	0.0087211649770741	-1.47190888888889
963	MTfmi	hinge	cell_rearrangements	21.5377777777778	-0.0630920347019204	0.00880904937439326	-1.45524222222222
964	MTfmi	hinge	cell_rearrangements	21.5544444444444	-0.0633598140164135	0.00888948887343809	-1.43857555555556
965	MTfmi	hinge	cell_rearrangements	21.5711111111111	-0.0636230591633342	0.00896248347420861	-1.42190888888889
966	MTfmi	hinge	cell_rearrangements	21.5877777777778	-0.0638817701426825	0.00902803317670481	-1.40524222222222
967	MTfmi	hinge	cell_rearrangements	21.6044444444444	-0.0641378693690933	0.00908764757869454	-1.38857555555555
968	MTfmi	hinge	cell_rearrangements	21.6211111111111	-0.0643871859552849	0.00915696428598002	-1.37190888888889
969	MTfmi	hinge	cell_rearrangements	21.6377777777778	-0.0646273555193759	0.00923885485154649	-1.35524222222222
970	MTfmi	hinge	cell_rearrangements	21.6544444444444	-0.0648583780613662	0.00933331927539392	-1.33857555555556
971	MTfmi	hinge	cell_rearrangements	21.6711111111111	-0.0650802535812558	0.00944035755752236	-1.32190888888889
972	MTfmi	hinge	cell_rearrangements	21.6877777777778	-0.0652929359082425	0.00956042188147395	-1.30524222222222
973	MTfmi	hinge	cell_rearrangements	21.7044444444444	-0.0655059684205585	0.00968048964391182	-1.28857555555556
974	MTfmi	hinge	cell_rearrangements	21.7211111111111	-0.0657217687051883	0.00979699431781647	-1.27190888888889
975	MTfmi	hinge	cell_rearrangements	21.7377777777778	-0.0659403367621318	0.00990993590318787	-1.25524222222222
976	MTfmi	hinge	cell_rearrangements	21.7544444444444	-0.066161672591389	0.010019314400026	-1.23857555555556
977	MTfmi	hinge	cell_rearrangements	21.7711111111111	-0.0663847015294083	0.0101254245944191	-1.22190888888889
978	MTfmi	hinge	cell_rearrangements	21.7877777777778	-0.0666011170647405	0.0102373424882452	-1.20524222222222
979	MTfmi	hinge	cell_rearrangements	21.8044444444444	-0.0668095814007151	0.0103571344165382	-1.18857555555556
980	MTfmi	hinge	cell_rearrangements	21.8211111111111	-0.0670100945373321	0.010484800379298	-1.17190888888889
981	MTfmi	hinge	cell_rearrangements	21.8377777777778	-0.0672026564745916	0.0106203403765247	-1.15524222222222
982	MTfmi	hinge	cell_rearrangements	21.8544444444444	-0.0673844187811901	0.0107613911311179	-1.13857555555555
983	MTfmi	hinge	cell_rearrangements	21.8711111111111	-0.0675528678466703	0.0108969515959724	-1.12190888888889
984	MTfmi	hinge	cell_rearrangements	21.8877777777778	-0.0677093335649393	0.0110258962623184	-1.10524222222222
985	MTfmi	hinge	cell_rearrangements	21.9044444444444	-0.067853815935997	0.0111482251301558	-1.08857555555556
986	MTfmi	hinge	cell_rearrangements	21.9211111111111	-0.0679863149598435	0.0112639381994847	-1.07190888888889
987	MTfmi	hinge	cell_rearrangements	21.9377777777778	-0.0681083532879937	0.0113733330124526	-1.05524222222222
988	MTfmi	hinge	cell_rearrangements	21.9544444444444	-0.0682219953462314	0.011478333430618	-1.03857555555556
989	MTfmi	hinge	cell_rearrangements	21.9711111111111	-0.0683267104180858	0.0115792158591441	-1.02190888888889
990	MTfmi	hinge	cell_rearrangements	21.9877777777778	-0.0684224985035571	0.011675980298031	-1.00524222222222
991	MTfmi	hinge	cell_rearrangements	22.0044444444444	-0.0685093596026451	0.0117686267472785	-0.988575555555556
992	MTfmi	hinge	cell_rearrangements	22.0211111111111	-0.068590978072861	0.0118590360644464	-0.97190888888889
993	MTfmi	hinge	cell_rearrangements	22.0377777777778	-0.0686907605656643	0.0119411344330918	-0.955242222222221
994	MTfmi	hinge	cell_rearrangements	22.0544444444444	-0.0688120257481308	0.0120121103095317	-0.938575555555555
995	MTfmi	hinge	cell_rearrangements	22.0711111111111	-0.0689547736202608	0.0120719636937659	-0.92190888888889
996	MTfmi	hinge	cell_rearrangements	22.0877777777778	-0.069119004182054	0.0121206945857946	-0.905242222222224
997	MTfmi	hinge	cell_rearrangements	22.1044444444444	-0.0693022605346487	0.0121574716954276	-0.888575555555555
998	MTfmi	hinge	cell_rearrangements	22.1211111111111	-0.0694802257672765	0.0121948313039518	-0.871908888888889
999	MTfmi	hinge	cell_rearrangements	22.1377777777778	-0.0696485097702127	0.0122364789936949	-0.855242222222223
1000	MTfmi	hinge	cell_rearrangements	22.1544444444444	-0.0698071125434574	0.0122824147646566	-0.838575555555558
1001	MTfmi	hinge	cell_rearrangements	22.1711111111111	-0.0699560340870106	0.0123326386168372	-0.821908888888888
1002	MTfmi	hinge	cell_rearrangements	22.1877777777778	-0.0700939069275667	0.0123868811982599	-0.805242222222223
1003	MTfmi	hinge	cell_rearrangements	22.2044444444444	-0.0702168856689183	0.0124439671490338	-0.788575555555557
1004	MTfmi	hinge	cell_rearrangements	22.2211111111111	-0.0703249490999114	0.0125037878086702	-0.771908888888888
1005	MTfmi	hinge	cell_rearrangements	22.2377777777778	-0.0704180972205459	0.012566343177169	-0.755242222222222
1006	MTfmi	hinge	cell_rearrangements	22.2544444444444	-0.0704963300308219	0.0126316332545302	-0.738575555555556
1007	MTfmi	hinge	cell_rearrangements	22.2711111111111	-0.07055994007253	0.0126992019688108	-0.72190888888889
1008	MTfmi	hinge	cell_rearrangements	22.2877777777778	-0.0706216472998998	0.012760022629876	-0.705242222222225
1009	MTfmi	hinge	cell_rearrangements	22.3044444444444	-0.0706844305790074	0.0128121521146529	-0.688575555555555
1010	MTfmi	hinge	cell_rearrangements	22.3211111111111	-0.0707482899098528	0.0128555904231415	-0.67190888888889
1011	MTfmi	hinge	cell_rearrangements	22.3377777777778	-0.070813225292436	0.0128903375553419	-0.655242222222221
1012	MTfmi	hinge	cell_rearrangements	22.3544444444444	-0.0708834242974567	0.0129199168630776	-0.638575555555555
1013	MTfmi	hinge	cell_rearrangements	22.3711111111111	-0.0709707852189461	0.0129532019653399	-0.621908888888889
1014	MTfmi	hinge	cell_rearrangements	22.3877777777778	-0.0710754036755559	0.0129899889624978	-0.605242222222223
1015	MTfmi	hinge	cell_rearrangements	22.4044444444444	-0.0711972796672862	0.0130302778545513	-0.588575555555558
1016	MTfmi	hinge	cell_rearrangements	22.4211111111111	-0.0713364131941371	0.0130740686415004	-0.571908888888888
1017	MTfmi	hinge	cell_rearrangements	22.4377777777778	-0.0714899747430594	0.0131188999664371	-0.555242222222223
1018	MTfmi	hinge	cell_rearrangements	22.4544444444444	-0.0716436543692763	0.0131618819987239	-0.538575555555557
1019	MTfmi	hinge	cell_rearrangements	22.4711111111111	-0.0717958198768146	0.0132039844635756	-0.521908888888888
1020	MTfmi	hinge	cell_rearrangements	22.4877777777778	-0.0719464712656742	0.0132452073609923	-0.505242222222222
1021	MTfmi	hinge	cell_rearrangements	22.5044444444444	-0.0720956085358551	0.0132855506909739	-0.488575555555556
1022	MTfmi	hinge	cell_rearrangements	22.5211111111111	-0.0722425671811902	0.0133241337295923	-0.47190888888889
1023	MTfmi	hinge	cell_rearrangements	22.5377777777778	-0.0723891208917369	0.0133545765906813	-0.455242222222225
1024	MTfmi	hinge	cell_rearrangements	22.5544444444444	-0.0725361699379996	0.0133758898004	-0.438575555555555
1025	MTfmi	hinge	cell_rearrangements	22.5711111111111	-0.0726837143199782	0.0133880733587483	-0.42190888888889
1026	MTfmi	hinge	cell_rearrangements	22.5877777777778	-0.0728317540376728	0.0133911272657264	-0.405242222222221
1027	MTfmi	hinge	cell_rearrangements	22.6044444444444	-0.0729811572653494	0.0133863424316668	-0.388575555555555
1028	MTfmi	hinge	cell_rearrangements	22.6211111111111	-0.0731285508115027	0.0133870474527496	-0.371908888888889
1029	MTfmi	hinge	cell_rearrangements	22.6377777777778	-0.0732724945084483	0.0133956869771663	-0.355242222222223
1030	MTfmi	hinge	cell_rearrangements	22.6544444444444	-0.0734129883561861	0.013412261004917	-0.338575555555558
1031	MTfmi	hinge	cell_rearrangements	22.6711111111111	-0.0735500323547162	0.0134367695360015	-0.321908888888888
1032	MTfmi	hinge	cell_rearrangements	22.6877777777778	-0.0736851622798556	0.0134704372075371	-0.305242222222223
1033	MTfmi	hinge	cell_rearrangements	22.7044444444444	-0.0738259711984663	0.0135097030099263	-0.288575555555557
1034	MTfmi	hinge	cell_rearrangements	22.7211111111111	-0.0739733015313896	0.0135528347527515	-0.271908888888888
1035	MTfmi	hinge	cell_rearrangements	22.7377777777778	-0.0741271532786254	0.0135998324360128	-0.255242222222222
1036	MTfmi	hinge	cell_rearrangements	22.7544444444444	-0.0742875264401739	0.0136506960597101	-0.238575555555556
1037	MTfmi	hinge	cell_rearrangements	22.7711111111111	-0.0744544834583628	0.0137040748399598	-0.22190888888889
1038	MTfmi	hinge	cell_rearrangements	22.7877777777778	-0.0746330295074002	0.0137526922850786	-0.205242222222225
1039	MTfmi	hinge	cell_rearrangements	22.8044444444444	-0.0748243729517378	0.0137956579360657	-0.188575555555555
1040	MTfmi	hinge	cell_rearrangements	22.8211111111111	-0.0750285137913753	0.013832971792921	-0.17190888888889
1041	MTfmi	hinge	cell_rearrangements	22.8377777777778	-0.0752454520263131	0.0138646338556447	-0.155242222222221
1042	MTfmi	hinge	cell_rearrangements	22.8544444444444	-0.075474967580695	0.0138897679576902	-0.138575555555555
1043	MTfmi	hinge	cell_rearrangements	22.8711111111111	-0.0757028318731028	0.013917748040326	-0.121908888888889
1044	MTfmi	hinge	cell_rearrangements	22.8877777777778	-0.0759256390603328	0.0139515199533701	-0.105242222222223
1045	MTfmi	hinge	cell_rearrangements	22.9044444444444	-0.0761433891423848	0.0139910836968224	-0.0885755555555576
1046	MTfmi	hinge	cell_rearrangements	22.9211111111111	-0.0763560821192591	0.014036439270683	-0.0719088888888884
1047	MTfmi	hinge	cell_rearrangements	22.9377777777778	-0.0765619417464036	0.0140886163460168	-0.0552422222222226
1048	MTfmi	hinge	cell_rearrangements	22.9544444444444	-0.0767541178806439	0.0141514918809154	-0.0385755555555569
1049	MTfmi	hinge	cell_rearrangements	22.9711111111111	-0.0769321191543159	0.0142253272160445	-0.0219088888888876
1050	MTfmi	hinge	cell_rearrangements	22.9877777777778	-0.0770959455674194	0.0143101223514042	-0.00524222222222193
1051	MTfmi	hinge	cell_rearrangements	23.0044444444444	-0.0772455971199545	0.0144058772869943	0.0114244444444438
1052	MTfmi	hinge	cell_rearrangements	23.0211111111111	-0.0773806511484465	0.0145111022676191	0.0280911111111095
1053	MTfmi	hinge	cell_rearrangements	23.0377777777778	-0.077513694017381	0.0146092974450324	0.0447577777777752
1054	MTfmi	hinge	cell_rearrangements	23.0544444444444	-0.0776481628990185	0.0146973620638698	0.0614244444444445
1055	MTfmi	hinge	cell_rearrangements	23.0711111111111	-0.0777840577933588	0.0147752961241313	0.0780911111111102
1056	MTfmi	hinge	cell_rearrangements	23.0877777777778	-0.0779213787004021	0.014843099625817	0.0947577777777795
1057	MTfmi	hinge	cell_rearrangements	23.1044444444444	-0.0780615893952948	0.0149018936326368	0.111424444444445
1058	MTfmi	hinge	cell_rearrangements	23.1211111111111	-0.0782097522514173	0.0149557625653486	0.128091111111111
1059	MTfmi	hinge	cell_rearrangements	23.1377777777778	-0.0783661265167015	0.0150049567978413	0.144757777777777
1060	MTfmi	hinge	cell_rearrangements	23.1544444444444	-0.0785307121911473	0.0150494763301147	0.161424444444442
1061	MTfmi	hinge	cell_rearrangements	23.1711111111111	-0.0787035092747547	0.015089321162169	0.178091111111112
1062	MTfmi	hinge	cell_rearrangements	23.1877777777778	-0.0788866230135505	0.0151274101609861	0.194757777777777
1063	MTfmi	hinge	cell_rearrangements	23.2044444444444	-0.0790716539792549	0.0151819369290434	0.211424444444443
1064	MTfmi	hinge	cell_rearrangements	23.2211111111111	-0.0792550549581544	0.0152554431459099	0.228091111111112
1065	MTfmi	hinge	cell_rearrangements	23.2377777777778	-0.0794368259502492	0.0153479288115855	0.244757777777778
1066	MTfmi	hinge	cell_rearrangements	23.2544444444444	-0.0796169669555392	0.0154593939260703	0.261424444444444
1067	MTfmi	hinge	cell_rearrangements	23.2711111111111	-0.0797893826454041	0.0155843856967927	0.27809111111111
1068	MTfmi	hinge	cell_rearrangements	23.2877777777778	-0.0799423078384623	0.01570531444016	0.294757777777775
1069	MTfmi	hinge	cell_rearrangements	23.3044444444444	-0.080076991777795	0.015821531530167	0.311424444444445
1070	MTfmi	hinge	cell_rearrangements	23.3211111111111	-0.0801934344634021	0.0159330369668138	0.32809111111111
1071	MTfmi	hinge	cell_rearrangements	23.3377777777778	-0.0802916358952836	0.0160398307501004	0.344757777777779
1072	MTfmi	hinge	cell_rearrangements	23.3544444444444	-0.0803775718962681	0.0161465651111484	0.361424444444445
1073	MTfmi	hinge	cell_rearrangements	23.3711111111111	-0.0804732700182975	0.0162612986456238	0.378091111111111
1074	MTfmi	hinge	cell_rearrangements	23.3877777777778	-0.0805801287711625	0.016382847593547	0.394757777777777
1075	MTfmi	hinge	cell_rearrangements	23.4044444444444	-0.080698148154863	0.016511211954918	0.411424444444442
1076	MTfmi	hinge	cell_rearrangements	23.4211111111111	-0.0808273281693992	0.0166463917297369	0.428091111111112
1077	MTfmi	hinge	cell_rearrangements	23.4377777777778	-0.0809642284707536	0.0167856032235871	0.444757777777777
1078	MTfmi	hinge	cell_rearrangements	23.4544444444444	-0.0811018385584926	0.0169157031172474	0.461424444444443
1079	MTfmi	hinge	cell_rearrangements	23.4711111111111	-0.0812407710440198	0.0170353193708239	0.478091111111112
1080	MTfmi	hinge	cell_rearrangements	23.4877777777778	-0.0813810259273351	0.0171444519843163	0.494757777777778
1081	MTfmi	hinge	cell_rearrangements	23.5044444444444	-0.0815226032084386	0.0172431009577249	0.511424444444444
1082	MTfmi	hinge	cell_rearrangements	23.5211111111111	-0.0816644452952439	0.0173301063137748	0.52809111111111
1083	MTfmi	hinge	cell_rearrangements	23.5377777777778	-0.0817999397948148	0.0174049403530989	0.544757777777775
1084	MTfmi	hinge	cell_rearrangements	23.5544444444444	-0.0819281607034766	0.0174682686352321	0.561424444444445
1085	MTfmi	hinge	cell_rearrangements	23.5711111111111	-0.0820491080212293	0.0175200911601742	0.57809111111111
1086	MTfmi	hinge	cell_rearrangements	23.5877777777778	-0.0821627817480729	0.0175604079279253	0.594757777777779
1087	MTfmi	hinge	cell_rearrangements	23.6044444444444	-0.0822718095138326	0.0175909067980313	0.611424444444445
1088	MTfmi	hinge	cell_rearrangements	23.6211111111111	-0.0823799081684684	0.0176237438153675	0.628091111111111
1089	MTfmi	hinge	cell_rearrangements	23.6377777777778	-0.0824862004289653	0.0176607975877149	0.644757777777777
1090	MTfmi	hinge	cell_rearrangements	23.6544444444444	-0.0825906862953233	0.0177020681150734	0.661424444444442
1091	MTfmi	hinge	cell_rearrangements	23.6711111111111	-0.0826933657675426	0.0177475553974431	0.678091111111112
1092	MTfmi	hinge	cell_rearrangements	23.6877777777778	-0.0827933972939965	0.0177988124832764	0.694757777777777
1093	MTfmi	hinge	cell_rearrangements	23.7044444444444	-0.0828905069967035	0.0178584922085735	0.711424444444443
1094	MTfmi	hinge	cell_rearrangements	23.7211111111111	-0.0829852049729115	0.0179261900615234	0.728091111111112
1095	MTfmi	hinge	cell_rearrangements	23.7377777777778	-0.0830774912226205	0.0180019060421262	0.744757777777778
1096	MTfmi	hinge	cell_rearrangements	23.7544444444444	-0.0831673657458304	0.0180856401503819	0.761424444444444
1097	MTfmi	hinge	cell_rearrangements	23.7711111111111	-0.0832535558194194	0.0181761234971638	0.77809111111111
1098	MTfmi	hinge	cell_rearrangements	23.7877777777778	-0.083330088093899	0.0182698072754487	0.794757777777775
1099	MTfmi	hinge	cell_rearrangements	23.8044444444444	-0.0833963442290433	0.0183666766447551	0.811424444444445
1100	MTfmi	hinge	cell_rearrangements	23.8211111111111	-0.0834523242248521	0.018466731605083	0.82809111111111
1101	MTfmi	hinge	cell_rearrangements	23.8377777777778	-0.0834980280813256	0.0185699721564326	0.844757777777779
1102	MTfmi	hinge	cell_rearrangements	23.8544444444444	-0.0835346883087791	0.0186750292675377	0.861424444444445
1103	MTfmi	hinge	cell_rearrangements	23.8711111111111	-0.0835772815028398	0.0187731796901915	0.878091111111111
1104	MTfmi	hinge	cell_rearrangements	23.8877777777778	-0.0836287044615725	0.0188631838213376	0.894757777777777
1105	MTfmi	hinge	cell_rearrangements	23.9044444444444	-0.0836889571849772	0.018945041660976	0.911424444444442
1106	MTfmi	hinge	cell_rearrangements	23.9211111111111	-0.0837580396730539	0.0190187532091067	0.928091111111112
1107	MTfmi	hinge	cell_rearrangements	23.9377777777778	-0.0838389789922544	0.0190885074750918	0.944757777777777
1108	MTfmi	hinge	cell_rearrangements	23.9544444444444	-0.0839323241779296	0.0191648912148609	0.961424444444443
1109	MTfmi	hinge	cell_rearrangements	23.9711111111111	-0.0840361313807316	0.0192476711734602	0.978091111111112
1110	MTfmi	hinge	cell_rearrangements	23.9877777777778	-0.0841504006006605	0.0193368473508895	0.994757777777778
1111	MTfmi	hinge	cell_rearrangements	24.0044444444444	-0.0842751318377161	0.0194324197471489	1.01142444444444
1112	MTfmi	hinge	cell_rearrangements	24.0211111111111	-0.0844049225217708	0.0195283660297284	1.02809111111111
1113	MTfmi	hinge	cell_rearrangements	24.0377777777778	-0.0845157273518031	0.0196197337963108	1.04475777777778
1114	MTfmi	hinge	cell_rearrangements	24.0544444444444	-0.0846052492695206	0.0197094252999177	1.06142444444444
1115	MTfmi	hinge	cell_rearrangements	24.0711111111111	-0.0846734882749231	0.0197974405405489	1.07809111111111
1116	MTfmi	hinge	cell_rearrangements	24.0877777777778	-0.0847204443680108	0.0198837795182045	1.09475777777778
1117	MTfmi	hinge	cell_rearrangements	24.1044444444444	-0.0847477981158331	0.0199705270952076	1.11142444444445
1118	MTfmi	hinge	cell_rearrangements	24.1211111111111	-0.0847723242865785	0.0200536439634571	1.12809111111111
1119	MTfmi	hinge	cell_rearrangements	24.1377777777778	-0.0847970611824472	0.0201306869530807	1.14475777777778
1120	MTfmi	hinge	cell_rearrangements	24.1544444444444	-0.0848220088034393	0.0202016560640784	1.16142444444444
1121	MTfmi	hinge	cell_rearrangements	24.1711111111111	-0.0848471671495548	0.02026655129645	1.17809111111111
1122	MTfmi	hinge	cell_rearrangements	24.1877777777778	-0.0848755157293995	0.0203276805437681	1.19475777777778
1123	MTfmi	hinge	cell_rearrangements	24.2044444444444	-0.0849176436814859	0.0203866990447253	1.21142444444444
1124	MTfmi	hinge	cell_rearrangements	24.2211111111111	-0.0849741498782759	0.0204424339321642	1.22809111111111
1125	MTfmi	hinge	cell_rearrangements	24.2377777777778	-0.0850450343197694	0.0204948852060846	1.24475777777778
1126	MTfmi	hinge	cell_rearrangements	24.2544444444444	-0.0851302970059663	0.0205440528664865	1.26142444444444
1127	MTfmi	hinge	cell_rearrangements	24.2711111111111	-0.0852267788369287	0.0205878282260396	1.27809111111111
1128	MTfmi	hinge	cell_rearrangements	24.2877777777778	-0.0853226970459623	0.0206268212536151	1.29475777777778
1129	MTfmi	hinge	cell_rearrangements	24.3044444444444	-0.0854172778226012	0.0206626341639705	1.31142444444444
1130	MTfmi	hinge	cell_rearrangements	24.3211111111111	-0.0855105211668454	0.0206952669571056	1.32809111111111
1131	MTfmi	hinge	cell_rearrangements	24.3377777777778	-0.0856024270786949	0.0207247196330207	1.34475777777778
1132	MTfmi	hinge	cell_rearrangements	24.3544444444444	-0.0856961320553011	0.0207536070490414	1.36142444444445
1133	MTfmi	hinge	cell_rearrangements	24.3711111111111	-0.0857934765993842	0.020797806849485	1.37809111111111
1134	MTfmi	hinge	cell_rearrangements	24.3877777777778	-0.0858927644948326	0.0208594907310193	1.39475777777778
1135	MTfmi	hinge	cell_rearrangements	24.4044444444444	-0.0859939957416462	0.0209386586936443	1.41142444444444
1136	MTfmi	hinge	cell_rearrangements	24.4211111111111	-0.0860971703398252	0.0210353107373601	1.42809111111111
1137	MTfmi	hinge	cell_rearrangements	24.4377777777778	-0.0862004664642082	0.021148461805345	1.44475777777778
1138	MTfmi	hinge	cell_rearrangements	24.4544444444444	-0.0863020355829539	0.0212665330219322	1.46142444444444
1139	MTfmi	hinge	cell_rearrangements	24.4711111111111	-0.0864026680679001	0.0213873068947697	1.47809111111111
1140	MTfmi	hinge	cell_rearrangements	24.4877777777778	-0.0865023639190467	0.0215107834238574	1.49475777777778
1141	MTfmi	hinge	cell_rearrangements	24.5044444444444	-0.0866011231363938	0.0216369626091955	1.51142444444444
1142	MTfmi	hinge	cell_rearrangements	24.5211111111111	-0.0866980258341916	0.0217654985829792	1.52809111111111
1143	MTfmi	hinge	cell_rearrangements	24.5377777777778	-0.0867888910081227	0.0218953665945993	1.54475777777778
1144	MTfmi	hinge	cell_rearrangements	24.5544444444444	-0.0868733058285608	0.0220265482405192	1.56142444444444
1145	MTfmi	hinge	cell_rearrangements	24.5711111111111	-0.086951270295506	0.0221590435207387	1.57809111111111
1146	MTfmi	hinge	cell_rearrangements	24.5877777777778	-0.0870227844089582	0.022292852435258	1.59475777777778
1147	MTfmi	hinge	cell_rearrangements	24.6044444444444	-0.0870869696007029	0.0224246295100687	1.61142444444445
1148	MTfmi	hinge	cell_rearrangements	24.6211111111111	-0.0871454981675787	0.022542256636353	1.62809111111111
1149	MTfmi	hinge	cell_rearrangements	24.6377777777778	-0.0871993921994426	0.0226450043002871	1.64475777777778
1150	MTfmi	hinge	cell_rearrangements	24.6544444444444	-0.0872486516962944	0.022732872501871	1.66142444444444
1151	MTfmi	hinge	cell_rearrangements	24.6711111111111	-0.0872932766581344	0.0228058612411047	1.67809111111111
1152	MTfmi	hinge	cell_rearrangements	24.6877777777778	-0.0873363117222131	0.0228678295882777	1.69475777777778
1153	MTfmi	hinge	cell_rearrangements	24.7044444444444	-0.0873842399816866	0.0229310600370425	1.71142444444444
1154	MTfmi	hinge	cell_rearrangements	24.7211111111111	-0.087436589021734	0.022995970099988	1.72809111111111
1155	MTfmi	hinge	cell_rearrangements	24.7377777777778	-0.0874933588423552	0.0230625597771141	1.74475777777778
1156	MTfmi	hinge	cell_rearrangements	24.7544444444444	-0.0875545494435502	0.0231308290684208	1.76142444444444
1157	MTfmi	hinge	cell_rearrangements	24.7711111111111	-0.0876169435414403	0.0231989799107203	1.77809111111111
1158	MTfmi	hinge	cell_rearrangements	24.7877777777778	-0.0876728658921728	0.0232570104945053	1.79475777777778
1159	MTfmi	hinge	cell_rearrangements	24.8044444444444	-0.0877226095674513	0.0233036565358408	1.81142444444444
1160	MTfmi	hinge	cell_rearrangements	24.8211111111111	-0.0877661745672758	0.0233389180347266	1.82809111111111
1161	MTfmi	hinge	cell_rearrangements	24.8377777777778	-0.0878035608916462	0.0233627949911628	1.84475777777778
1162	MTfmi	hinge	cell_rearrangements	24.8544444444444	-0.0878379440646311	0.0233770199269511	1.86142444444445
1163	MTfmi	hinge	cell_rearrangements	24.8711111111111	-0.0878762926624412	0.0233990426201618	1.87809111111111
1164	MTfmi	hinge	cell_rearrangements	24.8877777777778	-0.087918165656332	0.0234320344065737	1.89475777777778
1165	MTfmi	hinge	cell_rearrangements	24.9044444444444	-0.0879635630463034	0.0234759952861868	1.91142444444444
1166	MTfmi	hinge	cell_rearrangements	24.9211111111111	-0.0880124848323557	0.0235309252590011	1.92809111111111
1167	MTfmi	hinge	cell_rearrangements	24.9377777777778	-0.0880632398457081	0.0235963821676146	1.94475777777778
1168	MTfmi	hinge	cell_rearrangements	24.9544444444444	-0.0881186935128535	0.0236580487034928	1.96142444444444
1169	MTfmi	hinge	cell_rearrangements	24.9711111111111	-0.0881807248689518	0.023712649522716	1.97809111111111
1170	MTfmi	hinge	cell_rearrangements	24.9877777777778	-0.0882493339140028	0.0237601846252843	1.99475777777778
1171	MTfmi	hinge	cell_rearrangements	25.0044444444444	-0.0883245206480066	0.0238006540111975	2.01142444444444
1172	MTfmi	hinge	cell_rearrangements	25.0211111111111	-0.0884062740669135	0.0238324039396917	2.02809111111111
1173	MTfmi	hinge	cell_rearrangements	25.0377777777778	-0.0884899403589215	0.0238577086060403	2.04475777777778
1174	MTfmi	hinge	cell_rearrangements	25.0544444444444	-0.0885743636363642	0.0238782735058366	2.06142444444444
1175	MTfmi	hinge	cell_rearrangements	25.0711111111111	-0.0886595438992417	0.0238940986390807	2.07809111111111
1176	MTfmi	hinge	cell_rearrangements	25.0877777777778	-0.0887454811475538	0.0239051840057726	2.09475777777778
1177	MTfmi	hinge	cell_rearrangements	25.1044444444444	-0.0888323358506327	0.0239131624365355	2.11142444444445
1178	MTfmi	hinge	cell_rearrangements	25.1211111111111	-0.0889166135058158	0.0239239039498143	2.12809111111111
1179	MTfmi	hinge	cell_rearrangements	25.1377777777778	-0.0889973301647716	0.0239377534791668	2.14475777777778
1180	MTfmi	hinge	cell_rearrangements	25.1544444444444	-0.0890744858275002	0.023954711024593	2.16142444444444
1181	MTfmi	hinge	cell_rearrangements	25.1711111111111	-0.0891480804940016	0.0239747765860929	2.17809111111111
1182	MTfmi	hinge	cell_rearrangements	25.1877777777778	-0.0892176424060006	0.0239971415855055	2.19475777777778
1183	MTfmi	hinge	cell_rearrangements	25.2044444444444	-0.08927995099466	0.0240217716942203	2.21142444444444
1184	MTfmi	hinge	cell_rearrangements	25.2211111111111	-0.0893345254515847	0.0240492142275707	2.22809111111111
1185	MTfmi	hinge	cell_rearrangements	25.2377777777778	-0.0893813657767748	0.0240794691855564	2.24475777777778
1186	MTfmi	hinge	cell_rearrangements	25.2544444444444	-0.0894204719702303	0.0241125365681776	2.26142444444444
1187	MTfmi	hinge	cell_rearrangements	25.2711111111111	-0.0894509152753469	0.0241477615039084	2.27809111111111
1188	MTfmi	hinge	cell_rearrangements	25.2877777777778	-0.0894727680346447	0.0241799685566629	2.29475777777778
1189	MTfmi	hinge	cell_rearrangements	25.3044444444444	-0.0894866868539188	0.0242083140915934	2.31142444444444
1190	MTfmi	hinge	cell_rearrangements	25.3211111111111	-0.0894926717331695	0.0242327981087001	2.32809111111111
1191	MTfmi	hinge	cell_rearrangements	25.3377777777778	-0.0894907226723966	0.0242534206079829	2.34475777777778
1192	MTfmi	hinge	cell_rearrangements	25.3544444444444	-0.0894840479386717	0.0242721528207465	2.36142444444445
1193	MTfmi	hinge	cell_rearrangements	25.3711111111111	-0.0894863578616238	0.0242933702735743	2.37809111111111
1194	MTfmi	hinge	cell_rearrangements	25.3877777777778	-0.0894988743400486	0.0243168116265903	2.39475777777778
1195	MTfmi	hinge	cell_rearrangements	25.4044444444444	-0.0895215973739461	0.0243424768797944	2.41142444444444
1196	MTfmi	hinge	cell_rearrangements	25.4211111111111	-0.0895545269633163	0.0243703660331868	2.42809111111111
1197	MTfmi	hinge	cell_rearrangements	25.4377777777778	-0.0895977470562127	0.0244001046681019	2.44475777777778
1198	MTfmi	hinge	cell_rearrangements	25.4544444444444	-0.0896536863562585	0.0244279724727184	2.46142444444444
1199	MTfmi	hinge	cell_rearrangements	25.4711111111111	-0.0897228943250726	0.0244532967819133	2.47809111111111
1200	MTfmi	hinge	cell_rearrangements	25.4877777777778	-0.0898053709626549	0.0244760775956867	2.49475777777778
1201	MTfmi	hinge	cell_rearrangements	25.5044444444444	-0.0899011162690056	0.0244963149140386	2.51142444444444
1202	MTfmi	hinge	cell_rearrangements	25.5211111111111	-0.0900101050132561	0.0245156575098498	2.52809111111111
1203	MTfmi	hinge	cell_rearrangements	25.5377777777778	-0.0901159027010613	0.0245524830097556	2.54475777777778
1204	MTfmi	hinge	cell_rearrangements	25.5544444444444	-0.090214418055057	0.0246102522890597	2.56142444444444
1205	MTfmi	hinge	cell_rearrangements	25.5711111111111	-0.0903056510752431	0.0246889653477618	2.57809111111111
1206	MTfmi	hinge	cell_rearrangements	25.5877777777778	-0.0903896017616196	0.0247886221858619	2.59475777777778
1207	MTfmi	hinge	cell_rearrangements	25.6044444444444	-0.0904635394217151	0.0249062332974787	2.61142444444445
1208	MTfmi	hinge	cell_rearrangements	25.6211111111111	-0.0905413421656341	0.0250155222041758	2.62809111111111
1209	MTfmi	hinge	cell_rearrangements	25.6377777777778	-0.0906283568719767	0.0251119750716378	2.64475777777778
1210	MTfmi	hinge	cell_rearrangements	25.6544444444444	-0.0907245835407428	0.0251955918998649	2.66142444444444
1211	MTfmi	hinge	cell_rearrangements	25.6711111111111	-0.0908300221719324	0.0252663726888569	2.67809111111111
1212	MTfmi	hinge	cell_rearrangements	25.6877777777778	-0.0909455273930214	0.0253246137973933	2.69475777777778
1213	MTfmi	hinge	cell_rearrangements	25.7044444444444	-0.091062866797724	0.0253787246681101	2.71142444444444
1214	MTfmi	hinge	cell_rearrangements	25.7211111111111	-0.0911793947280793	0.0254306039150053	2.72809111111111
1215	MTfmi	hinge	cell_rearrangements	25.7377777777778	-0.0912951111840871	0.0254802515380789	2.74475777777778
1216	MTfmi	hinge	cell_rearrangements	25.7544444444444	-0.0914100161657476	0.025527667537331	2.76142444444444
1217	MTfmi	hinge	cell_rearrangements	25.7711111111111	-0.0915200121110483	0.0255698913871857	2.77809111111111
1218	MTfmi	hinge	cell_rearrangements	25.7877777777778	-0.0916174602624996	0.0255933479596009	2.79475777777778
1219	MTfmi	hinge	cell_rearrangements	25.8044444444444	-0.0917032680046126	0.025596678833899	2.81142444444444
1220	MTfmi	hinge	cell_rearrangements	25.8211111111111	-0.0917774353373873	0.0255798840100802	2.82809111111111
1221	MTfmi	hinge	cell_rearrangements	25.8377777777778	-0.0918399622608238	0.0255429634881443	2.84475777777778
1222	MTfmi	hinge	cell_rearrangements	25.8544444444444	-0.0918998524010159	0.0254937667302387	2.86142444444445
1223	MTfmi	hinge	cell_rearrangements	25.8711111111111	-0.0919765208973956	0.0254651347457535	2.87809111111111
1224	MTfmi	hinge	cell_rearrangements	25.8877777777778	-0.0920686315418816	0.0254598812818103	2.89475777777778
1225	MTfmi	hinge	cell_rearrangements	25.9044444444444	-0.0921761843344736	0.025478006338409	2.91142444444444
1226	MTfmi	hinge	cell_rearrangements	25.9211111111111	-0.0922991792751718	0.0255195099155497	2.92809111111111
1227	MTfmi	hinge	cell_rearrangements	25.9377777777778	-0.0924327981896887	0.0255800180779557	2.94475777777778
1228	MTfmi	hinge	cell_rearrangements	25.9544444444444	-0.092562703039729	0.0256438781730745	2.96142444444444
1229	MTfmi	hinge	cell_rearrangements	25.9711111111111	-0.0926886218105418	0.0257101841182709	2.97809111111111
1230	MTfmi	hinge	cell_rearrangements	25.9877777777778	-0.0928105545021268	0.0257789359135448	2.99475777777778
1231	MTfmi	hinge	cell_rearrangements	26.0044444444444	-0.0929285011144842	0.0258501335588961	3.01142444444444
1232	MTfmi	hinge	cell_rearrangements	26.0211111111111	-0.0930414202105416	0.0259223876034943	3.02809111111111
1233	MTfmi	hinge	cell_rearrangements	26.0377777777778	-0.0931458290273392	0.0259942423320167	3.04475777777778
1234	MTfmi	hinge	cell_rearrangements	26.0544444444444	-0.0932415728621242	0.026066289063079	3.06142444444444
1235	MTfmi	hinge	cell_rearrangements	26.0711111111111	-0.0933286517148965	0.0261385277966812	3.07809111111111
1236	MTfmi	hinge	cell_rearrangements	26.0877777777778	-0.0934070655856561	0.0262109585328232	3.09475777777778
1237	MTfmi	hinge	cell_rearrangements	26.1044444444444	-0.093479480485566	0.0262868384940267	3.11142444444445
1238	MTfmi	hinge	cell_rearrangements	26.1211111111111	-0.0935524709918131	0.0263709692038113	3.12809111111111
1239	MTfmi	hinge	cell_rearrangements	26.1377777777778	-0.0936258478660197	0.0264623117025734	3.14475777777778
1240	MTfmi	hinge	cell_rearrangements	26.1544444444444	-0.0936996111081857	0.026560865990313	3.16142444444444
1241	MTfmi	hinge	cell_rearrangements	26.1711111111111	-0.0937737607183112	0.0266666320670301	3.17809111111111
1242	MTfmi	hinge	cell_rearrangements	26.1877777777778	-0.0938477278615014	0.0267787191930714	3.19475777777778
1243	MTfmi	hinge	cell_rearrangements	26.2044444444444	-0.0939288703459778	0.0268897677766978	3.21142444444444
1244	MTfmi	hinge	cell_rearrangements	26.2211111111111	-0.0940194186977858	0.0269985503034861	3.22809111111111
1245	MTfmi	hinge	cell_rearrangements	26.2377777777778	-0.0941193729169253	0.0271050667734364	3.24475777777778
1246	MTfmi	hinge	cell_rearrangements	26.2544444444444	-0.0942287330033965	0.0272093171865487	3.26142444444444
1247	MTfmi	hinge	cell_rearrangements	26.2711111111111	-0.0943449629771674	0.0273085124350227	3.27809111111111
1248	MTfmi	hinge	cell_rearrangements	26.2877777777778	-0.094449477994936	0.0274076161090595	3.29475777777778
1249	MTfmi	hinge	cell_rearrangements	26.3044444444444	-0.0945393753321485	0.0275097866178223	3.31142444444444
1250	MTfmi	hinge	cell_rearrangements	26.3211111111111	-0.0946146549888049	0.0276150239613109	3.32809111111111
1251	MTfmi	hinge	cell_rearrangements	26.3377777777778	-0.0946753169649054	0.0277233281395254	3.34475777777778
1252	MTfmi	hinge	cell_rearrangements	26.3544444444444	-0.0947227018411071	0.0278368099615573	3.36142444444445
1253	MTfmi	hinge	cell_rearrangements	26.3711111111111	-0.0947667686277411	0.0279544563079323	3.37809111111111
1254	MTfmi	hinge	cell_rearrangements	26.3877777777778	-0.0948090854281883	0.0280745627175314	3.39475777777778
1255	MTfmi	hinge	cell_rearrangements	26.4044444444444	-0.0948496522424487	0.0281971291903545	3.41142444444444
1256	MTfmi	hinge	cell_rearrangements	26.4211111111111	-0.0948884690705223	0.0283221557264018	3.42809111111111
1257	MTfmi	hinge	cell_rearrangements	26.4377777777778	-0.0949276919253332	0.028450783577996	3.44475777777778
1258	MTfmi	hinge	cell_rearrangements	26.4544444444444	-0.0949819539781208	0.0285774164478659	3.46142444444444
1259	MTfmi	hinge	cell_rearrangements	26.4711111111111	-0.0950534312628094	0.0286998706507217	3.47809111111111
1260	MTfmi	hinge	cell_rearrangements	26.4877777777778	-0.0951421237793991	0.0288181461865633	3.49475777777778
1261	MTfmi	hinge	cell_rearrangements	26.5044444444444	-0.0952480315278898	0.0289322430553908	3.51142444444444
1262	MTfmi	hinge	cell_rearrangements	26.5211111111111	-0.0953691328835446	0.0290407470541352	3.52809111111111
1263	MTfmi	hinge	cell_rearrangements	26.5377777777778	-0.0954818949314661	0.0291566938012193	3.54475777777778
1264	MTfmi	hinge	cell_rearrangements	26.5544444444444	-0.0955818243099369	0.029284314465859	3.56142444444444
1265	MTfmi	hinge	cell_rearrangements	26.5711111111111	-0.0956689210189568	0.0294236090480542	3.57809111111111
1266	MTfmi	hinge	cell_rearrangements	26.5877777777778	-0.095743185058526	0.029574577547805	3.59475777777778
1267	MTfmi	hinge	cell_rearrangements	26.6044444444444	-0.0958082411001293	0.0297405064877715	3.61142444444445
1268	MTfmi	hinge	cell_rearrangements	26.6211111111111	-0.0958781014174251	0.0299259366248394	3.62809111111111
1269	MTfmi	hinge	cell_rearrangements	26.6377777777778	-0.095953777117182	0.030129743663901	3.64475777777778
1270	MTfmi	hinge	cell_rearrangements	26.6544444444444	-0.0960352681994	0.0303519276049563	3.66142444444444
1271	MTfmi	hinge	cell_rearrangements	26.6711111111111	-0.0961225746640792	0.0305924884480053	3.67809111111111
1272	MTfmi	hinge	cell_rearrangements	26.6877777777778	-0.096213056343764	0.0308482572502457	3.69475777777778
1273	MTfmi	hinge	cell_rearrangements	26.7044444444444	-0.0963035062266297	0.0311124550570598	3.71142444444444
1274	MTfmi	hinge	cell_rearrangements	26.7211111111111	-0.096394937674846	0.0313855657779701	3.72809111111111
1275	MTfmi	hinge	cell_rearrangements	26.7377777777778	-0.0964873506884129	0.0316675894129765	3.74475777777778
1276	MTfmi	hinge	cell_rearrangements	26.7544444444444	-0.0965807452673303	0.0319585259620791	3.76142444444444
1277	MTfmi	hinge	cell_rearrangements	26.7711111111111	-0.0966717294336491	0.0322553988477613	3.77809111111111
1278	MTfmi	hinge	cell_rearrangements	26.7877777777778	-0.0967513533136337	0.0325409732619342	3.79475777777778
1279	MTfmi	hinge	cell_rearrangements	26.8044444444444	-0.09681971142369	0.0328129868996181	3.81142444444444
1280	MTfmi	hinge	cell_rearrangements	26.8211111111111	-0.0968768037638181	0.0330714397608128	3.82809111111111
1281	MTfmi	hinge	cell_rearrangements	26.8377777777778	-0.0969226303340179	0.0333163318455185	3.84475777777778
1282	MTfmi	hinge	cell_rearrangements	26.8544444444444	-0.0969592369159883	0.0335507749630754	3.86142444444445
1283	MTfmi	hinge	cell_rearrangements	26.8711111111111	-0.0970000480190658	0.0337768270608322	3.87809111111111
1284	MTfmi	hinge	cell_rearrangements	26.8877777777778	-0.0970470132956668	0.0339928632567048	3.89475777777778
1285	MTfmi	hinge	cell_rearrangements	26.9044444444444	-0.0971001327457912	0.034198883550693	3.91142444444444
1286	MTfmi	hinge	cell_rearrangements	26.9211111111111	-0.097159406369439	0.0343948879427968	3.92809111111111
1287	MTfmi	hinge	cell_rearrangements	26.9377777777778	-0.0972239279789568	0.0345796459873004	3.94475777777778
1288	MTfmi	hinge	cell_rearrangements	26.9544444444444	-0.0972805279659003	0.0347637680184241	3.96142444444444
1289	MTfmi	hinge	cell_rearrangements	26.9711111111111	-0.0973265369321703	0.034950752551153	3.97809111111111
1290	MTfmi	hinge	cell_rearrangements	26.9877777777778	-0.0973619548777669	0.0351405995854869	3.99475777777778
1291	MTfmi	hinge	cell_rearrangements	27.0044444444444	-0.09738678180269	0.0353333091214259	4.01142444444444
1292	MTfmi	hinge	cell_rearrangements	27.0211111111111	-0.0974009855436536	0.0355283621935893	4.02809111111111
1293	MTfmi	hinge	cell_rearrangements	27.0377777777778	-0.0974124744733457	0.0357150037668055	4.04475777777778
1294	MTfmi	hinge	cell_rearrangements	27.0544444444444	-0.0974232477971976	0.0358909018709809	4.06142444444444
1295	MTfmi	hinge	cell_rearrangements	27.0711111111111	-0.0974333055152094	0.0360560565061154	4.07809111111111
1296	MTfmi	hinge	cell_rearrangements	27.0877777777778	-0.0974426476273809	0.0362104676722091	4.09475777777778
1297	MTfmi	hinge	cell_rearrangements	27.1044444444444	-0.097452248951388	0.0363548788625585	4.11142444444445
1298	MTfmi	hinge	cell_rearrangements	27.1211111111111	-0.0974608306250346	0.0364935668197161	4.12809111111111
1299	MTfmi	hinge	cell_rearrangements	27.1377777777778	-0.0974674027456198	0.0366270895776787	4.14475777777778
1300	MTfmi	hinge	cell_rearrangements	27.1544444444444	-0.0974719653131434	0.0367554471364463	4.16142444444444
1301	MTfmi	hinge	cell_rearrangements	27.1711111111111	-0.0974745183276055	0.0368786394960189	4.17809111111111
1302	MTfmi	hinge	cell_rearrangements	27.1877777777778	-0.0974760341327947	0.0369983758928043	4.19475777777778
1303	MTfmi	hinge	cell_rearrangements	27.2044444444444	-0.0974885611605022	0.0371108729652699	4.21142444444444
1304	MTfmi	hinge	cell_rearrangements	27.2211111111111	-0.097514443032321	0.0372140097730022	4.22809111111111
1305	MTfmi	hinge	cell_rearrangements	27.2377777777778	-0.0975536797482513	0.037307786316001	4.24475777777778
1306	MTfmi	hinge	cell_rearrangements	27.2544444444444	-0.097606271308293	0.0373922025942665	4.26142444444444
1307	MTfmi	hinge	cell_rearrangements	27.2711111111111	-0.097669578284647	0.0374637717110626	4.27809111111111
1308	MTfmi	hinge	cell_rearrangements	27.2877777777778	-0.0977219474220646	0.0375269650603488	4.29475777777778
1309	MTfmi	hinge	cell_rearrangements	27.3044444444444	-0.0977597800133457	0.037585297732121	4.31142444444444
1310	MTfmi	hinge	cell_rearrangements	27.3211111111111	-0.0977830760584903	0.0376387697263793	4.32809111111111
1311	MTfmi	hinge	cell_rearrangements	27.3377777777778	-0.0977918355574984	0.0376873810431235	4.34475777777778
1312	MTfmi	hinge	cell_rearrangements	27.3544444444444	-0.097788175688883	0.0377334222852755	4.36142444444445
1313	MTfmi	hinge	cell_rearrangements	27.3711111111111	-0.0977819322788838	0.0377806012276127	4.37809111111111
1314	MTfmi	hinge	cell_rearrangements	27.3877777777778	-0.0977741087238332	0.0378282700243209	4.39475777777778
1315	MTfmi	hinge	cell_rearrangements	27.4044444444444	-0.0977647050237312	0.0378764286754001	4.41142444444444
1316	MTfmi	hinge	cell_rearrangements	27.4211111111111	-0.0977537211785776	0.0379250771808502	4.42809111111111
1317	MTfmi	hinge	cell_rearrangements	27.4377777777778	-0.0977422119453423	0.0379755840062773	4.44475777777778
1318	MTfmi	hinge	cell_rearrangements	27.4544444444444	-0.0977400041646318	0.0380252980382707	4.46142444444444
1319	MTfmi	hinge	cell_rearrangements	27.4711111111111	-0.0977488294011812	0.0380726156783737	4.47809111111111
1320	MTfmi	hinge	cell_rearrangements	27.4877777777778	-0.0977686876549905	0.0381175369265861	4.49475777777778
1321	MTfmi	hinge	cell_rearrangements	27.5044444444444	-0.0977995789260597	0.038160061782908	4.51142444444444
1322	MTfmi	hinge	cell_rearrangements	27.5211111111111	-0.097836816639863	0.0381960679315494	4.52809111111111
1323	MTfmi	hinge	cell_rearrangements	27.5377777777778	-0.0978559312177676	0.0382257752093607	4.54475777777778
1324	MTfmi	hinge	cell_rearrangements	27.5544444444444	-0.0978540272851019	0.0382520726676604	4.56142444444444
1325	MTfmi	hinge	cell_rearrangements	27.5711111111111	-0.0978311048418659	0.0382749603064483	4.57809111111111
1326	MTfmi	hinge	cell_rearrangements	27.5877777777778	-0.0977871638880595	0.0382944381257244	4.59475777777778
1327	MTfmi	hinge	cell_rearrangements	27.6044444444444	-0.0977278812506844	0.0383160021387294	4.61142444444445
1328	MTfmi	hinge	cell_rearrangements	27.6211111111111	-0.0976794987662484	0.0383391702205496	4.62809111111111
1329	MTfmi	hinge	cell_rearrangements	27.6377777777778	-0.0976446740753147	0.0383600433308539	4.64475777777778
1330	MTfmi	hinge	cell_rearrangements	27.6544444444444	-0.0976234071778834	0.0383786214696423	4.66142444444444
1331	MTfmi	hinge	cell_rearrangements	27.6711111111111	-0.0976156980739543	0.0383949046369148	4.67809111111111
1332	MTfmi	hinge	cell_rearrangements	27.6877777777778	-0.0976163053924776	0.0384037590675343	4.69475777777778
1333	MTfmi	hinge	cell_rearrangements	27.7044444444444	-0.0976039736348662	0.0384006789622379	4.71142444444444
1334	MTfmi	hinge	cell_rearrangements	27.7211111111111	-0.0975769923690702	0.0383880673347415	4.72809111111111
1335	MTfmi	hinge	cell_rearrangements	27.7377777777778	-0.0975353615950897	0.0383659241850452	4.74475777777778
1336	MTfmi	hinge	cell_rearrangements	27.7544444444444	-0.0974790813129245	0.038334249513149	4.76142444444444
1337	MTfmi	hinge	cell_rearrangements	27.7711111111111	-0.0974136002634363	0.038296717845222	4.77809111111111
1338	MTfmi	hinge	cell_rearrangements	27.7877777777778	-0.0973544239609997	0.038264958170162	4.79475777777778
1339	MTfmi	hinge	cell_rearrangements	27.8044444444444	-0.0973016827748661	0.0382393514984522	4.81142444444444
1340	MTfmi	hinge	cell_rearrangements	27.8211111111111	-0.0972553767050354	0.0382198978300924	4.82809111111111
1341	MTfmi	hinge	cell_rearrangements	27.8377777777778	-0.0972155057515078	0.0382065971650827	4.84475777777778
1342	MTfmi	hinge	cell_rearrangements	27.8544444444444	-0.097181876850905	0.0382004421588557	4.86142444444445
1343	MTfmi	hinge	cell_rearrangements	27.8711111111111	-0.0971601643634526	0.0381966520237176	4.87809111111111
1344	MTfmi	hinge	cell_rearrangements	27.8877777777778	-0.0971519196102793	0.0381933491121355	4.89475777777778
1345	MTfmi	hinge	cell_rearrangements	27.9044444444444	-0.0971571425913853	0.0381905334241092	4.91142444444444
1346	MTfmi	hinge	cell_rearrangements	27.9211111111111	-0.0971758333067705	0.0381882049596389	4.92809111111111
1347	MTfmi	hinge	cell_rearrangements	27.9377777777778	-0.0972059052402399	0.0381836968932238	4.94475777777778
1348	MTfmi	hinge	cell_rearrangements	27.9544444444444	-0.0972320553511515	0.0381808627450932	4.96142444444444
1349	MTfmi	hinge	cell_rearrangements	27.9711111111111	-0.0972518923592291	0.038182499337836	4.97809111111111
1350	MTfmi	hinge	cell_rearrangements	27.9877777777778	-0.0972654162644726	0.0381886066714522	4.99475777777778
1351	MTfmi	hinge	cell_rearrangements	28.0044444444444	-0.0972726270668821	0.0381991847459417	5.01142444444444
1352	MTfmi	hinge	cell_rearrangements	28.0211111111111	-0.097273023945034	0.0382144676130775	5.02809111111111
1353	MTfmi	hinge	cell_rearrangements	28.0377777777778	-0.097262998670943	0.0382367524614078	5.04475777777778
1354	MTfmi	hinge	cell_rearrangements	28.0544444444444	-0.0972419935023413	0.0382664526774759	5.06142444444444
1355	MTfmi	hinge	cell_rearrangements	28.0711111111111	-0.0972100084392289	0.0383035682612819	5.07809111111111
1356	MTfmi	hinge	cell_rearrangements	28.0877777777778	-0.0971670434816059	0.0383480992128256	5.09475777777778
1357	MTfmi	hinge	cell_rearrangements	28.1044444444444	-0.0971158315841692	0.0384025169529156	5.11142444444445
1358	MTfmi	hinge	cell_rearrangements	28.1211111111111	-0.0970760371831904	0.0384632006714479	5.12809111111111
1359	MTfmi	hinge	cell_rearrangements	28.1377777777778	-0.0970506974813834	0.0385275460640908	5.14475777777778
1360	MTfmi	hinge	cell_rearrangements	28.1544444444444	-0.0970398124787481	0.0385955531308444	5.16142444444444
1361	MTfmi	hinge	cell_rearrangements	28.1711111111111	-0.0970433821752846	0.0386672218717085	5.17809111111111
1362	MTfmi	hinge	cell_rearrangements	28.1877777777778	-0.0970593958268114	0.0387412134810739	5.19475777777778
1363	MTfmi	hinge	cell_rearrangements	28.2044444444444	-0.0970749549049333	0.0388190018864479	5.21142444444444
1364	MTfmi	hinge	cell_rearrangements	28.2211111111111	-0.0970882171641762	0.0389018759985638	5.22809111111111
1365	MTfmi	hinge	cell_rearrangements	28.2377777777778	-0.0970991826045402	0.0389898358174215	5.24475777777778
1366	MTfmi	hinge	cell_rearrangements	28.2544444444444	-0.0971078512260252	0.039082881343021	5.26142444444444
1367	MTfmi	hinge	cell_rearrangements	28.2711111111111	-0.097113239917727	0.0391800243732945	5.27809111111111
1368	MTfmi	hinge	cell_rearrangements	28.2877777777778	-0.0971234021708776	0.0392703730273561	5.29475777777778
1369	MTfmi	hinge	cell_rearrangements	28.3044444444444	-0.0971410272470317	0.0393518837239061	5.31142444444444
1370	MTfmi	hinge	cell_rearrangements	28.3211111111111	-0.0971661151461894	0.0394245564629444	5.32809111111111
1371	MTfmi	hinge	cell_rearrangements	28.3377777777778	-0.0971986658683507	0.0394883912444711	5.34475777777778
1372	MTfmi	hinge	cell_rearrangements	28.3544444444444	-0.0972403857585761	0.0395438958973969	5.36142444444445
1373	MTfmi	hinge	cell_rearrangements	28.3711111111111	-0.0972813189148304	0.0396031621033674	5.37809111111111
1374	MTfmi	hinge	cell_rearrangements	28.3877777777778	-0.0973178032493755	0.0396688636504177	5.39475777777778
1375	MTfmi	hinge	cell_rearrangements	28.4044444444444	-0.0973498387622115	0.0397410005385477	5.41142444444444
1376	MTfmi	hinge	cell_rearrangements	28.4211111111111	-0.0973774254533382	0.0398195727677575	5.42809111111111
1377	MTfmi	hinge	cell_rearrangements	28.4377777777778	-0.0973993702970123	0.039903898300403	5.44475777777778
1378	MTfmi	hinge	cell_rearrangements	28.4544444444444	-0.0974312969072334	0.039973603797012	5.46142444444444
1379	MTfmi	hinge	cell_rearrangements	28.4711111111111	-0.0974779313927002	0.0400240648235967	5.47809111111111
1380	MTfmi	hinge	cell_rearrangements	28.4877777777778	-0.0975392737534127	0.0400552813801571	5.49475777777778
1381	MTfmi	hinge	cell_rearrangements	28.5044444444444	-0.097615323989371	0.0400672534666933	5.51142444444444
1382	MTfmi	hinge	cell_rearrangements	28.5211111111111	-0.0977056741036837	0.0400599762049648	5.52809111111111
1383	MTfmi	hinge	cell_rearrangements	28.5377777777778	-0.0977827508161479	0.0400617197948675	5.54475777777778
1384	MTfmi	hinge	cell_rearrangements	28.5544444444444	-0.0978399413045758	0.0400795551401658	5.56142444444444
1385	MTfmi	hinge	cell_rearrangements	28.5711111111111	-0.0978772455689675	0.0401134822408598	5.57809111111111
1386	MTfmi	hinge	cell_rearrangements	28.5877777777778	-0.0978946636093229	0.0401635010969495	5.59475777777778
1387	MTfmi	hinge	cell_rearrangements	28.6044444444444	-0.0978951962141123	0.0402324853922595	5.61142444444445
1388	MTfmi	hinge	cell_rearrangements	28.6211111111111	-0.0979050571984753	0.0403093549535844	5.62809111111111
1389	MTfmi	hinge	cell_rearrangements	28.6377777777778	-0.0979287369741233	0.0403893640799935	5.64475777777778
1390	MTfmi	hinge	cell_rearrangements	28.6544444444444	-0.0979662355410564	0.0404725127714866	5.66142444444444
1391	MTfmi	hinge	cell_rearrangements	28.6711111111111	-0.0980175528992745	0.0405588010280638	5.67809111111111
1392	MTfmi	hinge	cell_rearrangements	28.6877777777778	-0.0980786138024412	0.0406457418825111	5.69475777777778
1393	MTfmi	hinge	cell_rearrangements	28.7044444444444	-0.0981307848895658	0.0407358954336555	5.71142444444444
1394	MTfmi	hinge	cell_rearrangements	28.7211111111111	-0.0981722095522571	0.0408316114961634	5.72809111111111
1395	MTfmi	hinge	cell_rearrangements	28.7377777777778	-0.0982028877905151	0.0409328900700347	5.74475777777778
1396	MTfmi	hinge	cell_rearrangements	28.7544444444444	-0.0982228196043397	0.0410397311552695	5.76142444444444
1397	MTfmi	hinge	cell_rearrangements	28.7711111111111	-0.0982341690275633	0.0411522601775576	5.77809111111111
1398	MTfmi	hinge	cell_rearrangements	28.7877777777778	-0.0982496210847269	0.0412592357158085	5.79475777777778
1399	MTfmi	hinge	cell_rearrangements	28.8044444444444	-0.0982708592587063	0.0413577611845877	5.81142444444444
1400	MTfmi	hinge	cell_rearrangements	28.8211111111111	-0.0982978835495012	0.041447836583895	5.82809111111111
1401	MTfmi	hinge	cell_rearrangements	28.8377777777778	-0.0983306939571118	0.0415294619137306	5.84475777777778
1402	MTfmi	hinge	cell_rearrangements	28.8544444444444	-0.0983678662258088	0.0416020647754112	5.86142444444445
1403	MTfmi	hinge	cell_rearrangements	28.8711111111111	-0.0984021830525561	0.0416716889377721	5.87809111111111
1404	MTfmi	hinge	cell_rearrangements	28.8877777777778	-0.0984328192874085	0.0417402388671169	5.89475777777778
1405	MTfmi	hinge	cell_rearrangements	28.9044444444444	-0.0984597749303661	0.0418077145634457	5.91142444444444
1406	MTfmi	hinge	cell_rearrangements	28.9211111111111	-0.0984830499814289	0.0418741160267584	5.92809111111111
1407	MTfmi	hinge	cell_rearrangements	28.9377777777778	-0.0985047076242436	0.0419405578852461	5.94475777777778
1408	MTfmi	hinge	cell_rearrangements	28.9544444444444	-0.0985356625271421	0.0420058219811666	5.96142444444444
1409	MTfmi	hinge	cell_rearrangements	28.9711111111111	-0.0985772249184503	0.0420688374682031	5.97809111111111
1410	MTfmi	hinge	cell_rearrangements	28.9877777777778	-0.0986293947981682	0.0421296043463555	5.99475777777778
1411	MTfmi	hinge	cell_rearrangements	29.0044444444444	-0.0986921721662957	0.0421881226156238	6.01142444444444
1412	MTfmi	hinge	cell_rearrangements	29.0211111111111	-0.0987610289698012	0.0422401125035651	6.02809111111111
1413	MTfmi	hinge	cell_rearrangements	29.0377777777778	-0.0988103189739777	0.0422849215242507	6.04475777777778
1414	MTfmi	hinge	cell_rearrangements	29.0544444444444	-0.0988367436566078	0.0423253288997531	6.06142444444444
1415	MTfmi	hinge	cell_rearrangements	29.0711111111111	-0.0988403030176914	0.0423613346300723	6.07809111111111
1416	MTfmi	hinge	cell_rearrangements	29.0877777777778	-0.0988209970572285	0.0423929387152082	6.09475777777778
1417	MTfmi	hinge	cell_rearrangements	29.1044444444444	-0.0987835345767057	0.0424244459162479	6.11142444444445
1418	MTfmi	hinge	cell_rearrangements	29.1211111111111	-0.0987564982647373	0.0424505964140641	6.12809111111111
1419	MTfmi	hinge	cell_rearrangements	29.1377777777778	-0.0987437964924547	0.0424671157306274	6.14475777777778
1420	MTfmi	hinge	cell_rearrangements	29.1544444444444	-0.0987454292598579	0.042474003865938	6.16142444444444
1421	MTfmi	hinge	cell_rearrangements	29.1711111111111	-0.0987613965669469	0.0424712608199958	6.17809111111111
1422	MTfmi	hinge	cell_rearrangements	29.1877777777778	-0.0987890970390989	0.0424568126268286	6.19475777777778
1423	MTfmi	hinge	cell_rearrangements	29.2044444444444	-0.0988043776064032	0.0424400918104166	6.21142444444444
1424	MTfmi	hinge	cell_rearrangements	29.2211111111111	-0.0988029884464356	0.0424248823533606	6.22809111111111
1425	MTfmi	hinge	cell_rearrangements	29.2377777777778	-0.0987849295591959	0.0424111842556605	6.24475777777778
1426	MTfmi	hinge	cell_rearrangements	29.2544444444444	-0.0987502009446842	0.0423989975173164	6.26142444444444
1427	MTfmi	hinge	cell_rearrangements	29.2711111111111	-0.0986984577072785	0.0423885607702588	6.27809111111111
1428	MTfmi	hinge	cell_rearrangements	29.2877777777778	-0.0986390808066157	0.0423744508995629	6.29475777777778
1429	MTfmi	hinge	cell_rearrangements	29.3044444444444	-0.0985746525983447	0.0423551480670455	6.31142444444444
1430	MTfmi	hinge	cell_rearrangements	29.3211111111111	-0.0985051730824657	0.0423306522727066	6.32809111111111
1431	MTfmi	hinge	cell_rearrangements	29.3377777777778	-0.0984306422589786	0.0423009635165461	6.34475777777778
1432	MTfmi	hinge	cell_rearrangements	29.3544444444444	-0.0983553876067746	0.0422703972210424	6.36142444444445
1433	MTfmi	hinge	cell_rearrangements	29.3711111111111	-0.0982859840269352	0.0422555228531994	6.37809111111111
1434	MTfmi	hinge	cell_rearrangements	29.3877777777778	-0.0982211001029933	0.0422575159268142	6.39475777777778
1435	MTfmi	hinge	cell_rearrangements	29.4044444444444	-0.098160735834949	0.0422763764418868	6.41142444444444
1436	MTfmi	hinge	cell_rearrangements	29.4211111111111	-0.0981048912228022	0.0423121043984171	6.42809111111111
1437	MTfmi	hinge	cell_rearrangements	29.4377777777778	-0.0980528023796424	0.0423619817808783	6.44475777777778
1438	MTfmi	hinge	cell_rearrangements	29.4544444444444	-0.0980107006670945	0.0424072410374432	6.46142444444444
1439	MTfmi	hinge	cell_rearrangements	29.4711111111111	-0.0979806690978156	0.0424450589158297	6.47809111111111
1440	MTfmi	hinge	cell_rearrangements	29.4877777777778	-0.0979627076718057	0.0424754354160378	6.49475777777778
1441	MTfmi	hinge	cell_rearrangements	29.5044444444444	-0.0979568163890647	0.0424983705380676	6.51142444444444
1442	MTfmi	hinge	cell_rearrangements	29.5211111111111	-0.0979642224234307	0.0425159428415011	6.52809111111111
1443	MTfmi	hinge	cell_rearrangements	29.5377777777778	-0.0979792899377255	0.0425470229801567	6.54475777777778
1444	MTfmi	hinge	cell_rearrangements	29.5544444444444	-0.097999766290641	0.0425948996077762	6.56142444444444
1445	MTfmi	hinge	cell_rearrangements	29.5711111111111	-0.0980256514821771	0.0426595727243597	6.57809111111111
1446	MTfmi	hinge	cell_rearrangements	29.5877777777778	-0.098056945512334	0.0427410423299072	6.59475777777778
1447	MTfmi	hinge	cell_rearrangements	29.6044444444444	-0.0980898400563016	0.0428359252610822	6.61142444444445
1448	MTfmi	hinge	cell_rearrangements	29.6211111111111	-0.0981207434482333	0.042926570166078	6.62809111111111
1449	MTfmi	hinge	cell_rearrangements	29.6377777777778	-0.0981513759949743	0.0430108901317365	6.64475777777778
1450	MTfmi	hinge	cell_rearrangements	29.6544444444444	-0.0981817376965244	0.0430888851580578	6.66142444444444
1451	MTfmi	hinge	cell_rearrangements	29.6711111111111	-0.0982118285528838	0.0431605552450418	6.67809111111111
1452	MTfmi	hinge	cell_rearrangements	29.6877777777778	-0.0982411363833629	0.0432252160409897	6.69475777777778
1453	MTfmi	hinge	cell_rearrangements	29.7044444444444	-0.0982656812466073	0.0432862951533957	6.71142444444444
1454	MTfmi	hinge	cell_rearrangements	29.7211111111111	-0.0982848202815021	0.0433451199759264	6.72809111111111
1455	MTfmi	hinge	cell_rearrangements	29.7377777777778	-0.0982985534880476	0.0434016905085818	6.74475777777778
1456	MTfmi	hinge	cell_rearrangements	29.7544444444444	-0.0983068808662436	0.0434560067513618	6.76142444444444
1457	MTfmi	hinge	cell_rearrangements	29.7711111111111	-0.0983130567493869	0.0435116130352115	6.77809111111111
1458	MTfmi	hinge	cell_rearrangements	29.7877777777778	-0.098335548669108	0.0435674328474384	6.79475777777778
1459	MTfmi	hinge	cell_rearrangements	29.8044444444444	-0.0983767361541732	0.0436207603323447	6.81142444444444
1460	MTfmi	hinge	cell_rearrangements	29.8211111111111	-0.0984366192045824	0.0436715954899305	6.82809111111111
1461	MTfmi	hinge	cell_rearrangements	29.8377777777778	-0.0985151978203356	0.0437199383201957	6.84475777777778
1462	MTfmi	hinge	cell_rearrangements	29.8544444444444	-0.0986095567973274	0.0437631264284308	6.86142444444445
1463	MTfmi	hinge	cell_rearrangements	29.8711111111111	-0.0987058426761987	0.0437969964292426	6.87809111111111
1464	MTfmi	hinge	cell_rearrangements	29.8877777777778	-0.0988025962949321	0.0438223378726455	6.89475777777778
1465	MTfmi	hinge	cell_rearrangements	29.9044444444444	-0.0988998176535278	0.0438391507586396	6.91142444444444
1466	MTfmi	hinge	cell_rearrangements	29.9211111111111	-0.0989975067519856	0.0438474350872247	6.92809111111111
1467	MTfmi	hinge	cell_rearrangements	29.9377777777778	-0.0990981034215672	0.0438500477635706	6.94475777777778
1468	MTfmi	hinge	cell_rearrangements	29.9544444444444	-0.0992047661346815	0.043856640787679	6.96142444444444
1469	MTfmi	hinge	cell_rearrangements	29.9711111111111	-0.0993166071254385	0.0438676630372464	6.97809111111111
1470	MTfmi	hinge	cell_rearrangements	29.9877777777778	-0.099433626393838	0.0438831145122729	6.99475777777778
1471	MTfmi	hinge	cell_rearrangements	30.0044444444444	-0.0995558239398803	0.0439029952127583	7.01142444444444
1472	MTfmi	hinge	cell_rearrangements	30.0211111111111	-0.0996799224529682	0.0439237971111018	7.02809111111111
1473	MTfmi	hinge	cell_rearrangements	30.0377777777778	-0.0998031184866928	0.0439344006439835	7.04475777777778
1474	MTfmi	hinge	cell_rearrangements	30.0544444444444	-0.099926964330487	0.0439344376895491	7.06142444444444
1475	MTfmi	hinge	cell_rearrangements	30.0711111111111	-0.100051459984351	0.0439239082477988	7.07809111111111
1476	MTfmi	hinge	cell_rearrangements	30.0877777777778	-0.100176605448284	0.0439028123187324	7.09475777777778
1477	MTfmi	hinge	cell_rearrangements	30.1044444444444	-0.100305301732935	0.0438735568261622	7.11142444444445
1478	MTfmi	hinge	cell_rearrangements	30.1211111111111	-0.100431646110477	0.043860434505774	7.12809111111111
1479	MTfmi	hinge	cell_rearrangements	30.1377777777778	-0.100552168454135	0.0438678637813683	7.14475777777778
1480	MTfmi	hinge	cell_rearrangements	30.1544444444444	-0.100666868763908	0.0438958446529451	7.16142444444444
1481	MTfmi	hinge	cell_rearrangements	30.1711111111111	-0.100775747039797	0.0439443771205044	7.17809111111111
1482	MTfmi	hinge	cell_rearrangements	30.1877777777778	-0.100876875637167	0.0440122727927942	7.19475777777778
1483	MTfmi	hinge	cell_rearrangements	30.2044444444444	-0.100984265619312	0.0440701975083949	7.21142444444444
1484	MTfmi	hinge	cell_rearrangements	30.2211111111111	-0.101102745007743	0.0441116347459375	7.22809111111111
1485	MTfmi	hinge	cell_rearrangements	30.2377777777778	-0.10123231380246	0.0441365845054218	7.24475777777778
1486	MTfmi	hinge	cell_rearrangements	30.2544444444444	-0.101372972003462	0.044145046786848	7.26142444444444
1487	MTfmi	hinge	cell_rearrangements	30.2711111111111	-0.101524256548366	0.044135269976015	7.27809111111111
1488	MTfmi	hinge	cell_rearrangements	30.2877777777778	-0.101661629100443	0.0441293393418998	7.29475777777778
1489	MTfmi	hinge	cell_rearrangements	30.3044444444444	-0.101779273430901	0.0441339804365098	7.31142444444444
1490	MTfmi	hinge	cell_rearrangements	30.3211111111111	-0.101877189539741	0.0441491932598451	7.32809111111111
1491	MTfmi	hinge	cell_rearrangements	30.3377777777778	-0.101955377426961	0.0441749778119056	7.34475777777778
1492	MTfmi	hinge	cell_rearrangements	30.3544444444444	-0.102014635753092	0.044213338092169	7.36142444444445
1493	MTfmi	hinge	cell_rearrangements	30.3711111111111	-0.102074520533527	0.0442505624592642	7.37809111111111
1494	MTfmi	hinge	cell_rearrangements	30.3877777777778	-0.102139371693	0.0442818452532073	7.39475777777778
1495	MTfmi	hinge	cell_rearrangements	30.4044444444444	-0.10220918923151	0.0443071864739984	7.41142444444444
1496	MTfmi	hinge	cell_rearrangements	30.4211111111111	-0.102283973149059	0.0443265861216376	7.42809111111111
1497	MTfmi	hinge	cell_rearrangements	30.4377777777778	-0.102359120276047	0.0443353389682885	7.44475777777778
1498	MTfmi	hinge	cell_rearrangements	30.4544444444444	-0.102414702964353	0.044324964352686	7.46142444444444
1499	MTfmi	hinge	cell_rearrangements	30.4711111111111	-0.102448903981045	0.044296576953651	7.47809111111111
1500	MTfmi	hinge	cell_rearrangements	30.4877777777778	-0.102461723326121	0.0442501767711833	7.49475777777778
1501	MTfmi	hinge	cell_rearrangements	30.5044444444444	-0.102453160999583	0.0441857638052832	7.51142444444444
1502	MTfmi	hinge	cell_rearrangements	30.5211111111111	-0.102429397096628	0.0441084553857667	7.52809111111111
1503	MTfmi	hinge	cell_rearrangements	30.5377777777778	-0.102417506863329	0.0440235800670498	7.54475777777778
1504	MTfmi	hinge	cell_rearrangements	30.5544444444444	-0.102420010295759	0.0439289518234881	7.56142444444444
1505	MTfmi	hinge	cell_rearrangements	30.5711111111111	-0.102436907393917	0.0438245706550815	7.57809111111111
1506	MTfmi	hinge	cell_rearrangements	30.5877777777778	-0.102468198157802	0.04371043656183	7.59475777777778
1507	MTfmi	hinge	cell_rearrangements	30.6044444444444	-0.102513185740347	0.0435863529731205	7.61142444444445
1508	MTfmi	hinge	cell_rearrangements	30.6211111111111	-0.102552397831974	0.0434730245679449	7.62809111111111
1509	MTfmi	hinge	cell_rearrangements	30.6377777777778	-0.102581445437652	0.0433757626583478	7.64475777777778
1510	MTfmi	hinge	cell_rearrangements	30.6544444444444	-0.102600328557379	0.0432945672443291	7.66142444444444
1511	MTfmi	hinge	cell_rearrangements	30.6711111111111	-0.102609047191156	0.0432294383258889	7.67809111111111
1512	MTfmi	hinge	cell_rearrangements	30.6877777777778	-0.102606165108154	0.0431787604152349	7.69475777777778
1513	MTfmi	hinge	cell_rearrangements	30.7044444444444	-0.10259288891639	0.0431342916806031	7.71142444444444
1514	MTfmi	hinge	cell_rearrangements	30.7211111111111	-0.102570507676567	0.0430950823119092	7.72809111111111
1515	MTfmi	hinge	cell_rearrangements	30.7377777777778	-0.102539021388682	0.0430611323091535	7.74475777777778
1516	MTfmi	hinge	cell_rearrangements	30.7544444444444	-0.102498430052737	0.0430324416723359	7.76142444444444
1517	MTfmi	hinge	cell_rearrangements	30.7711111111111	-0.102451544473805	0.0430123470196973	7.77809111111111
1518	MTfmi	hinge	cell_rearrangements	30.7877777777778	-0.102402931629455	0.0430105978218392	7.79475777777778
1519	MTfmi	hinge	cell_rearrangements	30.8044444444444	-0.102351800835591	0.0430273375213713	7.81142444444444
1520	MTfmi	hinge	cell_rearrangements	30.8211111111111	-0.102298152092214	0.0430625661182935	7.82809111111111
1521	MTfmi	hinge	cell_rearrangements	30.8377777777778	-0.102241985399323	0.0431162836126058	7.84475777777778
1522	MTfmi	hinge	cell_rearrangements	30.8544444444444	-0.102181036778187	0.0431855955154576	7.86142444444445
1523	MTfmi	hinge	cell_rearrangements	30.8711111111111	-0.102121649925057	0.0432490911360953	7.87809111111111
1524	MTfmi	hinge	cell_rearrangements	30.8877777777778	-0.102066967249372	0.0433034077629151	7.89475777777778
1525	MTfmi	hinge	cell_rearrangements	30.9044444444444	-0.102016988751133	0.0433485453959169	7.91142444444444
1526	MTfmi	hinge	cell_rearrangements	30.9211111111111	-0.101971714430339	0.0433845040351008	7.92809111111111
1527	MTfmi	hinge	cell_rearrangements	30.9377777777778	-0.101932592175022	0.0434135138657023	7.94475777777778
1528	MTfmi	hinge	cell_rearrangements	30.9544444444444	-0.101890555975101	0.0434516814962315	7.96142444444444
1529	MTfmi	hinge	cell_rearrangements	30.9711111111111	-0.101842343905035	0.0435015003264666	7.97809111111111
1530	MTfmi	hinge	cell_rearrangements	30.9877777777778	-0.101787955964824	0.0435629703564076	7.99475777777778
1531	MTfmi	hinge	cell_rearrangements	31.0044444444444	-0.101727392154468	0.0436360915860544	8.01142444444444
1532	MTfmi	hinge	cell_rearrangements	31.0211111111111	-0.101660454307456	0.0437201378698739	8.02809111111111
1533	MTfmi	hinge	cell_rearrangements	31.0377777777778	-0.101602480548741	0.0437957050685848	8.04475777777778
1534	MTfmi	hinge	cell_rearrangements	31.0544444444444	-0.101557441649039	0.0438584413724207	8.06142444444444
1535	MTfmi	hinge	cell_rearrangements	31.0711111111111	-0.101525337608349	0.0439083467813816	8.07809111111111
1536	MTfmi	hinge	cell_rearrangements	31.0877777777778	-0.101506168426672	0.0439454212954676	8.09475777777778
1537	MTfmi	hinge	cell_rearrangements	31.1044444444444	-0.101499658508492	0.0439692589086093	8.11142444444445
1538	MTfmi	hinge	cell_rearrangements	31.1211111111111	-0.101487623683118	0.043998515603882	8.12809111111111
1539	MTfmi	hinge	cell_rearrangements	31.1377777777778	-0.101465707379794	0.0440381345062269	8.14475777777778
1540	MTfmi	hinge	cell_rearrangements	31.1544444444444	-0.10143390959852	0.0440881156156441	8.16142444444444
1541	MTfmi	hinge	cell_rearrangements	31.1711111111111	-0.101392230339297	0.0441484589321336	8.17809111111111
1542	MTfmi	hinge	cell_rearrangements	31.1877777777778	-0.10133939840587	0.044218105460361	8.19475777777778
1543	MTfmi	hinge	cell_rearrangements	31.2044444444444	-0.101298687576294	0.0442677692112061	8.21142444444444
1544	MTfmi	hinge	cell_rearrangements	31.2211111111111	-0.101276790242508	0.0442908567466812	8.22809111111111
1545	MTfmi	hinge	cell_rearrangements	31.2377777777778	-0.101273706404511	0.0442873680667861	8.24475777777778
1546	MTfmi	hinge	cell_rearrangements	31.2544444444444	-0.101289436062303	0.044257303171521	8.26142444444444
1547	MTfmi	hinge	cell_rearrangements	31.2711111111111	-0.101322965097244	0.0442002199556715	8.27809111111111
1548	MTfmi	hinge	cell_rearrangements	31.2877777777778	-0.101347171622734	0.0441434723213472	8.29475777777778
1549	MTfmi	hinge	cell_rearrangements	31.3044444444444	-0.101355972373689	0.0440942026914105	8.31142444444444
1550	MTfmi	hinge	cell_rearrangements	31.3211111111111	-0.101349367350108	0.0440524110658615	8.32809111111111
1551	MTfmi	hinge	cell_rearrangements	31.3377777777778	-0.101327356551991	0.0440180974447	8.34475777777778
1552	MTfmi	hinge	cell_rearrangements	31.3544444444444	-0.101294644511432	0.043995370837701	8.36142444444445
1553	MTfmi	hinge	cell_rearrangements	31.3711111111111	-0.10127963686778	0.0439850491660102	8.37809111111111
1554	MTfmi	hinge	cell_rearrangements	31.3877777777778	-0.101286200665055	0.043984511965694	8.39475777777778
1555	MTfmi	hinge	cell_rearrangements	31.4044444444444	-0.101314335903259	0.0439937592367524	8.41142444444444
1556	MTfmi	hinge	cell_rearrangements	31.4211111111111	-0.101364042582391	0.0440127909791854	8.42809111111111
1557	MTfmi	hinge	cell_rearrangements	31.4377777777778	-0.101433485826894	0.0440398243747959	8.44475777777778
1558	MTfmi	hinge	cell_rearrangements	31.4544444444444	-0.101500089203819	0.0440777592643036	8.46142444444444
1559	MTfmi	hinge	cell_rearrangements	31.4711111111111	-0.101559470081875	0.0441285462953987	8.47809111111111
1560	MTfmi	hinge	cell_rearrangements	31.4877777777778	-0.101611628461064	0.0441921854680814	8.49475777777778
1561	MTfmi	hinge	cell_rearrangements	31.5044444444444	-0.101656564341384	0.0442686767823515	8.51142444444444
1562	MTfmi	hinge	cell_rearrangements	31.5211111111111	-0.101690392431849	0.0443544289530412	8.52809111111111
1563	MTfmi	hinge	cell_rearrangements	31.5377777777778	-0.101716796532202	0.0444244342207331	8.54475777777778
1564	MTfmi	hinge	cell_rearrangements	31.5544444444444	-0.101739368729933	0.044474909654126	8.56142444444444
1565	MTfmi	hinge	cell_rearrangements	31.5711111111111	-0.101758109025041	0.0445058552532198	8.57809111111111
1566	MTfmi	hinge	cell_rearrangements	31.5877777777778	-0.101773017417526	0.0445172710180145	8.59475777777778
1567	MTfmi	hinge	cell_rearrangements	31.6044444444444	-0.1017882309679	0.0445134818651584	8.61142444444445
1568	MTfmi	hinge	cell_rearrangements	31.6211111111111	-0.101802105772003	0.0445123021505592	8.62809111111111
1569	MTfmi	hinge	cell_rearrangements	31.6377777777778	-0.101811386624692	0.0445152120829981	8.64475777777778
1570	MTfmi	hinge	cell_rearrangements	31.6544444444444	-0.101816073525969	0.0445222116624752	8.66142444444444
1571	MTfmi	hinge	cell_rearrangements	31.6711111111111	-0.101816166475833	0.0445333008889905	8.67809111111111
1572	MTfmi	hinge	cell_rearrangements	31.6877777777778	-0.101807511401311	0.044544115736523	8.69475777777778
1573	MTfmi	hinge	cell_rearrangements	18.6044444444444	0	0	-4.38857555555555
1574	MTfmi	hinge	cell_rearrangements	18.6211111111111	-0.000528894853435589	0.000282490102006587	-4.37190888888889
1575	MTfmi	hinge	cell_rearrangements	18.6377777777778	-0.00104716694944743	0.000546295598941959	-4.35524222222222
1576	MTfmi	hinge	cell_rearrangements	18.6544444444444	-0.00155481628803553	0.000791416490806116	-4.33857555555556
1577	MTfmi	hinge	cell_rearrangements	18.6711111111111	-0.00205184286919999	0.0010178527775991	-4.32190888888889
1578	MTfmi	hinge	cell_rearrangements	18.6877777777778	-0.00253824367100224	0.00122615604004349	-4.30524222222222
1579	MTfmi	hinge	cell_rearrangements	18.7044444444444	-0.0030219565767675	0.00143082887243075	-4.28857555555556
1580	MTfmi	hinge	cell_rearrangements	18.7211111111111	-0.00350496813490981	0.00163511771158696	-4.27190888888889
1581	MTfmi	hinge	cell_rearrangements	18.7377777777778	-0.00398727834542895	0.00183902255751204	-4.25524222222222
1582	MTfmi	hinge	cell_rearrangements	18.7544444444444	-0.00446888720832503	0.00204254341020601	-4.23857555555556
1583	MTfmi	hinge	cell_rearrangements	18.7711111111111	-0.00495105935159939	0.00224466156592393	-4.22190888888889
1584	MTfmi	hinge	cell_rearrangements	18.7877777777778	-0.00543240873714654	0.00243397559450347	-4.20524222222222
1585	MTfmi	hinge	cell_rearrangements	18.8044444444444	-0.00591171942368896	0.00260833549722863	-4.18857555555556
1586	MTfmi	hinge	cell_rearrangements	18.8211111111111	-0.00638899141122674	0.00276774127409946	-4.17190888888889
1587	MTfmi	hinge	cell_rearrangements	18.8377777777778	-0.0068642246997599	0.00291219292511595	-4.15524222222222
1588	MTfmi	hinge	cell_rearrangements	18.8544444444444	-0.00733735864532883	0.00304027221740891	-4.13857555555555
1589	MTfmi	hinge	cell_rearrangements	18.8711111111111	-0.00780317548054733	0.00314669929613962	-4.12190888888889
1590	MTfmi	hinge	cell_rearrangements	18.8877777777778	-0.00826041245629129	0.00323112923269603	-4.10524222222222
1591	MTfmi	hinge	cell_rearrangements	18.9044444444444	-0.00870906957256071	0.00329356202707812	-4.08857555555556
1592	MTfmi	hinge	cell_rearrangements	18.9211111111111	-0.00914914682935568	0.00333399767928592	-4.07190888888889
1593	MTfmi	hinge	cell_rearrangements	18.9377777777778	-0.00957994058313877	0.00335512414105743	-4.05524222222222
1594	MTfmi	hinge	cell_rearrangements	18.9544444444444	-0.0100085184703166	0.00336823066513335	-4.03857555555556
1595	MTfmi	hinge	cell_rearrangements	18.9711111111111	-0.0104371311549228	0.00337429159787894	-4.02190888888889
1596	MTfmi	hinge	cell_rearrangements	18.9877777777778	-0.0108657786369571	0.00337330693929421	-4.00524222222222
1597	MTfmi	hinge	cell_rearrangements	19.0044444444444	-0.0112944609164197	0.00336527668937915	-3.98857555555556
1598	MTfmi	hinge	cell_rearrangements	19.0211111111111	-0.0117245932854912	0.00335104475802721	-3.97190888888889
1599	MTfmi	hinge	cell_rearrangements	19.0377777777778	-0.0121590078338293	0.00333207601734299	-3.95524222222222
1600	MTfmi	hinge	cell_rearrangements	19.0544444444444	-0.0125974395704739	0.00330815649730092	-3.93857555555556
1601	MTfmi	hinge	cell_rearrangements	19.0711111111111	-0.0130398884954251	0.00327928619790099	-3.92190888888889
1602	MTfmi	hinge	cell_rearrangements	19.0877777777778	-0.0134863546086828	0.00324546511914321	-3.90524222222222
1603	MTfmi	hinge	cell_rearrangements	19.1044444444444	-0.0139345070380714	0.00320772087240778	-3.88857555555555
1604	MTfmi	hinge	cell_rearrangements	19.1211111111111	-0.0143767442459949	0.00317327721194085	-3.87190888888889
1605	MTfmi	hinge	cell_rearrangements	19.1377777777778	-0.0148127683226754	0.00314323359348005	-3.85524222222222
1606	MTfmi	hinge	cell_rearrangements	19.1544444444444	-0.0152425792681127	0.00311759001702537	-3.83857555555556
1607	MTfmi	hinge	cell_rearrangements	19.1711111111111	-0.015666177082307	0.00309634648257681	-3.82190888888889
1608	MTfmi	hinge	cell_rearrangements	19.1877777777778	-0.016085561968228	0.00307871310410825	-3.80524222222222
1609	MTfmi	hinge	cell_rearrangements	19.2044444444444	-0.0165017204519862	0.00305673146323887	-3.78857555555556
1610	MTfmi	hinge	cell_rearrangements	19.2211111111111	-0.0169135240255675	0.00302895500201641	-3.77190888888889
1611	MTfmi	hinge	cell_rearrangements	19.2377777777778	-0.0173209726889717	0.00299538372044088	-3.75524222222222
1612	MTfmi	hinge	cell_rearrangements	19.2544444444444	-0.0177240664421989	0.00295601761851228	-3.73857555555556
1613	MTfmi	hinge	cell_rearrangements	19.2711111111111	-0.0181222233759038	0.00291112004458719	-3.72190888888889
1614	MTfmi	hinge	cell_rearrangements	19.2877777777778	-0.018518147803979	0.0028716692656233	-3.70524222222222
1615	MTfmi	hinge	cell_rearrangements	19.3044444444444	-0.0189129158675722	0.00284022879636491	-3.68857555555556
1616	MTfmi	hinge	cell_rearrangements	19.3211111111111	-0.0193065275666834	0.002816798636812	-3.67190888888889
1617	MTfmi	hinge	cell_rearrangements	19.3377777777778	-0.0196989829013127	0.00280137878696457	-3.65524222222222
1618	MTfmi	hinge	cell_rearrangements	19.3544444444444	-0.0200905648458202	0.00279286395369898	-3.63857555555555
1619	MTfmi	hinge	cell_rearrangements	19.3711111111111	-0.0204825586877179	0.00277911403405312	-3.62190888888889
1620	MTfmi	hinge	cell_rearrangements	19.3877777777778	-0.0208750912040113	0.00275785389130898	-3.60524222222222
1621	MTfmi	hinge	cell_rearrangements	19.4044444444444	-0.0212681623947004	0.00272908352546655	-3.58857555555556
1622	MTfmi	hinge	cell_rearrangements	19.4211111111111	-0.0216617722597853	0.00269280293652583	-3.57190888888889
1623	MTfmi	hinge	cell_rearrangements	19.4377777777778	-0.0220560427577871	0.00264898041094574	-3.55524222222222
1624	MTfmi	hinge	cell_rearrangements	19.4544444444444	-0.0224458596593345	0.00259496617120272	-3.53857555555556
1625	MTfmi	hinge	cell_rearrangements	19.4711111111111	-0.0228298605606015	0.00253140927429309	-3.52190888888889
1626	MTfmi	hinge	cell_rearrangements	19.4877777777778	-0.023208045461588	0.00245738912992194	-3.50524222222222
1627	MTfmi	hinge	cell_rearrangements	19.5044444444444	-0.0235804143622939	0.00237274411915769	-3.48857555555556
1628	MTfmi	hinge	cell_rearrangements	19.5211111111111	-0.0239462586153084	0.00227892085226818	-3.47190888888889
1629	MTfmi	hinge	cell_rearrangements	19.5377777777778	-0.0243118867094962	0.00218932668546431	-3.45524222222222
1630	MTfmi	hinge	cell_rearrangements	19.5544444444444	-0.0246793629621682	0.00211061502822373	-3.43857555555556
1631	MTfmi	hinge	cell_rearrangements	19.5711111111111	-0.0250486873733246	0.002181677712079	-3.42190888888889
1632	MTfmi	hinge	cell_rearrangements	19.5877777777778	-0.0254198599429653	0.00224764422626182	-3.40524222222222
1633	MTfmi	hinge	cell_rearrangements	19.6044444444444	-0.0257938576200517	0.00231007785280007	-3.38857555555555
1634	MTfmi	hinge	cell_rearrangements	19.6211111111111	-0.0261730111546238	0.00237612841862497	-3.37190888888889
1635	MTfmi	hinge	cell_rearrangements	19.6377777777778	-0.0265572315817809	0.00244650862407517	-3.35524222222222
1636	MTfmi	hinge	cell_rearrangements	19.6544444444444	-0.0269465189015229	0.00252121846915068	-3.33857555555556
1637	MTfmi	hinge	cell_rearrangements	19.6711111111111	-0.02734087311385	0.00260025795385151	-3.32190888888889
1638	MTfmi	hinge	cell_rearrangements	19.6877777777778	-0.0277404411648915	0.0026837109293431	-3.30524222222222
1639	MTfmi	hinge	cell_rearrangements	19.7044444444444	-0.0281455208375652	0.00277043652124568	-3.28857555555556
1640	MTfmi	hinge	cell_rearrangements	19.7211111111111	-0.0285560855521368	0.00286009186328808	-3.27190888888889
1641	MTfmi	hinge	cell_rearrangements	19.7377777777778	-0.028972135308606	0.00295267695547025	-3.25524222222222
1642	MTfmi	hinge	cell_rearrangements	19.7544444444444	-0.0293936701069729	0.0030481917977922	-3.23857555555556
1643	MTfmi	hinge	cell_rearrangements	19.7711111111111	-0.0298198080134245	0.00314567616823541	-3.22190888888889
1644	MTfmi	hinge	cell_rearrangements	19.7877777777778	-0.0302545202579094	0.0032387725527267	-3.20524222222222
1645	MTfmi	hinge	cell_rearrangements	19.8044444444444	-0.030699405977411	0.00332655172538547	-3.18857555555556
1646	MTfmi	hinge	cell_rearrangements	19.8211111111111	-0.0311544651719294	0.00340901368621175	-3.17190888888889
1647	MTfmi	hinge	cell_rearrangements	19.8377777777778	-0.0316196978414646	0.00348615843520553	-3.15524222222222
1648	MTfmi	hinge	cell_rearrangements	19.8544444444444	-0.032092551849378	0.00355542166279869	-3.13857555555555
1649	MTfmi	hinge	cell_rearrangements	19.8711111111111	-0.0325520593398246	0.00361903898997983	-3.12190888888889
1650	MTfmi	hinge	cell_rearrangements	19.8877777777778	-0.0329947329427824	0.0036793322848242	-3.10524222222222
1651	MTfmi	hinge	cell_rearrangements	19.9044444444444	-0.0334205726582514	0.00373630154733181	-3.08857555555556
1652	MTfmi	hinge	cell_rearrangements	19.9211111111111	-0.0338295784862317	0.00378994677750267	-3.07190888888889
1653	MTfmi	hinge	cell_rearrangements	19.9377777777778	-0.0342256146257739	0.0038438486657783	-3.05524222222222
1654	MTfmi	hinge	cell_rearrangements	19.9544444444444	-0.0346231462207867	0.00390598599508086	-3.03857555555556
1655	MTfmi	hinge	cell_rearrangements	19.9711111111111	-0.0350231329203997	0.00397589173646233	-3.02190888888889
1656	MTfmi	hinge	cell_rearrangements	19.9877777777778	-0.0354255747246128	0.0040535658899227	-3.00524222222222
1657	MTfmi	hinge	cell_rearrangements	20.0044444444444	-0.0358304716334261	0.00413900845546197	-2.98857555555556
1658	MTfmi	hinge	cell_rearrangements	20.0211111111111	-0.0362375228162971	0.00423243214044731	-2.97190888888889
1659	MTfmi	hinge	cell_rearrangements	20.0377777777778	-0.0366537217848223	0.0043264556150668	-2.95524222222222
1660	MTfmi	hinge	cell_rearrangements	20.0544444444444	-0.0370810237378987	0.0044190873105525	-2.93857555555556
1661	MTfmi	hinge	cell_rearrangements	20.0711111111111	-0.0375194286755263	0.00451032722690442	-2.92190888888889
1662	MTfmi	hinge	cell_rearrangements	20.0877777777778	-0.0379689365977051	0.00460017536412257	-2.90524222222222
1663	MTfmi	hinge	cell_rearrangements	20.1044444444444	-0.0384289615324881	0.00468862589434565	-2.88857555555555
1664	MTfmi	hinge	cell_rearrangements	20.1211111111111	-0.0388897696979547	0.00478354234171478	-2.87190888888889
1665	MTfmi	hinge	cell_rearrangements	20.1377777777778	-0.0393493305043381	0.00488689459391989	-2.85524222222222
1666	MTfmi	hinge	cell_rearrangements	20.1544444444444	-0.0398076439516385	0.00499868265096098	-2.83857555555556
1667	MTfmi	hinge	cell_rearrangements	20.1711111111111	-0.0402647100398559	0.00511890651283809	-2.82190888888889
1668	MTfmi	hinge	cell_rearrangements	20.1877777777778	-0.040717177898796	0.00524331489132184	-2.80524222222222
1669	MTfmi	hinge	cell_rearrangements	20.2044444444444	-0.0411560513902278	0.00536410780892346	-2.78857555555556
1670	MTfmi	hinge	cell_rearrangements	20.2211111111111	-0.0415813852028521	0.0054822580319284	-2.77190888888889
1671	MTfmi	hinge	cell_rearrangements	20.2377777777778	-0.0419931793366688	0.00559776556033661	-2.75524222222222
1672	MTfmi	hinge	cell_rearrangements	20.2544444444444	-0.0423914337916778	0.00571063039414813	-2.73857555555556
1673	MTfmi	hinge	cell_rearrangements	20.2711111111111	-0.0427789058394468	0.00582308670565677	-2.72190888888889
1674	MTfmi	hinge	cell_rearrangements	20.2877777777778	-0.0431641711366684	0.00593775960128246	-2.70524222222222
1675	MTfmi	hinge	cell_rearrangements	20.3044444444444	-0.043547477973313	0.00605376936417814	-2.68857555555556
1676	MTfmi	hinge	cell_rearrangements	20.3211111111111	-0.0439288263493806	0.00617111599434385	-2.67190888888889
1677	MTfmi	hinge	cell_rearrangements	20.3377777777778	-0.0443082162648712	0.00628979949177958	-2.65524222222222
1678	MTfmi	hinge	cell_rearrangements	20.3544444444444	-0.0446840871656785	0.00640848449233173	-2.63857555555555
1679	MTfmi	hinge	cell_rearrangements	20.3711111111111	-0.0450490894348006	0.00651609770807539	-2.62190888888889
1680	MTfmi	hinge	cell_rearrangements	20.3877777777778	-0.0454024585489354	0.00661078887988501	-2.60524222222222
1681	MTfmi	hinge	cell_rearrangements	20.4044444444444	-0.0457441945080828	0.00669255800776057	-2.58857555555556
1682	MTfmi	hinge	cell_rearrangements	20.4211111111111	-0.046074297312243	0.00676140509170209	-2.57190888888889
1683	MTfmi	hinge	cell_rearrangements	20.4377777777778	-0.0463952875053209	0.00681974726513903	-2.55524222222222
1684	MTfmi	hinge	cell_rearrangements	20.4544444444444	-0.046717441074515	0.00687859765523499	-2.53857555555556
1685	MTfmi	hinge	cell_rearrangements	20.4711111111111	-0.04704159414269	0.00693904776454812	-2.52190888888889
1686	MTfmi	hinge	cell_rearrangements	20.4877777777778	-0.0473677467098457	0.00700109759307837	-2.50524222222222
1687	MTfmi	hinge	cell_rearrangements	20.5044444444444	-0.0476958987759822	0.00706474714082576	-2.48857555555556
1688	MTfmi	hinge	cell_rearrangements	20.5211111111111	-0.048022614762565	0.00712614368949981	-2.47190888888889
1689	MTfmi	hinge	cell_rearrangements	20.5377777777778	-0.0483356130529171	0.00717995337948791	-2.45524222222222
1690	MTfmi	hinge	cell_rearrangements	20.5544444444444	-0.0486341852031117	0.00722749148971159	-2.43857555555556
1691	MTfmi	hinge	cell_rearrangements	20.5711111111111	-0.0489183312131487	0.00726875802017087	-2.42190888888889
1692	MTfmi	hinge	cell_rearrangements	20.5877777777778	-0.0491880510830282	0.00730375297086575	-2.40524222222222
1693	MTfmi	hinge	cell_rearrangements	20.6044444444444	-0.049445049781608	0.00733452639644667	-2.38857555555555
1694	MTfmi	hinge	cell_rearrangements	20.6211111111111	-0.0496949748490725	0.00736275248047655	-2.37190888888889
1695	MTfmi	hinge	cell_rearrangements	20.6377777777778	-0.0499380660043783	0.00738744035627397	-2.35524222222222
1696	MTfmi	hinge	cell_rearrangements	20.6544444444444	-0.0501743232475253	0.00740859002383891	-2.33857555555556
1697	MTfmi	hinge	cell_rearrangements	20.6711111111111	-0.0504037465785136	0.0074262014831714	-2.32190888888889
1698	MTfmi	hinge	cell_rearrangements	20.6877777777778	-0.0506269520718089	0.00744127077297617	-2.30524222222222
1699	MTfmi	hinge	cell_rearrangements	20.7044444444444	-0.0508452059435011	0.00745490854879105	-2.28857555555556
1700	MTfmi	hinge	cell_rearrangements	20.7211111111111	-0.0510584011964176	0.00746670769789097	-2.27190888888889
1701	MTfmi	hinge	cell_rearrangements	20.7377777777778	-0.0512665378305582	0.00747666822027593	-2.25524222222222
1702	MTfmi	hinge	cell_rearrangements	20.7544444444444	-0.051469615845923	0.00748479011594593	-2.23857555555556
1703	MTfmi	hinge	cell_rearrangements	20.7711111111111	-0.051669474844975	0.0074930370284764	-2.22190888888889
1704	MTfmi	hinge	cell_rearrangements	20.7877777777778	-0.0518765874744064	0.00750657602872334	-2.20524222222222
1705	MTfmi	hinge	cell_rearrangements	20.8044444444444	-0.0520923071691967	0.00752534887944263	-2.18857555555556
1706	MTfmi	hinge	cell_rearrangements	20.8211111111111	-0.0523166339293461	0.00754935558063427	-2.17190888888889
1707	MTfmi	hinge	cell_rearrangements	20.8377777777778	-0.0525495677548545	0.00757859613229828	-2.15524222222222
1708	MTfmi	hinge	cell_rearrangements	20.8544444444444	-0.0527874292262575	0.0076089791356399	-2.13857555555555
1709	MTfmi	hinge	cell_rearrangements	20.8711111111111	-0.0530221880654535	0.00762452624133013	-2.12190888888889
1710	MTfmi	hinge	cell_rearrangements	20.8877777777778	-0.053254366303799	0.00762405569870812	-2.10524222222222
1711	MTfmi	hinge	cell_rearrangements	20.9044444444444	-0.053483963941294	0.00760756750777386	-2.08857555555556
1712	MTfmi	hinge	cell_rearrangements	20.9211111111111	-0.0537109809779385	0.00757506166852734	-2.07190888888889
1713	MTfmi	hinge	cell_rearrangements	20.9377777777778	-0.0539388137702006	0.00752932569434123	-2.05524222222222
1714	MTfmi	hinge	cell_rearrangements	20.9544444444444	-0.0541648948069831	0.0074879820673602	-2.03857555555556
1715	MTfmi	hinge	cell_rearrangements	20.9711111111111	-0.0543862472154397	0.00745351999267672	-2.02190888888889
1716	MTfmi	hinge	cell_rearrangements	20.9877777777778	-0.0546028709955703	0.00742593947029082	-2.00524222222222
1717	MTfmi	hinge	cell_rearrangements	21.0044444444444	-0.0548147661473751	0.00740524050020249	-1.98857555555556
1718	MTfmi	hinge	cell_rearrangements	21.0211111111111	-0.0550212002314868	0.00739153157614036	-1.97190888888889
1719	MTfmi	hinge	cell_rearrangements	21.0377777777778	-0.0552355685263944	0.00737632541899924	-1.95524222222222
1720	MTfmi	hinge	cell_rearrangements	21.0544444444444	-0.055461723403785	0.00735742561956439	-1.93857555555556
1721	MTfmi	hinge	cell_rearrangements	21.0711111111111	-0.0556996648636585	0.00733483217783582	-1.92190888888889
1722	MTfmi	hinge	cell_rearrangements	21.0877777777778	-0.055949392906015	0.00730854509381352	-1.90524222222222
1723	MTfmi	hinge	cell_rearrangements	21.1044444444444	-0.0562121106365242	0.00728045005954342	-1.88857555555555
1724	MTfmi	hinge	cell_rearrangements	21.1211111111111	-0.0564736740843186	0.00726734238493	-1.87190888888889
1725	MTfmi	hinge	cell_rearrangements	21.1377777777778	-0.0567297201215337	0.0072721244841678	-1.85524222222222
1726	MTfmi	hinge	cell_rearrangements	21.1544444444444	-0.0569802487481694	0.00729479635725682	-1.83857555555556
1727	MTfmi	hinge	cell_rearrangements	21.1711111111111	-0.0572252599642258	0.00733535800419707	-1.82190888888889
1728	MTfmi	hinge	cell_rearrangements	21.1877777777778	-0.0574618220235974	0.0073905469952736	-1.80524222222222
1729	MTfmi	hinge	cell_rearrangements	21.2044444444444	-0.0576935785896968	0.00744072165366132	-1.78857555555556
1730	MTfmi	hinge	cell_rearrangements	21.2211111111111	-0.0579234561538247	0.00748321448058297	-1.77190888888889
1731	MTfmi	hinge	cell_rearrangements	21.2377777777778	-0.058151454715981	0.00751802547603854	-1.75524222222222
1732	MTfmi	hinge	cell_rearrangements	21.2544444444444	-0.0583775742761656	0.00754515464002805	-1.73857555555556
1733	MTfmi	hinge	cell_rearrangements	21.2711111111111	-0.0586065479563667	0.0075682976526461	-1.72190888888889
1734	MTfmi	hinge	cell_rearrangements	21.2877777777778	-0.0588516640980969	0.00760297880057367	-1.70524222222222
1735	MTfmi	hinge	cell_rearrangements	21.3044444444444	-0.0591129907653677	0.00765053837541593	-1.68857555555556
1736	MTfmi	hinge	cell_rearrangements	21.3211111111111	-0.059390527958179	0.00771097637717288	-1.67190888888889
1737	MTfmi	hinge	cell_rearrangements	21.3377777777778	-0.0596842756765309	0.00778429280584454	-1.65524222222222
1738	MTfmi	hinge	cell_rearrangements	21.3544444444444	-0.0599898404791	0.00786677025377959	-1.63857555555555
1739	MTfmi	hinge	cell_rearrangements	21.3711111111111	-0.0602901545760709	0.00794835120878812	-1.62190888888889
1740	MTfmi	hinge	cell_rearrangements	21.3877777777778	-0.0605839715108998	0.00802907701058297	-1.60524222222222
1741	MTfmi	hinge	cell_rearrangements	21.4044444444444	-0.0608712912835864	0.00810894765916413	-1.58857555555556
1742	MTfmi	hinge	cell_rearrangements	21.4211111111111	-0.0611521138941311	0.00818796315453161	-1.57190888888889
1743	MTfmi	hinge	cell_rearrangements	21.4377777777778	-0.0614285209999514	0.00826813179090971	-1.55524222222222
1744	MTfmi	hinge	cell_rearrangements	21.4544444444444	-0.0617057837816858	0.00835239718060443	-1.53857555555556
1745	MTfmi	hinge	cell_rearrangements	21.4711111111111	-0.0619837888950192	0.00844011452441308	-1.52190888888889
1746	MTfmi	hinge	cell_rearrangements	21.4877777777778	-0.0622625363399515	0.00853128382233562	-1.50524222222222
1747	MTfmi	hinge	cell_rearrangements	21.5044444444444	-0.0625420261164828	0.00862590507437206	-1.48857555555556
1748	MTfmi	hinge	cell_rearrangements	21.5211111111111	-0.0628197212198549	0.0087211649770741	-1.47190888888889
1749	MTfmi	hinge	cell_rearrangements	21.5377777777778	-0.0630920347019204	0.00880904937439326	-1.45524222222222
1750	MTfmi	hinge	cell_rearrangements	21.5544444444444	-0.0633598140164135	0.00888948887343809	-1.43857555555556
1751	MTfmi	hinge	cell_rearrangements	21.5711111111111	-0.0636230591633342	0.00896248347420861	-1.42190888888889
1752	MTfmi	hinge	cell_rearrangements	21.5877777777778	-0.0638817701426825	0.00902803317670481	-1.40524222222222
1753	MTfmi	hinge	cell_rearrangements	21.6044444444444	-0.0641378693690933	0.00908764757869454	-1.38857555555555
1754	MTfmi	hinge	cell_rearrangements	21.6211111111111	-0.0643871859552849	0.00915696428598002	-1.37190888888889
1755	MTfmi	hinge	cell_rearrangements	21.6377777777778	-0.0646273555193759	0.00923885485154649	-1.35524222222222
1756	MTfmi	hinge	cell_rearrangements	21.6544444444444	-0.0648583780613662	0.00933331927539392	-1.33857555555556
1757	MTfmi	hinge	cell_rearrangements	21.6711111111111	-0.0650802535812558	0.00944035755752236	-1.32190888888889
1758	MTfmi	hinge	cell_rearrangements	21.6877777777778	-0.0652929359082425	0.00956042188147395	-1.30524222222222
1759	MTfmi	hinge	cell_rearrangements	21.7044444444444	-0.0655059684205585	0.00968048964391182	-1.28857555555556
1760	MTfmi	hinge	cell_rearrangements	21.7211111111111	-0.0657217687051883	0.00979699431781647	-1.27190888888889
1761	MTfmi	hinge	cell_rearrangements	21.7377777777778	-0.0659403367621318	0.00990993590318787	-1.25524222222222
1762	MTfmi	hinge	cell_rearrangements	21.7544444444444	-0.066161672591389	0.010019314400026	-1.23857555555556
1763	MTfmi	hinge	cell_rearrangements	21.7711111111111	-0.0663847015294083	0.0101254245944191	-1.22190888888889
1764	MTfmi	hinge	cell_rearrangements	21.7877777777778	-0.0666011170647405	0.0102373424882452	-1.20524222222222
1765	MTfmi	hinge	cell_rearrangements	21.8044444444444	-0.0668095814007151	0.0103571344165382	-1.18857555555556
1766	MTfmi	hinge	cell_rearrangements	21.8211111111111	-0.0670100945373321	0.010484800379298	-1.17190888888889
1767	MTfmi	hinge	cell_rearrangements	21.8377777777778	-0.0672026564745916	0.0106203403765247	-1.15524222222222
1768	MTfmi	hinge	cell_rearrangements	21.8544444444444	-0.0673844187811901	0.0107613911311179	-1.13857555555555
1769	MTfmi	hinge	cell_rearrangements	21.8711111111111	-0.0675528678466703	0.0108969515959724	-1.12190888888889
1770	MTfmi	hinge	cell_rearrangements	21.8877777777778	-0.0677093335649393	0.0110258962623184	-1.10524222222222
1771	MTfmi	hinge	cell_rearrangements	21.9044444444444	-0.067853815935997	0.0111482251301558	-1.08857555555556
1772	MTfmi	hinge	cell_rearrangements	21.9211111111111	-0.0679863149598435	0.0112639381994847	-1.07190888888889
1773	MTfmi	hinge	cell_rearrangements	21.9377777777778	-0.0681083532879937	0.0113733330124526	-1.05524222222222
1774	MTfmi	hinge	cell_rearrangements	21.9544444444444	-0.0682219953462314	0.011478333430618	-1.03857555555556
1775	MTfmi	hinge	cell_rearrangements	21.9711111111111	-0.0683267104180858	0.0115792158591441	-1.02190888888889
1776	MTfmi	hinge	cell_rearrangements	21.9877777777778	-0.0684224985035571	0.011675980298031	-1.00524222222222
1777	MTfmi	hinge	cell_rearrangements	22.0044444444444	-0.0685093596026451	0.0117686267472785	-0.988575555555556
1778	MTfmi	hinge	cell_rearrangements	22.0211111111111	-0.068590978072861	0.0118590360644464	-0.97190888888889
1779	MTfmi	hinge	cell_rearrangements	22.0377777777778	-0.0686907605656643	0.0119411344330918	-0.955242222222221
1780	MTfmi	hinge	cell_rearrangements	22.0544444444444	-0.0688120257481308	0.0120121103095317	-0.938575555555555
1781	MTfmi	hinge	cell_rearrangements	22.0711111111111	-0.0689547736202608	0.0120719636937659	-0.92190888888889
1782	MTfmi	hinge	cell_rearrangements	22.0877777777778	-0.069119004182054	0.0121206945857946	-0.905242222222224
1783	MTfmi	hinge	cell_rearrangements	22.1044444444444	-0.0693022605346487	0.0121574716954276	-0.888575555555555
1784	MTfmi	hinge	cell_rearrangements	22.1211111111111	-0.0694802257672765	0.0121948313039518	-0.871908888888889
1785	MTfmi	hinge	cell_rearrangements	22.1377777777778	-0.0696485097702127	0.0122364789936949	-0.855242222222223
1786	MTfmi	hinge	cell_rearrangements	22.1544444444444	-0.0698071125434574	0.0122824147646566	-0.838575555555558
1787	MTfmi	hinge	cell_rearrangements	22.1711111111111	-0.0699560340870106	0.0123326386168372	-0.821908888888888
1788	MTfmi	hinge	cell_rearrangements	22.1877777777778	-0.0700939069275667	0.0123868811982599	-0.805242222222223
1789	MTfmi	hinge	cell_rearrangements	22.2044444444444	-0.0702168856689183	0.0124439671490338	-0.788575555555557
1790	MTfmi	hinge	cell_rearrangements	22.2211111111111	-0.0703249490999114	0.0125037878086702	-0.771908888888888
1791	MTfmi	hinge	cell_rearrangements	22.2377777777778	-0.0704180972205459	0.012566343177169	-0.755242222222222
1792	MTfmi	hinge	cell_rearrangements	22.2544444444444	-0.0704963300308219	0.0126316332545302	-0.738575555555556
1793	MTfmi	hinge	cell_rearrangements	22.2711111111111	-0.07055994007253	0.0126992019688108	-0.72190888888889
1794	MTfmi	hinge	cell_rearrangements	22.2877777777778	-0.0706216472998998	0.012760022629876	-0.705242222222225
1795	MTfmi	hinge	cell_rearrangements	22.3044444444444	-0.0706844305790074	0.0128121521146529	-0.688575555555555
1796	MTfmi	hinge	cell_rearrangements	22.3211111111111	-0.0707482899098528	0.0128555904231415	-0.67190888888889
1797	MTfmi	hinge	cell_rearrangements	22.3377777777778	-0.070813225292436	0.0128903375553419	-0.655242222222221
1798	MTfmi	hinge	cell_rearrangements	22.3544444444444	-0.0708834242974567	0.0129199168630776	-0.638575555555555
1799	MTfmi	hinge	cell_rearrangements	22.3711111111111	-0.0709707852189461	0.0129532019653399	-0.621908888888889
1800	MTfmi	hinge	cell_rearrangements	22.3877777777778	-0.0710754036755559	0.0129899889624978	-0.605242222222223
1801	MTfmi	hinge	cell_rearrangements	22.4044444444444	-0.0711972796672862	0.0130302778545513	-0.588575555555558
1802	MTfmi	hinge	cell_rearrangements	22.4211111111111	-0.0713364131941371	0.0130740686415004	-0.571908888888888
1803	MTfmi	hinge	cell_rearrangements	22.4377777777778	-0.0714899747430594	0.0131188999664371	-0.555242222222223
1804	MTfmi	hinge	cell_rearrangements	22.4544444444444	-0.0716436543692763	0.0131618819987239	-0.538575555555557
1805	MTfmi	hinge	cell_rearrangements	22.4711111111111	-0.0717958198768146	0.0132039844635756	-0.521908888888888
1806	MTfmi	hinge	cell_rearrangements	22.4877777777778	-0.0719464712656742	0.0132452073609923	-0.505242222222222
1807	MTfmi	hinge	cell_rearrangements	22.5044444444444	-0.0720956085358551	0.0132855506909739	-0.488575555555556
1808	MTfmi	hinge	cell_rearrangements	22.5211111111111	-0.0722425671811902	0.0133241337295923	-0.47190888888889
1809	MTfmi	hinge	cell_rearrangements	22.5377777777778	-0.0723891208917369	0.0133545765906813	-0.455242222222225
1810	MTfmi	hinge	cell_rearrangements	22.5544444444444	-0.0725361699379996	0.0133758898004	-0.438575555555555
1811	MTfmi	hinge	cell_rearrangements	22.5711111111111	-0.0726837143199782	0.0133880733587483	-0.42190888888889
1812	MTfmi	hinge	cell_rearrangements	22.5877777777778	-0.0728317540376728	0.0133911272657264	-0.405242222222221
1813	MTfmi	hinge	cell_rearrangements	22.6044444444444	-0.0729811572653494	0.0133863424316668	-0.388575555555555
1814	MTfmi	hinge	cell_rearrangements	22.6211111111111	-0.0731285508115027	0.0133870474527496	-0.371908888888889
1815	MTfmi	hinge	cell_rearrangements	22.6377777777778	-0.0732724945084483	0.0133956869771663	-0.355242222222223
1816	MTfmi	hinge	cell_rearrangements	22.6544444444444	-0.0734129883561861	0.013412261004917	-0.338575555555558
1817	MTfmi	hinge	cell_rearrangements	22.6711111111111	-0.0735500323547162	0.0134367695360015	-0.321908888888888
1818	MTfmi	hinge	cell_rearrangements	22.6877777777778	-0.0736851622798556	0.0134704372075371	-0.305242222222223
1819	MTfmi	hinge	cell_rearrangements	22.7044444444444	-0.0738259711984663	0.0135097030099263	-0.288575555555557
1820	MTfmi	hinge	cell_rearrangements	22.7211111111111	-0.0739733015313896	0.0135528347527515	-0.271908888888888
1821	MTfmi	hinge	cell_rearrangements	22.7377777777778	-0.0741271532786254	0.0135998324360128	-0.255242222222222
1822	MTfmi	hinge	cell_rearrangements	22.7544444444444	-0.0742875264401739	0.0136506960597101	-0.238575555555556
1823	MTfmi	hinge	cell_rearrangements	22.7711111111111	-0.0744544834583628	0.0137040748399598	-0.22190888888889
1824	MTfmi	hinge	cell_rearrangements	22.7877777777778	-0.0746330295074002	0.0137526922850786	-0.205242222222225
1825	MTfmi	hinge	cell_rearrangements	22.8044444444444	-0.0748243729517378	0.0137956579360657	-0.188575555555555
1826	MTfmi	hinge	cell_rearrangements	22.8211111111111	-0.0750285137913753	0.013832971792921	-0.17190888888889
1827	MTfmi	hinge	cell_rearrangements	22.8377777777778	-0.0752454520263131	0.0138646338556447	-0.155242222222221
1828	MTfmi	hinge	cell_rearrangements	22.8544444444444	-0.075474967580695	0.0138897679576902	-0.138575555555555
1829	MTfmi	hinge	cell_rearrangements	22.8711111111111	-0.0757028318731028	0.013917748040326	-0.121908888888889
1830	MTfmi	hinge	cell_rearrangements	22.8877777777778	-0.0759256390603328	0.0139515199533701	-0.105242222222223
1831	MTfmi	hinge	cell_rearrangements	22.9044444444444	-0.0761433891423848	0.0139910836968224	-0.0885755555555576
1832	MTfmi	hinge	cell_rearrangements	22.9211111111111	-0.0763560821192591	0.014036439270683	-0.0719088888888884
1833	MTfmi	hinge	cell_rearrangements	22.9377777777778	-0.0765619417464036	0.0140886163460168	-0.0552422222222226
1834	MTfmi	hinge	cell_rearrangements	22.9544444444444	-0.0767541178806439	0.0141514918809154	-0.0385755555555569
1835	MTfmi	hinge	cell_rearrangements	22.9711111111111	-0.0769321191543159	0.0142253272160445	-0.0219088888888876
1836	MTfmi	hinge	cell_rearrangements	22.9877777777778	-0.0770959455674194	0.0143101223514042	-0.00524222222222193
1837	MTfmi	hinge	cell_rearrangements	23.0044444444444	-0.0772455971199545	0.0144058772869943	0.0114244444444438
1838	MTfmi	hinge	cell_rearrangements	23.0211111111111	-0.0773806511484465	0.0145111022676191	0.0280911111111095
1839	MTfmi	hinge	cell_rearrangements	23.0377777777778	-0.077513694017381	0.0146092974450324	0.0447577777777752
1840	MTfmi	hinge	cell_rearrangements	23.0544444444444	-0.0776481628990185	0.0146973620638698	0.0614244444444445
1841	MTfmi	hinge	cell_rearrangements	23.0711111111111	-0.0777840577933588	0.0147752961241313	0.0780911111111102
1842	MTfmi	hinge	cell_rearrangements	23.0877777777778	-0.0779213787004021	0.014843099625817	0.0947577777777795
1843	MTfmi	hinge	cell_rearrangements	23.1044444444444	-0.0780615893952948	0.0149018936326368	0.111424444444445
1844	MTfmi	hinge	cell_rearrangements	23.1211111111111	-0.0782097522514173	0.0149557625653486	0.128091111111111
1845	MTfmi	hinge	cell_rearrangements	23.1377777777778	-0.0783661265167015	0.0150049567978413	0.144757777777777
1846	MTfmi	hinge	cell_rearrangements	23.1544444444444	-0.0785307121911473	0.0150494763301147	0.161424444444442
1847	MTfmi	hinge	cell_rearrangements	23.1711111111111	-0.0787035092747547	0.015089321162169	0.178091111111112
1848	MTfmi	hinge	cell_rearrangements	23.1877777777778	-0.0788866230135505	0.0151274101609861	0.194757777777777
1849	MTfmi	hinge	cell_rearrangements	23.2044444444444	-0.0790716539792549	0.0151819369290434	0.211424444444443
1850	MTfmi	hinge	cell_rearrangements	23.2211111111111	-0.0792550549581544	0.0152554431459099	0.228091111111112
1851	MTfmi	hinge	cell_rearrangements	23.2377777777778	-0.0794368259502492	0.0153479288115855	0.244757777777778
1852	MTfmi	hinge	cell_rearrangements	23.2544444444444	-0.0796169669555392	0.0154593939260703	0.261424444444444
1853	MTfmi	hinge	cell_rearrangements	23.2711111111111	-0.0797893826454041	0.0155843856967927	0.27809111111111
1854	MTfmi	hinge	cell_rearrangements	23.2877777777778	-0.0799423078384623	0.01570531444016	0.294757777777775
1855	MTfmi	hinge	cell_rearrangements	23.3044444444444	-0.080076991777795	0.015821531530167	0.311424444444445
1856	MTfmi	hinge	cell_rearrangements	23.3211111111111	-0.0801934344634021	0.0159330369668138	0.32809111111111
1857	MTfmi	hinge	cell_rearrangements	23.3377777777778	-0.0802916358952836	0.0160398307501004	0.344757777777779
1858	MTfmi	hinge	cell_rearrangements	23.3544444444444	-0.0803775718962681	0.0161465651111484	0.361424444444445
1859	MTfmi	hinge	cell_rearrangements	23.3711111111111	-0.0804732700182975	0.0162612986456238	0.378091111111111
1860	MTfmi	hinge	cell_rearrangements	23.3877777777778	-0.0805801287711625	0.016382847593547	0.394757777777777
1861	MTfmi	hinge	cell_rearrangements	23.4044444444444	-0.080698148154863	0.016511211954918	0.411424444444442
1862	MTfmi	hinge	cell_rearrangements	23.4211111111111	-0.0808273281693992	0.0166463917297369	0.428091111111112
1863	MTfmi	hinge	cell_rearrangements	23.4377777777778	-0.0809642284707536	0.0167856032235871	0.444757777777777
1864	MTfmi	hinge	cell_rearrangements	23.4544444444444	-0.0811018385584926	0.0169157031172474	0.461424444444443
1865	MTfmi	hinge	cell_rearrangements	23.4711111111111	-0.0812407710440198	0.0170353193708239	0.478091111111112
1866	MTfmi	hinge	cell_rearrangements	23.4877777777778	-0.0813810259273351	0.0171444519843163	0.494757777777778
1867	MTfmi	hinge	cell_rearrangements	23.5044444444444	-0.0815226032084386	0.0172431009577249	0.511424444444444
1868	MTfmi	hinge	cell_rearrangements	23.5211111111111	-0.0816644452952439	0.0173301063137748	0.52809111111111
1869	MTfmi	hinge	cell_rearrangements	23.5377777777778	-0.0817999397948148	0.0174049403530989	0.544757777777775
1870	MTfmi	hinge	cell_rearrangements	23.5544444444444	-0.0819281607034766	0.0174682686352321	0.561424444444445
1871	MTfmi	hinge	cell_rearrangements	23.5711111111111	-0.0820491080212293	0.0175200911601742	0.57809111111111
1872	MTfmi	hinge	cell_rearrangements	23.5877777777778	-0.0821627817480729	0.0175604079279253	0.594757777777779
1873	MTfmi	hinge	cell_rearrangements	23.6044444444444	-0.0822718095138326	0.0175909067980313	0.611424444444445
1874	MTfmi	hinge	cell_rearrangements	23.6211111111111	-0.0823799081684684	0.0176237438153675	0.628091111111111
1875	MTfmi	hinge	cell_rearrangements	23.6377777777778	-0.0824862004289653	0.0176607975877149	0.644757777777777
1876	MTfmi	hinge	cell_rearrangements	23.6544444444444	-0.0825906862953233	0.0177020681150734	0.661424444444442
1877	MTfmi	hinge	cell_rearrangements	23.6711111111111	-0.0826933657675426	0.0177475553974431	0.678091111111112
1878	MTfmi	hinge	cell_rearrangements	23.6877777777778	-0.0827933972939965	0.0177988124832764	0.694757777777777
1879	MTfmi	hinge	cell_rearrangements	23.7044444444444	-0.0828905069967035	0.0178584922085735	0.711424444444443
1880	MTfmi	hinge	cell_rearrangements	23.7211111111111	-0.0829852049729115	0.0179261900615234	0.728091111111112
1881	MTfmi	hinge	cell_rearrangements	23.7377777777778	-0.0830774912226205	0.0180019060421262	0.744757777777778
1882	MTfmi	hinge	cell_rearrangements	23.7544444444444	-0.0831673657458304	0.0180856401503819	0.761424444444444
1883	MTfmi	hinge	cell_rearrangements	23.7711111111111	-0.0832535558194194	0.0181761234971638	0.77809111111111
1884	MTfmi	hinge	cell_rearrangements	23.7877777777778	-0.083330088093899	0.0182698072754487	0.794757777777775
1885	MTfmi	hinge	cell_rearrangements	23.8044444444444	-0.0833963442290433	0.0183666766447551	0.811424444444445
1886	MTfmi	hinge	cell_rearrangements	23.8211111111111	-0.0834523242248521	0.018466731605083	0.82809111111111
1887	MTfmi	hinge	cell_rearrangements	23.8377777777778	-0.0834980280813256	0.0185699721564326	0.844757777777779
1888	MTfmi	hinge	cell_rearrangements	23.8544444444444	-0.0835346883087791	0.0186750292675377	0.861424444444445
1889	MTfmi	hinge	cell_rearrangements	23.8711111111111	-0.0835772815028398	0.0187731796901915	0.878091111111111
1890	MTfmi	hinge	cell_rearrangements	23.8877777777778	-0.0836287044615725	0.0188631838213376	0.894757777777777
1891	MTfmi	hinge	cell_rearrangements	23.9044444444444	-0.0836889571849772	0.018945041660976	0.911424444444442
1892	MTfmi	hinge	cell_rearrangements	23.9211111111111	-0.0837580396730539	0.0190187532091067	0.928091111111112
1893	MTfmi	hinge	cell_rearrangements	23.9377777777778	-0.0838389789922544	0.0190885074750918	0.944757777777777
1894	MTfmi	hinge	cell_rearrangements	23.9544444444444	-0.0839323241779296	0.0191648912148609	0.961424444444443
1895	MTfmi	hinge	cell_rearrangements	23.9711111111111	-0.0840361313807316	0.0192476711734602	0.978091111111112
1896	MTfmi	hinge	cell_rearrangements	23.9877777777778	-0.0841504006006605	0.0193368473508895	0.994757777777778
1897	MTfmi	hinge	cell_rearrangements	24.0044444444444	-0.0842751318377161	0.0194324197471489	1.01142444444444
1898	MTfmi	hinge	cell_rearrangements	24.0211111111111	-0.0844049225217708	0.0195283660297284	1.02809111111111
1899	MTfmi	hinge	cell_rearrangements	24.0377777777778	-0.0845157273518031	0.0196197337963108	1.04475777777778
1900	MTfmi	hinge	cell_rearrangements	24.0544444444444	-0.0846052492695206	0.0197094252999177	1.06142444444444
1901	MTfmi	hinge	cell_rearrangements	24.0711111111111	-0.0846734882749231	0.0197974405405489	1.07809111111111
1902	MTfmi	hinge	cell_rearrangements	24.0877777777778	-0.0847204443680108	0.0198837795182045	1.09475777777778
1903	MTfmi	hinge	cell_rearrangements	24.1044444444444	-0.0847477981158331	0.0199705270952076	1.11142444444445
1904	MTfmi	hinge	cell_rearrangements	24.1211111111111	-0.0847723242865785	0.0200536439634571	1.12809111111111
1905	MTfmi	hinge	cell_rearrangements	24.1377777777778	-0.0847970611824472	0.0201306869530807	1.14475777777778
1906	MTfmi	hinge	cell_rearrangements	24.1544444444444	-0.0848220088034393	0.0202016560640784	1.16142444444444
1907	MTfmi	hinge	cell_rearrangements	24.1711111111111	-0.0848471671495548	0.02026655129645	1.17809111111111
1908	MTfmi	hinge	cell_rearrangements	24.1877777777778	-0.0848755157293995	0.0203276805437681	1.19475777777778
1909	MTfmi	hinge	cell_rearrangements	24.2044444444444	-0.0849176436814859	0.0203866990447253	1.21142444444444
1910	MTfmi	hinge	cell_rearrangements	24.2211111111111	-0.0849741498782759	0.0204424339321642	1.22809111111111
1911	MTfmi	hinge	cell_rearrangements	24.2377777777778	-0.0850450343197694	0.0204948852060846	1.24475777777778
1912	MTfmi	hinge	cell_rearrangements	24.2544444444444	-0.0851302970059663	0.0205440528664865	1.26142444444444
1913	MTfmi	hinge	cell_rearrangements	24.2711111111111	-0.0852267788369287	0.0205878282260396	1.27809111111111
1914	MTfmi	hinge	cell_rearrangements	24.2877777777778	-0.0853226970459623	0.0206268212536151	1.29475777777778
1915	MTfmi	hinge	cell_rearrangements	24.3044444444444	-0.0854172778226012	0.0206626341639705	1.31142444444444
1916	MTfmi	hinge	cell_rearrangements	24.3211111111111	-0.0855105211668454	0.0206952669571056	1.32809111111111
1917	MTfmi	hinge	cell_rearrangements	24.3377777777778	-0.0856024270786949	0.0207247196330207	1.34475777777778
1918	MTfmi	hinge	cell_rearrangements	24.3544444444444	-0.0856961320553011	0.0207536070490414	1.36142444444445
1919	MTfmi	hinge	cell_rearrangements	24.3711111111111	-0.0857934765993842	0.020797806849485	1.37809111111111
1920	MTfmi	hinge	cell_rearrangements	24.3877777777778	-0.0858927644948326	0.0208594907310193	1.39475777777778
1921	MTfmi	hinge	cell_rearrangements	24.4044444444444	-0.0859939957416462	0.0209386586936443	1.41142444444444
1922	MTfmi	hinge	cell_rearrangements	24.4211111111111	-0.0860971703398252	0.0210353107373601	1.42809111111111
1923	MTfmi	hinge	cell_rearrangements	24.4377777777778	-0.0862004664642082	0.021148461805345	1.44475777777778
1924	MTfmi	hinge	cell_rearrangements	24.4544444444444	-0.0863020355829539	0.0212665330219322	1.46142444444444
1925	MTfmi	hinge	cell_rearrangements	24.4711111111111	-0.0864026680679001	0.0213873068947697	1.47809111111111
1926	MTfmi	hinge	cell_rearrangements	24.4877777777778	-0.0865023639190467	0.0215107834238574	1.49475777777778
1927	MTfmi	hinge	cell_rearrangements	24.5044444444444	-0.0866011231363938	0.0216369626091955	1.51142444444444
1928	MTfmi	hinge	cell_rearrangements	24.5211111111111	-0.0866980258341916	0.0217654985829792	1.52809111111111
1929	MTfmi	hinge	cell_rearrangements	24.5377777777778	-0.0867888910081227	0.0218953665945993	1.54475777777778
1930	MTfmi	hinge	cell_rearrangements	24.5544444444444	-0.0868733058285608	0.0220265482405192	1.56142444444444
1931	MTfmi	hinge	cell_rearrangements	24.5711111111111	-0.086951270295506	0.0221590435207387	1.57809111111111
1932	MTfmi	hinge	cell_rearrangements	24.5877777777778	-0.0870227844089582	0.022292852435258	1.59475777777778
1933	MTfmi	hinge	cell_rearrangements	24.6044444444444	-0.0870869696007029	0.0224246295100687	1.61142444444445
1934	MTfmi	hinge	cell_rearrangements	24.6211111111111	-0.0871454981675787	0.022542256636353	1.62809111111111
1935	MTfmi	hinge	cell_rearrangements	24.6377777777778	-0.0871993921994426	0.0226450043002871	1.64475777777778
1936	MTfmi	hinge	cell_rearrangements	24.6544444444444	-0.0872486516962944	0.022732872501871	1.66142444444444
1937	MTfmi	hinge	cell_rearrangements	24.6711111111111	-0.0872932766581344	0.0228058612411047	1.67809111111111
1938	MTfmi	hinge	cell_rearrangements	24.6877777777778	-0.0873363117222131	0.0228678295882777	1.69475777777778
1939	MTfmi	hinge	cell_rearrangements	24.7044444444444	-0.0873842399816866	0.0229310600370425	1.71142444444444
1940	MTfmi	hinge	cell_rearrangements	24.7211111111111	-0.087436589021734	0.022995970099988	1.72809111111111
1941	MTfmi	hinge	cell_rearrangements	24.7377777777778	-0.0874933588423552	0.0230625597771141	1.74475777777778
1942	MTfmi	hinge	cell_rearrangements	24.7544444444444	-0.0875545494435502	0.0231308290684208	1.76142444444444
1943	MTfmi	hinge	cell_rearrangements	24.7711111111111	-0.0876169435414403	0.0231989799107203	1.77809111111111
1944	MTfmi	hinge	cell_rearrangements	24.7877777777778	-0.0876728658921728	0.0232570104945053	1.79475777777778
1945	MTfmi	hinge	cell_rearrangements	24.8044444444444	-0.0877226095674513	0.0233036565358408	1.81142444444444
1946	MTfmi	hinge	cell_rearrangements	24.8211111111111	-0.0877661745672758	0.0233389180347266	1.82809111111111
1947	MTfmi	hinge	cell_rearrangements	24.8377777777778	-0.0878035608916462	0.0233627949911628	1.84475777777778
1948	MTfmi	hinge	cell_rearrangements	24.8544444444444	-0.0878379440646311	0.0233770199269511	1.86142444444445
1949	MTfmi	hinge	cell_rearrangements	24.8711111111111	-0.0878762926624412	0.0233990426201618	1.87809111111111
1950	MTfmi	hinge	cell_rearrangements	24.8877777777778	-0.087918165656332	0.0234320344065737	1.89475777777778
1951	MTfmi	hinge	cell_rearrangements	24.9044444444444	-0.0879635630463034	0.0234759952861868	1.91142444444444
1952	MTfmi	hinge	cell_rearrangements	24.9211111111111	-0.0880124848323557	0.0235309252590011	1.92809111111111
1953	MTfmi	hinge	cell_rearrangements	24.9377777777778	-0.0880632398457081	0.0235963821676146	1.94475777777778
1954	MTfmi	hinge	cell_rearrangements	24.9544444444444	-0.0881186935128535	0.0236580487034928	1.96142444444444
1955	MTfmi	hinge	cell_rearrangements	24.9711111111111	-0.0881807248689518	0.023712649522716	1.97809111111111
1956	MTfmi	hinge	cell_rearrangements	24.9877777777778	-0.0882493339140028	0.0237601846252843	1.99475777777778
1957	MTfmi	hinge	cell_rearrangements	25.0044444444444	-0.0883245206480066	0.0238006540111975	2.01142444444444
1958	MTfmi	hinge	cell_rearrangements	25.0211111111111	-0.0884062740669135	0.0238324039396917	2.02809111111111
1959	MTfmi	hinge	cell_rearrangements	25.0377777777778	-0.0884899403589215	0.0238577086060403	2.04475777777778
1960	MTfmi	hinge	cell_rearrangements	25.0544444444444	-0.0885743636363642	0.0238782735058366	2.06142444444444
1961	MTfmi	hinge	cell_rearrangements	25.0711111111111	-0.0886595438992417	0.0238940986390807	2.07809111111111
1962	MTfmi	hinge	cell_rearrangements	25.0877777777778	-0.0887454811475538	0.0239051840057726	2.09475777777778
1963	MTfmi	hinge	cell_rearrangements	25.1044444444444	-0.0888323358506327	0.0239131624365355	2.11142444444445
1964	MTfmi	hinge	cell_rearrangements	25.1211111111111	-0.0889166135058158	0.0239239039498143	2.12809111111111
1965	MTfmi	hinge	cell_rearrangements	25.1377777777778	-0.0889973301647716	0.0239377534791668	2.14475777777778
1966	MTfmi	hinge	cell_rearrangements	25.1544444444444	-0.0890744858275002	0.023954711024593	2.16142444444444
1967	MTfmi	hinge	cell_rearrangements	25.1711111111111	-0.0891480804940016	0.0239747765860929	2.17809111111111
1968	MTfmi	hinge	cell_rearrangements	25.1877777777778	-0.0892176424060006	0.0239971415855055	2.19475777777778
1969	MTfmi	hinge	cell_rearrangements	25.2044444444444	-0.08927995099466	0.0240217716942203	2.21142444444444
1970	MTfmi	hinge	cell_rearrangements	25.2211111111111	-0.0893345254515847	0.0240492142275707	2.22809111111111
1971	MTfmi	hinge	cell_rearrangements	25.2377777777778	-0.0893813657767748	0.0240794691855564	2.24475777777778
1972	MTfmi	hinge	cell_rearrangements	25.2544444444444	-0.0894204719702303	0.0241125365681776	2.26142444444444
1973	MTfmi	hinge	cell_rearrangements	25.2711111111111	-0.0894509152753469	0.0241477615039084	2.27809111111111
1974	MTfmi	hinge	cell_rearrangements	25.2877777777778	-0.0894727680346447	0.0241799685566629	2.29475777777778
1975	MTfmi	hinge	cell_rearrangements	25.3044444444444	-0.0894866868539188	0.0242083140915934	2.31142444444444
1976	MTfmi	hinge	cell_rearrangements	25.3211111111111	-0.0894926717331695	0.0242327981087001	2.32809111111111
1977	MTfmi	hinge	cell_rearrangements	25.3377777777778	-0.0894907226723966	0.0242534206079829	2.34475777777778
1978	MTfmi	hinge	cell_rearrangements	25.3544444444444	-0.0894840479386717	0.0242721528207465	2.36142444444445
1979	MTfmi	hinge	cell_rearrangements	25.3711111111111	-0.0894863578616238	0.0242933702735743	2.37809111111111
1980	MTfmi	hinge	cell_rearrangements	25.3877777777778	-0.0894988743400486	0.0243168116265903	2.39475777777778
1981	MTfmi	hinge	cell_rearrangements	25.4044444444444	-0.0895215973739461	0.0243424768797944	2.41142444444444
1982	MTfmi	hinge	cell_rearrangements	25.4211111111111	-0.0895545269633163	0.0243703660331868	2.42809111111111
1983	MTfmi	hinge	cell_rearrangements	25.4377777777778	-0.0895977470562127	0.0244001046681019	2.44475777777778
1984	MTfmi	hinge	cell_rearrangements	25.4544444444444	-0.0896536863562585	0.0244279724727184	2.46142444444444
1985	MTfmi	hinge	cell_rearrangements	25.4711111111111	-0.0897228943250726	0.0244532967819133	2.47809111111111
1986	MTfmi	hinge	cell_rearrangements	25.4877777777778	-0.0898053709626549	0.0244760775956867	2.49475777777778
1987	MTfmi	hinge	cell_rearrangements	25.5044444444444	-0.0899011162690056	0.0244963149140386	2.51142444444444
1988	MTfmi	hinge	cell_rearrangements	25.5211111111111	-0.0900101050132561	0.0245156575098498	2.52809111111111
1989	MTfmi	hinge	cell_rearrangements	25.5377777777778	-0.0901159027010613	0.0245524830097556	2.54475777777778
1990	MTfmi	hinge	cell_rearrangements	25.5544444444444	-0.090214418055057	0.0246102522890597	2.56142444444444
1991	MTfmi	hinge	cell_rearrangements	25.5711111111111	-0.0903056510752431	0.0246889653477618	2.57809111111111
1992	MTfmi	hinge	cell_rearrangements	25.5877777777778	-0.0903896017616196	0.0247886221858619	2.59475777777778
1993	MTfmi	hinge	cell_rearrangements	25.6044444444444	-0.0904635394217151	0.0249062332974787	2.61142444444445
1994	MTfmi	hinge	cell_rearrangements	25.6211111111111	-0.0905413421656341	0.0250155222041758	2.62809111111111
1995	MTfmi	hinge	cell_rearrangements	25.6377777777778	-0.0906283568719767	0.0251119750716378	2.64475777777778
1996	MTfmi	hinge	cell_rearrangements	25.6544444444444	-0.0907245835407428	0.0251955918998649	2.66142444444444
1997	MTfmi	hinge	cell_rearrangements	25.6711111111111	-0.0908300221719324	0.0252663726888569	2.67809111111111
1998	MTfmi	hinge	cell_rearrangements	25.6877777777778	-0.0909455273930214	0.0253246137973933	2.69475777777778
1999	MTfmi	hinge	cell_rearrangements	25.7044444444444	-0.091062866797724	0.0253787246681101	2.71142444444444
[truncated: 93,601 more rows]
