# Supplementary material for: Core PCP mutations affect short-time mechanical properties but not tissue morphogenesis in the Drosophila pupal wing
Source: eLife. 2023 Dec 20;12:e85581. doi: 10.7554/eLife.85581 (PMC10843330; doi:10.7554/eLife.85581)
Supplement: Figure 1—figure supplement 4—source data 1. [file elife-85581-fig1-figsupp4-data1.zip › Figure 1Figure Supplement 4 Source Data 1.csv]

	roi	movie	dev_time_aligned	CumSum_xx	tensor	genotype
1	hinge	WT_25deg_160330	8.73725777777778	-0.0929616459700269	cell_rearrangements	WT
2	hinge	WT_25deg_160330	8.73725777777778	-0.0929616459700269	cell_rearrangements	WT
3	hinge	WT_25deg_160330	8.73725777777778	-0.0929616459700269	cell_rearrangements	WT
4	hinge	WT_25deg_160330	8.73725777777778	-0.0929616459700269	cell_rearrangements	WT
5	region_1	WT_25deg_160330	8.73725777777778	0.081234909699215	cell_rearrangements	WT
6	region_1	WT_25deg_160330	8.73725777777778	0.081234909699215	cell_rearrangements	WT
7	region_1	WT_25deg_160330	8.73725777777778	0.081234909699215	cell_rearrangements	WT
8	region_1	WT_25deg_160330	8.73725777777778	0.081234909699215	cell_rearrangements	WT
9	region_2	WT_25deg_160330	8.73725777777778	0.208576201852295	cell_rearrangements	WT
10	region_2	WT_25deg_160330	8.73725777777778	0.208576201852295	cell_rearrangements	WT
11	region_2	WT_25deg_160330	8.73725777777778	0.208576201852295	cell_rearrangements	WT
12	region_2	WT_25deg_160330	8.73725777777778	0.208576201852295	cell_rearrangements	WT
13	region_3	WT_25deg_160330	8.73725777777778	0.202605452295751	cell_rearrangements	WT
14	region_3	WT_25deg_160330	8.73725777777778	0.202605452295751	cell_rearrangements	WT
15	region_3	WT_25deg_160330	8.73725777777778	0.202605452295751	cell_rearrangements	WT
16	region_3	WT_25deg_160330	8.73725777777778	0.202605452295751	cell_rearrangements	WT
17	region_4	WT_25deg_160330	8.73725777777778	0.14851698212844	cell_rearrangements	WT
18	region_4	WT_25deg_160330	8.73725777777778	0.14851698212844	cell_rearrangements	WT
19	region_4	WT_25deg_160330	8.73725777777778	0.14851698212844	cell_rearrangements	WT
20	region_4	WT_25deg_160330	8.73725777777778	0.14851698212844	cell_rearrangements	WT
21	hinge	WT_25deg_160402	8.72256730277778	-0.128131504524509	cell_rearrangements	WT
22	hinge	WT_25deg_160402	8.72256730277778	-0.128131504524509	cell_rearrangements	WT
23	hinge	WT_25deg_160402	8.72256730277778	-0.128131504524509	cell_rearrangements	WT
24	hinge	WT_25deg_160402	8.72256730277778	-0.128131504524509	cell_rearrangements	WT
25	region_1	WT_25deg_160402	8.72256730277778	0.0189916168925651	cell_rearrangements	WT
26	region_1	WT_25deg_160402	8.72256730277778	0.0189916168925651	cell_rearrangements	WT
27	region_1	WT_25deg_160402	8.72256730277778	0.0189916168925651	cell_rearrangements	WT
28	region_1	WT_25deg_160402	8.72256730277778	0.0189916168925651	cell_rearrangements	WT
29	region_2	WT_25deg_160402	8.72256730277778	0.189912957827711	cell_rearrangements	WT
30	region_2	WT_25deg_160402	8.72256730277778	0.189912957827711	cell_rearrangements	WT
31	region_2	WT_25deg_160402	8.72256730277778	0.189912957827711	cell_rearrangements	WT
32	region_2	WT_25deg_160402	8.72256730277778	0.189912957827711	cell_rearrangements	WT
33	region_3	WT_25deg_160402	8.72256730277778	0.16485180240265	cell_rearrangements	WT
34	region_3	WT_25deg_160402	8.72256730277778	0.16485180240265	cell_rearrangements	WT
35	region_3	WT_25deg_160402	8.72256730277778	0.16485180240265	cell_rearrangements	WT
36	region_3	WT_25deg_160402	8.72256730277778	0.16485180240265	cell_rearrangements	WT
37	region_4	WT_25deg_160402	8.72256730277778	0.145600147659398	cell_rearrangements	WT
38	region_4	WT_25deg_160402	8.72256730277778	0.145600147659398	cell_rearrangements	WT
39	region_4	WT_25deg_160402	8.72256730277778	0.145600147659398	cell_rearrangements	WT
40	region_4	WT_25deg_160402	8.72256730277778	0.145600147659398	cell_rearrangements	WT
41	hinge	WT_25deg_160403	8.67613254166666	-0.11126138320245	cell_rearrangements	WT
42	hinge	WT_25deg_160403	8.67613254166666	-0.11126138320245	cell_rearrangements	WT
43	hinge	WT_25deg_160403	8.67613254166666	-0.11126138320245	cell_rearrangements	WT
44	hinge	WT_25deg_160403	8.67613254166666	-0.11126138320245	cell_rearrangements	WT
45	region_1	WT_25deg_160403	8.67613254166666	0.0209239338519416	cell_rearrangements	WT
46	region_1	WT_25deg_160403	8.67613254166666	0.0209239338519416	cell_rearrangements	WT
47	region_1	WT_25deg_160403	8.67613254166666	0.0209239338519416	cell_rearrangements	WT
48	region_1	WT_25deg_160403	8.67613254166666	0.0209239338519416	cell_rearrangements	WT
49	region_2	WT_25deg_160403	8.67613254166666	0.149595351584167	cell_rearrangements	WT
50	region_2	WT_25deg_160403	8.67613254166666	0.149595351584167	cell_rearrangements	WT
51	region_2	WT_25deg_160403	8.67613254166666	0.149595351584167	cell_rearrangements	WT
52	region_2	WT_25deg_160403	8.67613254166666	0.149595351584167	cell_rearrangements	WT
53	region_3	WT_25deg_160403	8.67613254166666	0.142334904227016	cell_rearrangements	WT
54	region_3	WT_25deg_160403	8.67613254166666	0.142334904227016	cell_rearrangements	WT
55	region_3	WT_25deg_160403	8.67613254166666	0.142334904227016	cell_rearrangements	WT
56	region_3	WT_25deg_160403	8.67613254166666	0.142334904227016	cell_rearrangements	WT
57	region_4	WT_25deg_160403	8.67613254166666	0.120416028021254	cell_rearrangements	WT
58	region_4	WT_25deg_160403	8.67613254166666	0.120416028021254	cell_rearrangements	WT
59	region_4	WT_25deg_160403	8.67613254166666	0.120416028021254	cell_rearrangements	WT
60	region_4	WT_25deg_160403	8.67613254166666	0.120416028021254	cell_rearrangements	WT
61	region_1	WT_25deg_160413	8.71031333333333	0.0910768731589459	cell_rearrangements	WT
62	region_1	WT_25deg_160413	8.71031333333333	0.0910768731589459	cell_rearrangements	WT
63	region_1	WT_25deg_160413	8.71031333333333	0.0910768731589459	cell_rearrangements	WT
64	region_1	WT_25deg_160413	8.71031333333333	0.0910768731589459	cell_rearrangements	WT
65	region_2	WT_25deg_160413	8.71031333333333	0.219141125526131	cell_rearrangements	WT
66	region_2	WT_25deg_160413	8.71031333333333	0.219141125526131	cell_rearrangements	WT
67	region_2	WT_25deg_160413	8.71031333333333	0.219141125526131	cell_rearrangements	WT
68	region_2	WT_25deg_160413	8.71031333333333	0.219141125526131	cell_rearrangements	WT
69	region_3	WT_25deg_160413	8.71031333333333	0.194905990287151	cell_rearrangements	WT
70	region_3	WT_25deg_160413	8.71031333333333	0.194905990287151	cell_rearrangements	WT
71	region_3	WT_25deg_160413	8.71031333333333	0.194905990287151	cell_rearrangements	WT
72	region_3	WT_25deg_160413	8.71031333333333	0.194905990287151	cell_rearrangements	WT
73	region_4	WT_25deg_160413	8.71031333333333	0.14438794554547	cell_rearrangements	WT
74	region_4	WT_25deg_160413	8.71031333333333	0.14438794554547	cell_rearrangements	WT
75	region_4	WT_25deg_160413	8.71031333333333	0.14438794554547	cell_rearrangements	WT
76	region_4	WT_25deg_160413	8.71031333333333	0.14438794554547	cell_rearrangements	WT
77	hinge	WT_25deg_160413	8.71031333333333	-0.0745972629400786	cell_rearrangements	WT
78	hinge	WT_25deg_160413	8.71031333333333	-0.0745972629400786	cell_rearrangements	WT
79	hinge	WT_25deg_160413	8.71031333333333	-0.0745972629400786	cell_rearrangements	WT
80	hinge	WT_25deg_160413	8.71031333333333	-0.0745972629400786	cell_rearrangements	WT
81	hinge	MTpk30_25deg_160409	8.69836888888889	-0.0938197528293781	cell_rearrangements	MTpk30
82	hinge	MTpk30_25deg_160409	8.69836888888889	-0.0938197528293781	cell_rearrangements	MTpk30
83	hinge	MTpk30_25deg_160409	8.69836888888889	-0.0938197528293781	cell_rearrangements	MTpk30
84	hinge	MTpk30_25deg_160409	8.69836888888889	-0.0938197528293781	cell_rearrangements	MTpk30
85	region_1	MTpk30_25deg_160409	8.69836888888889	-0.0140437503541088	cell_rearrangements	MTpk30
86	region_1	MTpk30_25deg_160409	8.69836888888889	-0.0140437503541088	cell_rearrangements	MTpk30
87	region_1	MTpk30_25deg_160409	8.69836888888889	-0.0140437503541088	cell_rearrangements	MTpk30
88	region_1	MTpk30_25deg_160409	8.69836888888889	-0.0140437503541088	cell_rearrangements	MTpk30
89	region_2	MTpk30_25deg_160409	8.69836888888889	0.159107515290592	cell_rearrangements	MTpk30
90	region_2	MTpk30_25deg_160409	8.69836888888889	0.159107515290592	cell_rearrangements	MTpk30
91	region_2	MTpk30_25deg_160409	8.69836888888889	0.159107515290592	cell_rearrangements	MTpk30
92	region_2	MTpk30_25deg_160409	8.69836888888889	0.159107515290592	cell_rearrangements	MTpk30
93	region_3	MTpk30_25deg_160409	8.69836888888889	0.129769549898379	cell_rearrangements	MTpk30
94	region_3	MTpk30_25deg_160409	8.69836888888889	0.129769549898379	cell_rearrangements	MTpk30
95	region_3	MTpk30_25deg_160409	8.69836888888889	0.129769549898379	cell_rearrangements	MTpk30
96	region_3	MTpk30_25deg_160409	8.69836888888889	0.129769549898379	cell_rearrangements	MTpk30
97	region_4	MTpk30_25deg_160409	8.69836888888889	0.102570964590934	cell_rearrangements	MTpk30
98	region_4	MTpk30_25deg_160409	8.69836888888889	0.102570964590934	cell_rearrangements	MTpk30
99	region_4	MTpk30_25deg_160409	8.69836888888889	0.102570964590934	cell_rearrangements	MTpk30
100	region_4	MTpk30_25deg_160409	8.69836888888889	0.102570964590934	cell_rearrangements	MTpk30
101	hinge	MTpk30_25deg_160628	8.67086888888889	-0.0960225979646592	cell_rearrangements	MTpk30
102	hinge	MTpk30_25deg_160628	8.67086888888889	-0.0960225979646592	cell_rearrangements	MTpk30
103	hinge	MTpk30_25deg_160628	8.67086888888889	-0.0960225979646592	cell_rearrangements	MTpk30
104	hinge	MTpk30_25deg_160628	8.67086888888889	-0.0960225979646592	cell_rearrangements	MTpk30
105	region_1	MTpk30_25deg_160628	8.67086888888889	0.0117032139261938	cell_rearrangements	MTpk30
106	region_1	MTpk30_25deg_160628	8.67086888888889	0.0117032139261938	cell_rearrangements	MTpk30
107	region_1	MTpk30_25deg_160628	8.67086888888889	0.0117032139261938	cell_rearrangements	MTpk30
108	region_1	MTpk30_25deg_160628	8.67086888888889	0.0117032139261938	cell_rearrangements	MTpk30
109	region_2	MTpk30_25deg_160628	8.67086888888889	0.181577131244548	cell_rearrangements	MTpk30
110	region_2	MTpk30_25deg_160628	8.67086888888889	0.181577131244548	cell_rearrangements	MTpk30
111	region_2	MTpk30_25deg_160628	8.67086888888889	0.181577131244548	cell_rearrangements	MTpk30
112	region_2	MTpk30_25deg_160628	8.67086888888889	0.181577131244548	cell_rearrangements	MTpk30
113	region_3	MTpk30_25deg_160628	8.67086888888889	0.141465808676313	cell_rearrangements	MTpk30
114	region_3	MTpk30_25deg_160628	8.67086888888889	0.141465808676313	cell_rearrangements	MTpk30
115	region_3	MTpk30_25deg_160628	8.67086888888889	0.141465808676313	cell_rearrangements	MTpk30
116	region_3	MTpk30_25deg_160628	8.67086888888889	0.141465808676313	cell_rearrangements	MTpk30
117	region_4	MTpk30_25deg_160628	8.67086888888889	0.109433600599107	cell_rearrangements	MTpk30
118	region_4	MTpk30_25deg_160628	8.67086888888889	0.109433600599107	cell_rearrangements	MTpk30
119	region_4	MTpk30_25deg_160628	8.67086888888889	0.109433600599107	cell_rearrangements	MTpk30
120	region_4	MTpk30_25deg_160628	8.67086888888889	0.109433600599107	cell_rearrangements	MTpk30
121	hinge	MTpk30_25deg_160629	8.68948	-0.129922445427659	cell_rearrangements	MTpk30
122	hinge	MTpk30_25deg_160629	8.68948	-0.129922445427659	cell_rearrangements	MTpk30
123	hinge	MTpk30_25deg_160629	8.68948	-0.129922445427659	cell_rearrangements	MTpk30
124	hinge	MTpk30_25deg_160629	8.68948	-0.129922445427659	cell_rearrangements	MTpk30
125	region_1	MTpk30_25deg_160629	8.68948	-0.0235811278806673	cell_rearrangements	MTpk30
126	region_1	MTpk30_25deg_160629	8.68948	-0.0235811278806673	cell_rearrangements	MTpk30
127	region_1	MTpk30_25deg_160629	8.68948	-0.0235811278806673	cell_rearrangements	MTpk30
128	region_1	MTpk30_25deg_160629	8.68948	-0.0235811278806673	cell_rearrangements	MTpk30
129	region_2	MTpk30_25deg_160629	8.68948	0.156350930446693	cell_rearrangements	MTpk30
130	region_2	MTpk30_25deg_160629	8.68948	0.156350930446693	cell_rearrangements	MTpk30
131	region_2	MTpk30_25deg_160629	8.68948	0.156350930446693	cell_rearrangements	MTpk30
132	region_2	MTpk30_25deg_160629	8.68948	0.156350930446693	cell_rearrangements	MTpk30
133	region_3	MTpk30_25deg_160629	8.68948	0.136321519585364	cell_rearrangements	MTpk30
134	region_3	MTpk30_25deg_160629	8.68948	0.136321519585364	cell_rearrangements	MTpk30
135	region_3	MTpk30_25deg_160629	8.68948	0.136321519585364	cell_rearrangements	MTpk30
136	region_3	MTpk30_25deg_160629	8.68948	0.136321519585364	cell_rearrangements	MTpk30
137	region_4	MTpk30_25deg_160629	8.68948	0.125185365596478	cell_rearrangements	MTpk30
138	region_4	MTpk30_25deg_160629	8.68948	0.125185365596478	cell_rearrangements	MTpk30
139	region_4	MTpk30_25deg_160629	8.68948	0.125185365596478	cell_rearrangements	MTpk30
140	region_4	MTpk30_25deg_160629	8.68948	0.125185365596478	cell_rearrangements	MTpk30
141	hinge	MTstbm6_25deg_141211	8.73003555555555	-0.0721440153027857	cell_rearrangements	MTstbm
142	hinge	MTstbm6_25deg_141211	8.73003555555555	-0.0721440153027857	cell_rearrangements	MTstbm
143	hinge	MTstbm6_25deg_141211	8.73003555555555	-0.0721440153027857	cell_rearrangements	MTstbm
144	hinge	MTstbm6_25deg_141211	8.73003555555555	-0.0721440153027857	cell_rearrangements	MTstbm
145	region_1	MTstbm6_25deg_141211	8.73003555555555	0.0551150739595719	cell_rearrangements	MTstbm
146	region_1	MTstbm6_25deg_141211	8.73003555555555	0.0551150739595719	cell_rearrangements	MTstbm
147	region_1	MTstbm6_25deg_141211	8.73003555555555	0.0551150739595719	cell_rearrangements	MTstbm
148	region_1	MTstbm6_25deg_141211	8.73003555555555	0.0551150739595719	cell_rearrangements	MTstbm
149	region_2	MTstbm6_25deg_141211	8.73003555555555	0.196874004462373	cell_rearrangements	MTstbm
150	region_2	MTstbm6_25deg_141211	8.73003555555555	0.196874004462373	cell_rearrangements	MTstbm
151	region_2	MTstbm6_25deg_141211	8.73003555555555	0.196874004462373	cell_rearrangements	MTstbm
152	region_2	MTstbm6_25deg_141211	8.73003555555555	0.196874004462373	cell_rearrangements	MTstbm
153	region_3	MTstbm6_25deg_141211	8.73003555555555	0.184157997758609	cell_rearrangements	MTstbm
154	region_3	MTstbm6_25deg_141211	8.73003555555555	0.184157997758609	cell_rearrangements	MTstbm
155	region_3	MTstbm6_25deg_141211	8.73003555555555	0.184157997758609	cell_rearrangements	MTstbm
156	region_3	MTstbm6_25deg_141211	8.73003555555555	0.184157997758609	cell_rearrangements	MTstbm
157	region_4	MTstbm6_25deg_141211	8.73003555555555	0.148187903268407	cell_rearrangements	MTstbm
158	region_4	MTstbm6_25deg_141211	8.73003555555555	0.148187903268407	cell_rearrangements	MTstbm
159	region_4	MTstbm6_25deg_141211	8.73003555555555	0.148187903268407	cell_rearrangements	MTstbm
160	region_4	MTstbm6_25deg_141211	8.73003555555555	0.148187903268407	cell_rearrangements	MTstbm
161	hinge	MTstbm_25deg_151125	8.70364666666666	-0.090064227852224	cell_rearrangements	MTstbm
162	hinge	MTstbm_25deg_151125	8.70364666666666	-0.090064227852224	cell_rearrangements	MTstbm
163	hinge	MTstbm_25deg_151125	8.70364666666666	-0.090064227852224	cell_rearrangements	MTstbm
164	hinge	MTstbm_25deg_151125	8.70364666666666	-0.090064227852224	cell_rearrangements	MTstbm
165	region_1	MTstbm_25deg_151125	8.70364666666666	0.00204930145021979	cell_rearrangements	MTstbm
166	region_1	MTstbm_25deg_151125	8.70364666666666	0.00204930145021979	cell_rearrangements	MTstbm
167	region_1	MTstbm_25deg_151125	8.70364666666666	0.00204930145021979	cell_rearrangements	MTstbm
168	region_1	MTstbm_25deg_151125	8.70364666666666	0.00204930145021979	cell_rearrangements	MTstbm
169	region_2	MTstbm_25deg_151125	8.70364666666666	0.150903521026957	cell_rearrangements	MTstbm
170	region_2	MTstbm_25deg_151125	8.70364666666666	0.150903521026957	cell_rearrangements	MTstbm
171	region_2	MTstbm_25deg_151125	8.70364666666666	0.150903521026957	cell_rearrangements	MTstbm
172	region_2	MTstbm_25deg_151125	8.70364666666666	0.150903521026957	cell_rearrangements	MTstbm
173	region_3	MTstbm_25deg_151125	8.70364666666666	0.142620243699455	cell_rearrangements	MTstbm
174	region_3	MTstbm_25deg_151125	8.70364666666666	0.142620243699455	cell_rearrangements	MTstbm
175	region_3	MTstbm_25deg_151125	8.70364666666666	0.142620243699455	cell_rearrangements	MTstbm
176	region_3	MTstbm_25deg_151125	8.70364666666666	0.142620243699455	cell_rearrangements	MTstbm
177	region_4	MTstbm_25deg_151125	8.70364666666666	0.115746451611837	cell_rearrangements	MTstbm
178	region_4	MTstbm_25deg_151125	8.70364666666666	0.115746451611837	cell_rearrangements	MTstbm
179	region_4	MTstbm_25deg_151125	8.70364666666666	0.115746451611837	cell_rearrangements	MTstbm
180	region_4	MTstbm_25deg_151125	8.70364666666666	0.115746451611837	cell_rearrangements	MTstbm
181	hinge	MTstbm_25deg_151128	8.69809111111111	-0.0675764716683714	cell_rearrangements	MTstbm
182	hinge	MTstbm_25deg_151128	8.69809111111111	-0.0675764716683714	cell_rearrangements	MTstbm
183	hinge	MTstbm_25deg_151128	8.69809111111111	-0.0675764716683714	cell_rearrangements	MTstbm
184	hinge	MTstbm_25deg_151128	8.69809111111111	-0.0675764716683714	cell_rearrangements	MTstbm
185	region_1	MTstbm_25deg_151128	8.69809111111111	-0.0796645073779413	cell_rearrangements	MTstbm
186	region_1	MTstbm_25deg_151128	8.69809111111111	-0.0796645073779413	cell_rearrangements	MTstbm
187	region_1	MTstbm_25deg_151128	8.69809111111111	-0.0796645073779413	cell_rearrangements	MTstbm
188	region_1	MTstbm_25deg_151128	8.69809111111111	-0.0796645073779413	cell_rearrangements	MTstbm
189	region_2	MTstbm_25deg_151128	8.69809111111111	0.0933605928787278	cell_rearrangements	MTstbm
190	region_2	MTstbm_25deg_151128	8.69809111111111	0.0933605928787278	cell_rearrangements	MTstbm
191	region_2	MTstbm_25deg_151128	8.69809111111111	0.0933605928787278	cell_rearrangements	MTstbm
192	region_2	MTstbm_25deg_151128	8.69809111111111	0.0933605928787278	cell_rearrangements	MTstbm
193	region_3	MTstbm_25deg_151128	8.69809111111111	0.101465107840466	cell_rearrangements	MTstbm
194	region_3	MTstbm_25deg_151128	8.69809111111111	0.101465107840466	cell_rearrangements	MTstbm
195	region_3	MTstbm_25deg_151128	8.69809111111111	0.101465107840466	cell_rearrangements	MTstbm
196	region_3	MTstbm_25deg_151128	8.69809111111111	0.101465107840466	cell_rearrangements	MTstbm
197	region_4	MTstbm_25deg_151128	8.69809111111111	0.128742019511208	cell_rearrangements	MTstbm
198	region_4	MTstbm_25deg_151128	8.69809111111111	0.128742019511208	cell_rearrangements	MTstbm
199	region_4	MTstbm_25deg_151128	8.69809111111111	0.128742019511208	cell_rearrangements	MTstbm
200	region_4	MTstbm_25deg_151128	8.69809111111111	0.128742019511208	cell_rearrangements	MTstbm
201	hinge	MTfmi_25deg_181020_SD4	8.69031333333333	-0.123776790149247	cell_rearrangements	MTfmi
202	hinge	MTfmi_25deg_181020_SD4	8.69031333333333	-0.123776790149247	cell_rearrangements	MTfmi
203	hinge	MTfmi_25deg_181020_SD4	8.69031333333333	-0.123776790149247	cell_rearrangements	MTfmi
204	hinge	MTfmi_25deg_181020_SD4	8.69031333333333	-0.123776790149247	cell_rearrangements	MTfmi
205	region_1	MTfmi_25deg_181020_SD4	8.69031333333333	-0.0257180078179897	cell_rearrangements	MTfmi
206	region_1	MTfmi_25deg_181020_SD4	8.69031333333333	-0.0257180078179897	cell_rearrangements	MTfmi
207	region_1	MTfmi_25deg_181020_SD4	8.69031333333333	-0.0257180078179897	cell_rearrangements	MTfmi
208	region_1	MTfmi_25deg_181020_SD4	8.69031333333333	-0.0257180078179897	cell_rearrangements	MTfmi
209	region_2	MTfmi_25deg_181020_SD4	8.69031333333333	0.171800636470731	cell_rearrangements	MTfmi
210	region_2	MTfmi_25deg_181020_SD4	8.69031333333333	0.171800636470731	cell_rearrangements	MTfmi
211	region_2	MTfmi_25deg_181020_SD4	8.69031333333333	0.171800636470731	cell_rearrangements	MTfmi
212	region_2	MTfmi_25deg_181020_SD4	8.69031333333333	0.171800636470731	cell_rearrangements	MTfmi
213	region_3	MTfmi_25deg_181020_SD4	8.69031333333333	0.172751467779808	cell_rearrangements	MTfmi
214	region_3	MTfmi_25deg_181020_SD4	8.69031333333333	0.172751467779808	cell_rearrangements	MTfmi
215	region_3	MTfmi_25deg_181020_SD4	8.69031333333333	0.172751467779808	cell_rearrangements	MTfmi
216	region_3	MTfmi_25deg_181020_SD4	8.69031333333333	0.172751467779808	cell_rearrangements	MTfmi
217	region_4	MTfmi_25deg_181020_SD4	8.69031333333333	0.176186054448983	cell_rearrangements	MTfmi
218	region_4	MTfmi_25deg_181020_SD4	8.69031333333333	0.176186054448983	cell_rearrangements	MTfmi
219	region_4	MTfmi_25deg_181020_SD4	8.69031333333333	0.176186054448983	cell_rearrangements	MTfmi
220	region_4	MTfmi_25deg_181020_SD4	8.69031333333333	0.176186054448983	cell_rearrangements	MTfmi
221	hinge	MTfmi_25deg_190720_SD4	8.69809111111111	-0.100294133555495	cell_rearrangements	MTfmi
222	hinge	MTfmi_25deg_190720_SD4	8.69809111111111	-0.100294133555495	cell_rearrangements	MTfmi
223	hinge	MTfmi_25deg_190720_SD4	8.69809111111111	-0.100294133555495	cell_rearrangements	MTfmi
224	hinge	MTfmi_25deg_190720_SD4	8.69809111111111	-0.100294133555495	cell_rearrangements	MTfmi
225	region_1	MTfmi_25deg_190720_SD4	8.69809111111111	-0.125407872829623	cell_rearrangements	MTfmi
226	region_1	MTfmi_25deg_190720_SD4	8.69809111111111	-0.125407872829623	cell_rearrangements	MTfmi
227	region_1	MTfmi_25deg_190720_SD4	8.69809111111111	-0.125407872829623	cell_rearrangements	MTfmi
228	region_1	MTfmi_25deg_190720_SD4	8.69809111111111	-0.125407872829623	cell_rearrangements	MTfmi
229	region_2	MTfmi_25deg_190720_SD4	8.69809111111111	0.108095351502903	cell_rearrangements	MTfmi
230	region_2	MTfmi_25deg_190720_SD4	8.69809111111111	0.108095351502903	cell_rearrangements	MTfmi
231	region_2	MTfmi_25deg_190720_SD4	8.69809111111111	0.108095351502903	cell_rearrangements	MTfmi
232	region_2	MTfmi_25deg_190720_SD4	8.69809111111111	0.108095351502903	cell_rearrangements	MTfmi
233	region_3	MTfmi_25deg_190720_SD4	8.69809111111111	0.1721455797209	cell_rearrangements	MTfmi
234	region_3	MTfmi_25deg_190720_SD4	8.69809111111111	0.1721455797209	cell_rearrangements	MTfmi
235	region_3	MTfmi_25deg_190720_SD4	8.69809111111111	0.1721455797209	cell_rearrangements	MTfmi
236	region_3	MTfmi_25deg_190720_SD4	8.69809111111111	0.1721455797209	cell_rearrangements	MTfmi
237	region_4	MTfmi_25deg_190720_SD4	8.69809111111111	0.205683461022839	cell_rearrangements	MTfmi
238	region_4	MTfmi_25deg_190720_SD4	8.69809111111111	0.205683461022839	cell_rearrangements	MTfmi
239	region_4	MTfmi_25deg_190720_SD4	8.69809111111111	0.205683461022839	cell_rearrangements	MTfmi
240	region_4	MTfmi_25deg_190720_SD4	8.69809111111111	0.205683461022839	cell_rearrangements	MTfmi
241	hinge	WT_25deg_160330	8.73725777777778	0.0257728457927039	total_shear	WT
242	hinge	WT_25deg_160330	8.73725777777778	0.119805607441965	cell_elongation_change	WT
243	region_1	WT_25deg_160330	8.73725777777778	0.238198457001156	total_shear	WT
244	region_1	WT_25deg_160330	8.73725777777778	0.157338301844453	cell_elongation_change	WT
245	region_2	WT_25deg_160330	8.73725777777778	0.239517862018345	total_shear	WT
246	region_2	WT_25deg_160330	8.73725777777778	0.0315607942387267	cell_elongation_change	WT
247	region_3	WT_25deg_160330	8.73725777777778	0.19477301849275	total_shear	WT
248	region_3	WT_25deg_160330	8.73725777777778	-0.00695055552262451	cell_elongation_change	WT
249	region_4	WT_25deg_160330	8.73725777777778	0.172646012732258	total_shear	WT
250	region_4	WT_25deg_160330	8.73725777777778	0.0246592044486719	cell_elongation_change	WT
251	hinge	WT_25deg_160402	8.72256730277778	-0.0848536508029618	total_shear	WT
252	hinge	WT_25deg_160402	8.72256730277778	0.0422927208741005	cell_elongation_change	WT
253	region_1	WT_25deg_160402	8.72256730277778	0.125842436122478	total_shear	WT
254	region_1	WT_25deg_160402	8.72256730277778	0.102869242587078	cell_elongation_change	WT
255	region_2	WT_25deg_160402	8.72256730277778	0.194390320156423	total_shear	WT
256	region_2	WT_25deg_160402	8.72256730277778	0.000810239413511317	cell_elongation_change	WT
257	region_3	WT_25deg_160402	8.72256730277778	0.157472962116135	total_shear	WT
258	region_3	WT_25deg_160402	8.72256730277778	-0.0134261260269501	cell_elongation_change	WT
259	region_4	WT_25deg_160402	8.72256730277778	0.132289727448995	total_shear	WT
260	region_4	WT_25deg_160402	8.72256730277778	-0.0137646538641129	cell_elongation_change	WT
261	hinge	WT_25deg_160403	8.67613254166666	-0.0307030732630951	total_shear	WT
262	hinge	WT_25deg_160403	8.67613254166666	0.0812547799741664	cell_elongation_change	WT
263	region_1	WT_25deg_160403	8.67613254166666	0.131475768220043	total_shear	WT
264	region_1	WT_25deg_160403	8.67613254166666	0.110998208612181	cell_elongation_change	WT
265	region_2	WT_25deg_160403	8.67613254166666	0.172437858012853	total_shear	WT
266	region_2	WT_25deg_160403	8.67613254166666	0.0236940981860214	cell_elongation_change	WT
267	region_3	WT_25deg_160403	8.67613254166666	0.148323058369882	total_shear	WT
268	region_3	WT_25deg_160403	8.67613254166666	0.0058506000241669	cell_elongation_change	WT
269	region_4	WT_25deg_160403	8.67613254166666	0.165780408113423	total_shear	WT
270	region_4	WT_25deg_160403	8.67613254166666	0.0455144855946199	cell_elongation_change	WT
271	region_1	WT_25deg_160413	8.71031333333333	0.149306253634197	cell_elongation_change	WT
272	region_1	WT_25deg_160413	8.71031333333333	0.243628227749769	total_shear	WT
273	region_2	WT_25deg_160413	8.71031333333333	0.0183114780317068	cell_elongation_change	WT
274	region_2	WT_25deg_160413	8.71031333333333	0.236988517332701	total_shear	WT
275	region_3	WT_25deg_160413	8.71031333333333	-0.0106490011120163	cell_elongation_change	WT
276	region_3	WT_25deg_160413	8.71031333333333	0.178327371747414	total_shear	WT
277	region_4	WT_25deg_160413	8.71031333333333	0.0300172906088394	cell_elongation_change	WT
278	region_4	WT_25deg_160413	8.71031333333333	0.168948774925212	total_shear	WT
279	hinge	WT_25deg_160413	8.71031333333333	0.0460762527177052	total_shear	WT
280	hinge	WT_25deg_160413	8.71031333333333	0.121958836094275	cell_elongation_change	WT
281	hinge	MTpk30_25deg_160409	8.69836888888889	-0.0352440235234186	total_shear	MTpk30
282	hinge	MTpk30_25deg_160409	8.69836888888889	0.0590685692028906	cell_elongation_change	MTpk30
283	region_1	MTpk30_25deg_160409	8.69836888888889	0.0753182446419162	total_shear	MTpk30
284	region_1	MTpk30_25deg_160409	8.69836888888889	0.0892956147194104	cell_elongation_change	MTpk30
285	region_2	MTpk30_25deg_160409	8.69836888888889	0.135677733700998	total_shear	MTpk30
286	region_2	MTpk30_25deg_160409	8.69836888888889	-0.0236068222782525	cell_elongation_change	MTpk30
287	region_3	MTpk30_25deg_160409	8.69836888888889	0.119308749238926	total_shear	MTpk30
288	region_3	MTpk30_25deg_160409	8.69836888888889	-0.0127302343886134	cell_elongation_change	MTpk30
289	region_4	MTpk30_25deg_160409	8.69836888888889	0.166513752139783	total_shear	MTpk30
290	region_4	MTpk30_25deg_160409	8.69836888888889	0.0636606949873313	cell_elongation_change	MTpk30
291	hinge	MTpk30_25deg_160628	8.67086888888889	-0.0354834810836142	total_shear	MTpk30
292	hinge	MTpk30_25deg_160628	8.67086888888889	0.0615634155457674	cell_elongation_change	MTpk30
293	region_1	MTpk30_25deg_160628	8.67086888888889	0.106776035755998	total_shear	MTpk30
294	region_1	MTpk30_25deg_160628	8.67086888888889	0.0949006308678701	cell_elongation_change	MTpk30
295	region_2	MTpk30_25deg_160628	8.67086888888889	0.176704106436857	total_shear	MTpk30
296	region_2	MTpk30_25deg_160628	8.67086888888889	-0.00452508713479701	cell_elongation_change	MTpk30
297	region_3	MTpk30_25deg_160628	8.67086888888889	0.141107640049903	total_shear	MTpk30
298	region_3	MTpk30_25deg_160628	8.67086888888889	-0.000712329397241864	cell_elongation_change	MTpk30
299	region_4	MTpk30_25deg_160628	8.67086888888889	0.171379953887866	total_shear	MTpk30
300	region_4	MTpk30_25deg_160628	8.67086888888889	0.062260151514885	cell_elongation_change	MTpk30
301	hinge	MTpk30_25deg_160629	8.68948	0.0624669337784159	cell_elongation_change	MTpk30
302	hinge	MTpk30_25deg_160629	8.68948	-0.0224861383228546	total_shear	MTpk30
303	region_1	MTpk30_25deg_160629	8.68948	0.12228658500133	cell_elongation_change	MTpk30
304	region_1	MTpk30_25deg_160629	8.68948	0.146207955097864	total_shear	MTpk30
305	region_2	MTpk30_25deg_160629	8.68948	0.0177747473341692	cell_elongation_change	MTpk30
306	region_2	MTpk30_25deg_160629	8.68948	0.189793132664348	total_shear	MTpk30
307	region_3	MTpk30_25deg_160629	8.68948	-0.000846561651139183	cell_elongation_change	MTpk30
308	region_3	MTpk30_25deg_160629	8.68948	0.144139612650172	total_shear	MTpk30
309	region_4	MTpk30_25deg_160629	8.68948	0.064393327131608	cell_elongation_change	MTpk30
310	region_4	MTpk30_25deg_160629	8.68948	0.176235304939875	total_shear	MTpk30
311	hinge	MTstbm6_25deg_141211	8.73003555555555	-0.0401457891971106	total_shear	MTstbm
312	hinge	MTstbm6_25deg_141211	8.73003555555555	0.0331111139053562	cell_elongation_change	MTstbm
313	region_1	MTstbm6_25deg_141211	8.73003555555555	0.174438892610551	total_shear	MTstbm
314	region_1	MTstbm6_25deg_141211	8.73003555555555	0.119537561370016	cell_elongation_change	MTstbm
315	region_2	MTstbm6_25deg_141211	8.73003555555555	0.195867909635179	total_shear	MTstbm
316	region_2	MTstbm6_25deg_141211	8.73003555555555	-0.000811931996269408	cell_elongation_change	MTstbm
317	region_3	MTstbm6_25deg_141211	8.73003555555555	0.147348681313468	total_shear	MTstbm
318	region_3	MTstbm6_25deg_141211	8.73003555555555	-0.0365212466755686	cell_elongation_change	MTstbm
319	region_4	MTstbm6_25deg_141211	8.73003555555555	0.120576624776078	total_shear	MTstbm
320	region_4	MTstbm6_25deg_141211	8.73003555555555	-0.0276028442196198	cell_elongation_change	MTstbm
321	hinge	MTstbm_25deg_151125	8.70364666666666	-0.0473223067742365	total_shear	MTstbm
322	hinge	MTstbm_25deg_151125	8.70364666666666	0.0436224054380006	cell_elongation_change	MTstbm
323	region_1	MTstbm_25deg_151125	8.70364666666666	0.104945407849532	total_shear	MTstbm
324	region_1	MTstbm_25deg_151125	8.70364666666666	0.103309253268496	cell_elongation_change	MTstbm
325	region_2	MTstbm_25deg_151125	8.70364666666666	0.129763554532816	total_shear	MTstbm
326	region_2	MTstbm_25deg_151125	8.70364666666666	-0.0221788185101899	cell_elongation_change	MTstbm
327	region_3	MTstbm_25deg_151125	8.70364666666666	0.129422722736842	total_shear	MTstbm
328	region_3	MTstbm_25deg_151125	8.70364666666666	-0.0129351655644227	cell_elongation_change	MTstbm
329	region_4	MTstbm_25deg_151125	8.70364666666666	0.137961980374922	total_shear	MTstbm
330	region_4	MTstbm_25deg_151125	8.70364666666666	0.0226580651141316	cell_elongation_change	MTstbm
331	hinge	MTstbm_25deg_151128	8.69809111111111	-0.0652232658672259	total_shear	MTstbm
332	hinge	MTstbm_25deg_151128	8.69809111111111	0.00245224526292829	cell_elongation_change	MTstbm
333	region_1	MTstbm_25deg_151128	8.69809111111111	0.0138292378278292	total_shear	MTstbm
334	region_1	MTstbm_25deg_151128	8.69809111111111	0.0913264122089492	cell_elongation_change	MTstbm
335	region_2	MTstbm_25deg_151128	8.69809111111111	0.0959762887080603	total_shear	MTstbm
336	region_2	MTstbm_25deg_151128	8.69809111111111	-0.00304503341981511	cell_elongation_change	MTstbm
337	region_3	MTstbm_25deg_151128	8.69809111111111	0.111676026871865	total_shear	MTstbm
338	region_3	MTstbm_25deg_151128	8.69809111111111	0.0015158772804615	cell_elongation_change	MTstbm
339	region_4	MTstbm_25deg_151128	8.69809111111111	0.190225454484824	total_shear	MTstbm
340	region_4	MTstbm_25deg_151128	8.69809111111111	0.0581031919413049	cell_elongation_change	MTstbm
341	hinge	MTfmi_25deg_181020_SD4	8.69031333333333	-0.0389053114240338	total_shear	MTfmi
342	hinge	MTfmi_25deg_181020_SD4	8.69031333333333	0.0854400862198881	cell_elongation_change	MTfmi
343	region_1	MTfmi_25deg_181020_SD4	8.69031333333333	0.0990532585250921	cell_elongation_change	MTfmi
344	region_1	MTfmi_25deg_181020_SD4	8.69031333333333	0.0867800199803286	total_shear	MTfmi
345	region_2	MTfmi_25deg_181020_SD4	8.69031333333333	0.02487406709777	cell_elongation_change	MTfmi
346	region_2	MTfmi_25deg_181020_SD4	8.69031333333333	0.200407385983166	total_shear	MTfmi
347	region_3	MTfmi_25deg_181020_SD4	8.69031333333333	-0.0131894767028561	cell_elongation_change	MTfmi
348	region_3	MTfmi_25deg_181020_SD4	8.69031333333333	0.156341976426323	total_shear	MTfmi
349	region_4	MTfmi_25deg_181020_SD4	8.69031333333333	0.00662875425441267	cell_elongation_change	MTfmi
350	region_4	MTfmi_25deg_181020_SD4	8.69031333333333	0.175408542374162	total_shear	MTfmi
351	hinge	MTfmi_25deg_190720_SD4	8.69809111111111	-0.0242757519283287	total_shear	MTfmi
352	hinge	MTfmi_25deg_190720_SD4	8.69809111111111	0.0768218671666383	cell_elongation_change	MTfmi
353	region_1	MTfmi_25deg_190720_SD4	8.69809111111111	0.107385737219992	cell_elongation_change	MTfmi
354	region_1	MTfmi_25deg_190720_SD4	8.69809111111111	0.0017468202217762	total_shear	MTfmi
355	region_2	MTfmi_25deg_190720_SD4	8.69809111111111	0.032221991927523	cell_elongation_change	MTfmi
356	region_2	MTfmi_25deg_190720_SD4	8.69809111111111	0.163470452611658	total_shear	MTfmi
357	region_3	MTfmi_25deg_190720_SD4	8.69809111111111	-0.0225123668170207	cell_elongation_change	MTfmi
358	region_3	MTfmi_25deg_190720_SD4	8.69809111111111	0.154184759149196	total_shear	MTfmi
359	region_4	MTfmi_25deg_190720_SD4	8.69809111111111	0.000972004945603845	cell_elongation_change	MTfmi
360	region_4	MTfmi_25deg_190720_SD4	8.69809111111111	0.192101640430395	total_shear	MTfmi
