# Supplementary material for: Core PCP mutations affect short-time mechanical properties but not tissue morphogenesis in the Drosophila pupal wing
Source: eLife. 2023 Dec 20;12:e85581. doi: 10.7554/eLife.85581 (PMC10843330; doi:10.7554/eLife.85581)
Supplement: Figure 1—figure supplement 5—source data 1. [file elife-85581-fig1-figsupp5-data1.zip › Figure 1Figure Supplement 5 Source Data 1.csv]

	File	Genotype	Major_minor_mm
1	w_ecad_m1.tif	Control	1.95037380923911
2	w_ecad_m10.tif	Control	1.90735546104724
3	w_ecad_m11.tif	Control	1.96943702502339
4	w_ecad_m12.tif	Control	1.94604169521279
5	w_ecad_m13.tif	Control	1.95929563133049
6	w_ecad_m14.tif	Control	1.94104311701969
7	w_ecad_m15.tif	Control	1.88436957385961
8	w_ecad_m16.tif	Control	1.93466153397196
9	w_ecad_m17.tif	Control	1.90320775795949
10	w_ecad_m18.tif	Control	1.92454452037348
11	w_ecad_m19.tif	Control	1.95649239223465
12	w_ecad_m2.tif	Control	1.90284068928392
13	w_ecad_m20.tif	Control	1.95202681170764
14	w_ecad_m21.tif	Control	1.96934768956394
15	w_ecad_m23.tif	Control	1.94050663539079
16	w_ecad_m24.tif	Control	1.90514210188811
17	w_ecad_m25.tif	Control	1.92569893975501
18	w_ecad_m26.tif	Control	1.93207879819855
19	w_ecad_m27.tif	Control	1.87386089589798
20	w_ecad_m28.tif	Control	1.87315476143271
21	w_ecad_m29.tif	Control	1.90247785740052
22	w_ecad_m3.tif	Control	1.95308701044509
23	w_ecad_m30.tif	Control	1.91161969539593
24	w_ecad_m31.tif	Control	1.97214555471563
25	w_ecad_m32.tif	Control	1.92376018918505
26	w_ecad_m33.tif	Control	1.87498115851828
27	w_ecad_m34.tif	Control	1.88872669371862
28	w_ecad_m35.tif	Control	1.92016005168967
29	w_ecad_m36.tif	Control	1.89426063037799
30	w_ecad_m37.tif	Control	1.91437466855259
31	w_ecad_m38.tif	Control	1.86405028986867
32	w_ecad_m39.tif	Control	1.86708747580852
33	w_ecad_m4.tif	Control	1.92129574791938
34	w_ecad_m40.tif	Control	1.92190720824415
35	w_ecad_m41.tif	Control	1.90859779432512
36	w_ecad_m42.tif	Control	1.91569902178895
37	w_ecad_m43.tif	Control	1.86540092518455
38	w_ecad_m44.tif	Control	1.936804687631
39	w_ecad_m45.tif	Control	1.90603844957136
40	w_ecad_m46.tif	Control	1.85128986946453
41	w_ecad_m47.tif	Control	1.86605218705513
42	w_ecad_m48.tif	Control	1.83354947336642
43	w_ecad_m49.tif	Control	1.94020869358707
44	w_ecad_m5.tif	Control	1.94263336772597
45	w_ecad_m50.tif	Control	1.89563084810013
46	w_ecad_m51.tif	Control	1.8778917179514
47	w_ecad_m52.tif	Control	1.88229164594751
48	w_ecad_m53.tif	Control	1.88881574641071
49	w_ecad_m54.tif	Control	1.90821193149759
50	w_ecad_m6.tif	Control	1.92683839111666
51	w_ecad_m7.tif	Control	1.90793215904996
52	w_ecad_m8.tif	Control	1.89934303606553
53	w_ecad_m9.tif	Control	1.94221676493339
54	pk30_ecad_m1.tif	pk30	1.93816844942729
55	pk30_ecad_m10.tif	pk30	1.9627902784548
56	pk30_ecad_m11.tif	pk30	1.88465728202932
57	pk30_ecad_m12.tif	pk30	1.87350979371734
58	pk30_ecad_m13.tif	pk30	1.85299412919054
59	pk30_ecad_m14.tif	pk30	1.85925369623651
60	pk30_ecad_m15.tif	pk30	1.87129913681085
61	pk30_ecad_m16.tif	pk30	1.89184379010507
62	pk30_ecad_m17.tif	pk30	1.88451552474614
63	pk30_ecad_m18.tif	pk30	1.85203415056557
64	pk30_ecad_m19.tif	pk30	1.88382218041081
65	pk30_ecad_m2.tif	pk30	1.89840147873899
66	pk30_ecad_m20.tif	pk30	1.85077647522359
67	pk30_ecad_m21.tif	pk30	1.86337101527032
68	pk30_ecad_m22.tif	pk30	1.86179288899671
69	pk30_ecad_m23.tif	pk30	1.87031560238549
70	pk30_ecad_m24.tif	pk30	1.7543185495201
71	pk30_ecad_m25.tif	pk30	1.87465275318305
72	pk30_ecad_m26.tif	pk30	1.8541373165106
73	pk30_ecad_m27.tif	pk30	1.91814029765654
74	pk30_ecad_m28.tif	pk30	1.86306073636375
75	pk30_ecad_m29.tif	pk30	1.88264955394962
76	pk30_ecad_m3.tif	pk30	1.87778473652449
77	pk30_ecad_m30.tif	pk30	1.86891162467215
78	pk30_ecad_m31.tif	pk30	1.88764451521991
79	pk30_ecad_m32.tif	pk30	1.84037140900495
80	pk30_ecad_m33.tif	pk30	1.84072280738033
81	pk30_ecad_m34.tif	pk30	1.88310525694087
82	pk30_ecad_m35.tif	pk30	1.90338721590058
83	pk30_ecad_m36.tif	pk30	1.91398941701026
84	pk30_ecad_m37.tif	pk30	1.87459990798272
85	pk30_ecad_m38.tif	pk30	1.88384273184644
86	pk30_ecad_m39.tif	pk30	1.81253247681336
87	pk30_ecad_m4.tif	pk30	1.85630474076561
88	pk30_ecad_m40.tif	pk30	1.83972020417502
89	pk30_ecad_m41.tif	pk30	1.85389009285014
90	pk30_ecad_m42.tif	pk30	1.8499491562849
91	pk30_ecad_m43.tif	pk30	1.8609784093832
92	pk30_ecad_m44.tif	pk30	1.88616783903754
93	pk30_ecad_m45.tif	pk30	1.85353890382809
94	pk30_ecad_m46.tif	pk30	1.87578491701295
95	pk30_ecad_m47.tif	pk30	1.84628157561949
96	pk30_ecad_m5.tif	pk30	1.87725580477714
97	pk30_ecad_m6.tif	pk30	1.86409546536602
98	pk30_ecad_m7.tif	pk30	1.89330519138911
99	pk30_ecad_m8.tif	pk30	1.86908464048615
100	pk30_ecad_m9.tif	pk30	1.96938421049845
101	w_stbm6_ecad_m1.tif	stbm6	1.87421833069936
102	w_stbm6_ecad_m10.tif	stbm6	1.84083535378084
103	w_stbm6_ecad_m11.tif	stbm6	1.82251830217475
104	w_stbm6_ecad_m12.tif	stbm6	1.86966864913025
105	w_stbm6_ecad_m13.tif	stbm6	1.90574448189371
106	w_stbm6_ecad_m14.tif	stbm6	1.87365220758495
107	w_stbm6_ecad_m15.tif	stbm6	1.88896028928743
108	w_stbm6_ecad_m16.tif	stbm6	1.87262666370467
109	w_stbm6_ecad_m17.tif	stbm6	1.93012194938443
110	w_stbm6_ecad_m18.tif	stbm6	1.89790164171596
111	w_stbm6_ecad_m19.tif	stbm6	1.91051475227553
112	w_stbm6_ecad_m2.tif	stbm6	1.9027768064221
113	w_stbm6_ecad_m20.tif	stbm6	1.86750848652216
114	w_stbm6_ecad_m21.tif	stbm6	1.86658895963425
115	w_stbm6_ecad_m22.tif	stbm6	1.87939864092819
116	w_stbm6_ecad_m23.tif	stbm6	1.88770941272593
117	w_stbm6_ecad_m24.tif	stbm6	1.9051016121034
118	w_stbm6_ecad_m25.tif	stbm6	1.8422833471678
119	w_stbm6_ecad_m26.tif	stbm6	1.93750384401581
120	w_stbm6_ecad_m27.tif	stbm6	1.88130667434728
121	w_stbm6_ecad_m28.tif	stbm6	1.88294852822827
122	w_stbm6_ecad_m29.tif	stbm6	1.87579509230338
123	w_stbm6_ecad_m3.tif	stbm6	1.91252241854903
124	w_stbm6_ecad_m30.tif	stbm6	1.87471193256807
125	w_stbm6_ecad_m31.tif	stbm6	1.9039900018575
126	w_stbm6_ecad_m32.tif	stbm6	1.86413022366923
127	w_stbm6_ecad_m33.tif	stbm6	1.88776014564396
128	w_stbm6_ecad_m34.tif	stbm6	1.87594962852743
129	w_stbm6_ecad_m35.tif	stbm6	1.87381732173373
130	w_stbm6_ecad_m36.tif	stbm6	1.85863742262611
131	w_stbm6_ecad_m37.tif	stbm6	1.89683766725479
132	w_stbm6_ecad_m38.tif	stbm6	1.88271235811745
133	w_stbm6_ecad_m39.tif	stbm6	1.86705542814872
134	w_stbm6_ecad_m4.tif	stbm6	1.86259473869337
135	w_stbm6_ecad_m40.tif	stbm6	1.86340577869832
136	w_stbm6_ecad_m41.tif	stbm6	1.88174011833362
137	w_stbm6_ecad_m42.tif	stbm6	1.85545055351368
138	w_stbm6_ecad_m43.tif	stbm6	1.89421893045579
139	w_stbm6_ecad_m44.tif	stbm6	1.89750212533943
140	w_stbm6_ecad_m45.tif	stbm6	1.87001738402459
141	w_stbm6_ecad_m46.tif	stbm6	1.92104807770501
142	w_stbm6_ecad_m47.tif	stbm6	1.86729548679267
143	w_stbm6_ecad_m48.tif	stbm6	1.82984387572011
144	w_stbm6_ecad_m49.tif	stbm6	1.84661243264715
145	w_stbm6_ecad_m5.tif	stbm6	1.92272491878654
146	w_stbm6_ecad_m50.tif	stbm6	1.86342491961786
147	w_stbm6_ecad_m51.tif	stbm6	1.89028215185893
148	w_stbm6_ecad_m52.tif	stbm6	1.87021292205968
149	w_stbm6_ecad_m53.tif	stbm6	1.83540856079605
150	w_stbm6_ecad_m54.tif	stbm6	1.91431242570302
151	w_stbm6_ecad_m55.tif	stbm6	1.87265907233797
152	w_stbm6_ecad_m56.tif	stbm6	1.89386859561107
153	w_stbm6_ecad_m57.tif	stbm6	1.872650605577
154	w_stbm6_ecad_m58.tif	stbm6	1.92270628445098
155	w_stbm6_ecad_m59.tif	stbm6	1.8114273844812
156	w_stbm6_ecad_m6.tif	stbm6	1.86552062785339
157	w_stbm6_ecad_m60.tif	stbm6	1.85160146928166
158	w_stbm6_ecad_m61.tif	stbm6	1.8975583308262
159	w_stbm6_ecad_m62.tif	stbm6	1.87971864973848
160	w_stbm6_ecad_m63.tif	stbm6	1.89539325859763
161	w_stbm6_ecad_m64.tif	stbm6	1.84977660605856
162	w_stbm6_ecad_m65.tif	stbm6	1.84978590039296
163	w_stbm6_ecad_m66.tif	stbm6	1.90523406109221
164	w_stbm6_ecad_m67.tif	stbm6	1.85266980577467
165	w_stbm6_ecad_m68.tif	stbm6	1.87276000012851
166	w_stbm6_ecad_m69.tif	stbm6	1.86746169119882
167	w_stbm6_ecad_m7.tif	stbm6	1.89562902276663
168	w_stbm6_ecad_m70.tif	stbm6	1.86510242986655
169	w_stbm6_ecad_m71.tif	stbm6	1.87731860205735
170	w_stbm6_ecad_m72.tif	stbm6	1.89886470089381
171	w_stbm6_ecad_m73.tif	stbm6	1.86441324293861
172	w_stbm6_ecad_m74.tif	stbm6	1.8370998592578
173	w_stbm6_ecad_m8.tif	stbm6	1.92260123740352
174	w_stbm6_ecad_m9.tif	stbm6	1.93980420246197
175	220504_fmi_w_ecadgfp_000.tif	fmi	1.9046723729751
176	220504_fmi_w_ecadgfp_001.tif	fmi	1.90764750618266
177	220504_fmi_w_ecadgfp_002.tif	fmi	1.93329941379122
178	220504_fmi_w_ecadgfp_003.tif	fmi	1.91299255676125
179	220504_fmi_w_ecadgfp_004.tif	fmi	1.90442109013358
180	220504_fmi_w_ecadgfp_005.tif	fmi	1.94805401015721
181	220504_fmi_w_ecadgfp_006.tif	fmi	1.93182527239998
182	220504_fmi_w_ecadgfp_007.tif	fmi	1.93642281728192
183	220504_fmi_w_ecadgfp_008.tif	fmi	1.93739272086541
184	220504_fmi_w_ecadgfp_009.tif	fmi	1.8897574827324
185	220504_fmi_w_ecadgfp_010.tif	fmi	1.92964473499089
186	220504_fmi_w_ecadgfp_011.tif	fmi	1.91747100543337
187	220504_fmi_w_ecadgfp_012.tif	fmi	1.92529237452406
188	220504_fmi_w_ecadgfp_013.tif	fmi	1.87356657619016
189	220504_fmi_w_ecadgfp_014.tif	fmi	1.91001918317738
190	220504_fmi_w_ecadgfp_015.tif	fmi	1.90941794879716
191	220504_fmi_w_ecadgfp_016.tif	fmi	1.90627532564364
192	220504_fmi_w_ecadgfp_017.tif	fmi	1.93181249554837
193	220504_fmi_w_ecadgfp_018.tif	fmi	1.9158914872327
194	220504_fmi_w_ecadgfp_019.tif	fmi	1.9238284755198
195	220504_fmi_w_ecadgfp_020.tif	fmi	1.94060994421833
196	220504_fmi_w_ecadgfp_021.tif	fmi	1.89469580105161
197	220504_fmi_w_ecadgfp_022.tif	fmi	1.91405686507372
198	220504_fmi_w_ecadgfp_023.tif	fmi	1.89916740344835
199	220504_fmi_w_ecadgfp_024.tif	fmi	1.94537976296139
200	220504_fmi_w_ecadgfp_025.tif	fmi	1.89698517854583
201	220504_fmi_w_ecadgfp_026.tif	fmi	1.89120775892227
202	220504_fmi_w_ecadgfp_027.tif	fmi	1.91173989407031
203	220504_fmi_w_ecadgfp_028.tif	fmi	1.88752541423474
204	220504_fmi_w_ecadgfp_029.tif	fmi	1.90148416512631
205	220504_fmi_w_ecadgfp_030.tif	fmi	1.92603743119266
206	220504_fmi_w_ecadgfp_031.tif	fmi	1.90948793646219
207	220504_fmi_w_ecadgfp_032.tif	fmi	1.92083900886485
208	220504_fmi_w_ecadgfp_033.tif	fmi	1.89163859438302
209	220504_fmi_w_ecadgfp_034.tif	fmi	1.90000500754454
210	220504_fmi_w_ecadgfp_035.tif	fmi	1.94827295575017
211	220504_fmi_w_ecadgfp_036.tif	fmi	1.93639744013697
212	220504_fmi_w_ecadgfp_037.tif	fmi	1.94077983715326
213	220504_fmi_w_ecadgfp_038.tif	fmi	1.91602082358939
214	220504_fmi_w_ecadgfp_039.tif	fmi	1.9215339055914
215	220504_fmi_w_ecadgfp_040.tif	fmi	1.93369198974313
216	220504_fmi_w_ecadgfp_041.tif	fmi	1.91247264770241
217	220504_fmi_w_ecadgfp_042.tif	fmi	1.89086244773065
218	220504_fmi_w_ecadgfp_043.tif	fmi	1.91107933714857
219	220504_fmi_w_ecadgfp_044.tif	fmi	1.94351729173434
220	220504_fmi_w_ecadgfp_045.tif	fmi	1.88637681978876
221	220504_fmi_w_ecadgfp_046.tif	fmi	1.89575235776528
222	220504_fmi_w_ecadgfp_047.tif	fmi	1.90847001727136
223	220504_fmi_w_ecadgfp_048.tif	fmi	1.93148545291326
224	220504_fmi_w_ecadgfp_049.tif	fmi	1.91234409749673
225	220504_fmi_w_ecadgfp_050.tif	fmi	1.90066664122256
226	220504_fmi_w_ecadgfp_051.tif	fmi	1.89840032311987
227	220504_fmi_w_ecadgfp_052.tif	fmi	1.86664169958921
228	220504_fmi_w_ecadgfp_053.tif	fmi	1.87471432130816
229	220504_fmi_w_ecadgfp_054.tif	fmi	1.87957403082792
230	220504_fmi_w_ecadgfp_046.tif	fmi	1.89660169312143
