# Supplementary material for: Core PCP mutations affect short-time mechanical properties but not tissue morphogenesis in the Drosophila pupal wing
Source: eLife. 2023 Dec 20;12:e85581. doi: 10.7554/eLife.85581 (PMC10843330; doi:10.7554/eLife.85581)
Supplement: Figure 1—figure supplement 5—source data 2. [file elife-85581-fig1-figsupp5-data2.zip › Figure 1Figure Supplement 5 Source Data 2.csv]

	Genotype	sampleSize	n	percentageSignificance
1	fmi	4	332	3.32
2	fmi	5	351	3.51
3	fmi	6	447	4.47
4	fmi	7	403	4.03
5	fmi	8	459	4.59
6	fmi	9	451	4.51
7	fmi	10	481	4.81
8	fmi	20	600	6
9	fmi	40	601	6.01
10	pk30	4	2540	25.4
11	pk30	5	3354	33.54
12	pk30	6	4382	43.82
13	pk30	7	5125	51.25
14	pk30	8	5871	58.71
15	pk30	9	6562	65.62
16	pk30	10	7162	71.62
17	pk30	20	9650	96.5
18	pk30	40	9995	99.95
19	stbm	4	1846	18.46
20	stbm	5	2548	25.48
21	stbm	6	3685	36.85
22	stbm	7	4262	42.62
23	stbm	8	4924	49.24
24	stbm	9	5597	55.97
25	stbm	10	6108	61.08
26	stbm	20	9188	91.88
27	stbm	40	9986	99.86
