# Supplementary material for: Core PCP mutations affect short-time mechanical properties but not tissue morphogenesis in the Drosophila pupal wing
Source: eLife. 2023 Dec 20;12:e85581. doi: 10.7554/eLife.85581 (PMC10843330; doi:10.7554/eLife.85581)
Supplement: Figure 2—source data 1. [file elife-85581-fig2-data1.zip › Figure 2Source Data 1.csv]

	CutName	dateexp	average_prox_distal..um.sec.	Region	Timepoint	Genotype	TimeAligned
1	20 hAPF_WT_Kymograph_Blade_002.tif.mat'	180108	1.267742967	Blade	20hAPF	WT	-8h
2	20 hAPF_WT_Kymograph_Blade_003.tif.mat'	180108	2.296035806	Blade	20hAPF	WT	-8h
3	20 hAPF_WT_Kymograph_Blade_004.tif.mat'	180108	1.933419522	Blade	20hAPF	WT	-8h
4	20 hAPF_WT_Kymograph_Blade_005.tif.mat'	180108	1.63368984	Blade	20hAPF	WT	-8h
5	200310_WT_20 hAPF_Kymograph_Blade_001.jpg.mat'	200310	0.682284542	Blade	20hAPF	WT	-8h
6	200310_WT_20 hAPF_Kymograph_Blade_002.jpg.mat'	200310	1.473202614	Blade	20hAPF	WT	-8h
7	200310_WT_20 hAPF_Kymograph_Blade_003.jpg.mat'	200310	0.92625538	Blade	20hAPF	WT	-8h
8	200310_WT_20 hAPF_Kymograph_Blade_004.jpg.mat'	200310	2.391176471	Blade	20hAPF	WT	-8h
9	200310_WT_20 hAPF_Kymograph_Blade_005.jpg.mat'	200310	1.51384083	Blade	20hAPF	WT	-8h
10	20 hAPF_pk30_Kymograph_Blade_001.tif.mat'	180110	1.08758616	Blade	20hAPF	pk30	-8h
11	20 hAPF_pk30_Kymograph_Blade_001_1.tif.mat'	180110	0.773730698	Blade	20hAPF	pk30	-8h
12	20 hAPF_pk30_Kymograph_Blade_002.tif.mat'	180110	0.520652267	Blade	20hAPF	pk30	-8h
13	20 hAPF_pk30_Kymograph_Blade_003.tif.mat'	180110	1.036177851	Blade	20hAPF	pk30	-8h
14	20 hAPF_pk30_Kymograph_Blade_004.tif.mat'	180110	1.420859133	Blade	20hAPF	pk30	-8h
15	20 hAPF_pk30_180608_Kymograph_Blade_001.tif.mat'	180608	0.634460548	Blade	20hAPF	pk30	-8h
16	20 hAPF_pk30_180608_Kymograph_Blade_002.tif.mat'	180608	0.851851852	Blade	20hAPF	pk30	-8h
17	20 hAPF_pk30_180608_Kymograph_Blade_003.tif.mat'	180608	0.308105207	Blade	20hAPF	pk30	-8h
18	20 hAPF_pk30_180608_Kymograph_Blade_004.tif.mat'	180608	0.553359684	Blade	20hAPF	pk30	-8h
19	20 hAPF_pk30_180608_Kymograph_Blade_005.tif.mat'	180608	0.566666667	Blade	20hAPF	pk30	-8h
20	20 hAPF_pk30_180608_Kymograph_Blade_006.tif.mat'	180608	0.359774213	Blade	20hAPF	pk30	-8h
21	20 hAPF_pk30_180608_Kymograph_Blade_007.tif.mat'	180608	0.397342995	Blade	20hAPF	pk30	-8h
22	200310_pk30_20 hAPF_Kymograph_Blade_001.jpg.mat'	200310	1.381154057	Blade	20hAPF	pk30	-8h
23	200310_pk30_20 hAPF_Kymograph_Blade_002.jpg.mat'	200310	0.579615213	Blade	20hAPF	pk30	-8h
24	200310_pk30_20 hAPF_Kymograph_Blade_003.jpg.mat'	200310	0.627903469	Blade	20hAPF	pk30	-8h
25	200310_pk30_20 hAPF_Kymograph_Blade_004.jpg.mat'	200310	0.475248354	Blade	20hAPF	pk30	-8h
26	200310_pk30_20 hAPF_Kymograph_Blade_005.jpg.mat'	200310	0.623283712	Blade	20hAPF	pk30	-8h
