# Supplementary material for: Core PCP mutations affect short-time mechanical properties but not tissue morphogenesis in the Drosophila pupal wing
Source: eLife. 2023 Dec 20;12:e85581. doi: 10.7554/eLife.85581 (PMC10843330; doi:10.7554/eLife.85581)
Supplement: Figure 2—source data 2. [file elife-85581-fig2-data2.zip › Figure 2Source Data 2.csv]

	File	dev_time	genotype	dateexp	Ff	Fs	tf	ts	Ff_sd	Fs_sd	tf_sd	ts_sd	average_prox_distal..um.sec.	InitialWidth_um	Ff_Normalized	Fs_Normalized
1	Kymograph_Blade_001_1_SimpleSegmentation_binary	20hAPF	pk30	180110	1.742280662	6.541454756	0.78894018	12.16945884	0.052869498	0.048329569	0.057697886	0.37990414	0.773730698	5.25	0.331862983	1.245991382
7	Kymograph_Blade_002_SimpleSegmentation_binary	20hAPF	pk30	180110	1.683267441	6.541842906	1.082488769	26.30287482	0.088177374	0.624773667	0.110903563	4.437907351	0.520652267	4.095	0.41105432	1.597519635
8	Kymograph_Blade_002_SimpleSegmentation_binary	20hAPF	pk30	200310	1.814720598	5.884073264	0.715710102	11.60838777	0.061170372	0.053461969	0.062288948	0.451396985	0.579615213	4.935	0.367724539	1.192314745
11	Kymograph_Blade_003_SimpleSegmentation_binary	20hAPF	pk30	200310	1.941634758	8.068503644	0.776154867	17.07488081	0.049919275	0.135960771	0.051306132	0.71198825	0.627903469	6.51	0.298254187	1.239401481
14	Kymograph_Blade_004_SimpleSegmentation_binary	20hAPF	pk30	180110	2.20602047	7.278800633	0.597238452	9.522578086	0.064590795	0.043290019	0.048323698	0.253983137	1.420859133	6.93	0.318329072	1.050331982
15	Kymograph_Blade_004_SimpleSegmentation_binary	20hAPF	pk30	200310	1.569623547	5.409406855	0.996600367	12.56712997	0.096371617	0.076094899	0.115305907	0.824390693	0.475248354	7.245	0.216649213	0.746640008
18	Kymograph_Blade_005_SimpleSegmentation_binary	20hAPF	pk30	200310	0.910812529	7.595106168	0.496795576	11.33894454	0.061238628	0.060096071	0.182856412	0.356115517	0.623283712	6.09	0.149558708	1.24714387
9	Kymograph_Blade_002_SimpleSegmentation_binary	20hAPF	WT	200310	2.138457014	8.043013298	0.806705977	13.90875347	0.05345428	0.07649913	0.045840971	0.442477289	1.473202614	5.88	0.363683166	1.367859404
12	Kymograph_Blade_003_SimpleSegmentation_binary	20hAPF	WT	180108	2.571358634	6.576755494	0.654160516	13.12568369	0.070317098	0.100423547	0.046894089	0.665312185	2.296035806	6.195	0.415069997	1.061623163
13	Kymograph_Blade_003_SimpleSegmentation_binary	20hAPF	WT	200310	2.505637542	3.592786541	0.571090568	7.991913367	0.058578089	0.038136353	0.064285547	0.309930153	0.92625538	5.67	0.26554454	0.63364842
16	Kymograph_Blade_004_SimpleSegmentation_binary	20hAPF	WT	200310	3.193334702	9.578483751	0.425431297	9.575279816	0.095250065	0.071848772	0.073487389	0.30628547	2.391176471	4.515	0.707272359	2.121480344
19	Kymograph_Blade_005_SimpleSegmentation_binary	20hAPF	WT	200310	2.608693706	8.235290468	0.779380805	13.40413558	0.067659519	0.084478417	0.052806878	0.493793949	1.51384083	4.515	0.577783766	1.8239846
