# Supplementary material for: Core PCP mutations affect short-time mechanical properties but not tissue morphogenesis in the Drosophila pupal wing
Source: eLife. 2023 Dec 20;12:e85581. doi: 10.7554/eLife.85581 (PMC10843330; doi:10.7554/eLife.85581)
Supplement: Figure 2—source data 3. [file elife-85581-fig2-data3.zip › Figure 2Source Data 3.csv]

	dateofexp	wingnb	timepoint	genotype	error_per_point	inner_R	outer_R	sigma.K_bar	sigma_tilde..2K.	X2K.K_bar	DiameterCut	TimeAligned
1	190507	Blade_002	20hAPF	WT	0.156899112	84.27363519	106.1863648	2.83511134	0.065486214	3.654336982	20um	-8h
2	190507	Blade_003	20hAPF	WT	0.202585084	84.63574026	105.8242597	2.371744678	0.118974859	2.664307776	20um	-8h
3	190507	Blade_004	20hAPF	WT	0.236456753	80.89547108	109.5645289	3.638936173	0.024723075	5.008662238	20um	-8h
4	190507	Blade_006	20hAPF	WT	0.223459962	84.52731864	105.9326814	2.456174323	0.054170228	3.294812973	20um	-8h
5	190508	Blade_001	20hAPF	pk30	0.123234364	81.98686648	108.4731335	5.4575237	0.062830585	3.276668107	20um	-8h
6	190508	Blade_002	20hAPF	pk30	0.170052375	83.21691622	107.2430838	2.62271129	0.044413851	2.983040613	20um	-8h
7	190508	Blade_003	20hAPF	pk30	0.177630254	82.12902353	108.3309765	3.070886201	0.03544781	4.051024176	20um	-8h
8	190508	Blade_004	20hAPF	pk30	0.184207467	82.60932252	107.8506775	4.561824451	0.040064099	5.157417887	20um	-8h
9	190508	Blade_005	20hAPF	pk30	0.164387778	83.27388705	107.186113	3.068416222	0.04825627	3.832130308	20um	-8h
10	190508	Blade_006	20hAPF	pk30	0.250989859	82.1805417	108.2794583	4.91711186	0.048992941	4.49884655	20um	-8h
11	190508	Blade_007	20hAPF	pk30	0.215529935	81.20527992	109.2547201	3.244055374	0.033590928	4.1484375	20um	-8h
12	190508	Blade_008	20hAPF	pk30	0.247993791	82.71022537	107.7497746	3.433043772	0.057578534	2.946985029	20um	-8h
