# Supplementary material for: Core PCP mutations affect short-time mechanical properties but not tissue morphogenesis in the Drosophila pupal wing
Source: eLife. 2023 Dec 20;12:e85581. doi: 10.7554/eLife.85581 (PMC10843330; doi:10.7554/eLife.85581)
Supplement: Figure 2—figure supplement 1—source data 1. [file elife-85581-fig2-figsupp1-data1.zip › Figure 2Figure Supplement 1 Source Data 1.csv]

	CutName	dateexp	average_prox_distal..um.sec.	Region	Timepoint	Genotype	TimeAligned
1	FMI_20 hAPF_Kymograph_Blade_001.tif.mat'	180628	1.352657005	Blade	20hAPF	FMI	-8h
2	FMI_20 hAPF_Kymograph_Blade_002.tif.mat'	180628	0.622529644	Blade	20hAPF	FMI	-8h
3	FMI_20 hAPF_Kymograph_Blade_003.tif.mat'	180628	0.527583528	Blade	20hAPF	FMI	-8h
4	FMI_20 hAPF_Kymograph_Blade_004.tif.mat'	180628	0.629292929	Blade	20hAPF	FMI	-8h
5	FMI_20 hAPF_Kymograph_Blade_005.tif.mat'	180628	0.71545584	Blade	20hAPF	FMI	-8h
6	FMI_20 hAPF_Kymograph_Blade_006.tif.mat'	180628	0.656346069	Blade	20hAPF	FMI	-8h
7	FMI_20 hAPF_Kymograph_Blade_007.tif.mat'	180628	0.617845118	Blade	20hAPF	FMI	-8h
8	20 hAPF_WT_Kymograph_Blade_002.tif.mat'	180108	1.267742967	Blade	20hAPF	WT	-8h
9	20 hAPF_WT_Kymograph_Blade_003.tif.mat'	180108	2.296035806	Blade	20hAPF	WT	-8h
10	20 hAPF_WT_Kymograph_Blade_004.tif.mat'	180108	1.933419522	Blade	20hAPF	WT	-8h
11	20 hAPF_WT_Kymograph_Blade_005.tif.mat'	180108	1.63368984	Blade	20hAPF	WT	-8h
12	200310_WT_20 hAPF_Kymograph_Blade_001.jpg.mat'	200310	0.682284542	Blade	20hAPF	WT	-8h
13	200310_WT_20 hAPF_Kymograph_Blade_002.jpg.mat'	200310	1.473202614	Blade	20hAPF	WT	-8h
14	200310_WT_20 hAPF_Kymograph_Blade_003.jpg.mat'	200310	0.92625538	Blade	20hAPF	WT	-8h
15	200310_WT_20 hAPF_Kymograph_Blade_004.jpg.mat'	200310	2.391176471	Blade	20hAPF	WT	-8h
16	200310_WT_20 hAPF_Kymograph_Blade_005.jpg.mat'	200310	1.51384083	Blade	20hAPF	WT	-8h
17	20 hAPF_stbm_Kymograph_Blade_002.tif.mat'	180517	0.509442249	Blade	20hAPF	stbm	-8h
18	20 hAPF_stbm_Kymograph_Blade_001.tif.mat'	180518	0.569098642	Blade	20hAPF	stbm	-8h
19	20 hAPF_stbm_Kymograph_Blade_002.tif.mat'	180518	0.709551657	Blade	20hAPF	stbm	-8h
20	20 hAPF_stbm_Kymograph_Blade_003.tif.mat'	180518	0.540123457	Blade	20hAPF	stbm	-8h
21	20 hAPF_stbm_Kymograph_Blade_004.tif.mat'	180518	0.622222222	Blade	20hAPF	stbm	-8h
22	20 hAPF_stbm_Kymograph_Blade_005.tif.mat'	180518	0.615740741	Blade	20hAPF	stbm	-8h
23	20 hAPF_stbm_Kymograph_Blade_006.tif.mat'	180518	0.318888889	Blade	20hAPF	stbm	-8h
24	20 hAPF_stbm_Kymograph_Blade_007.tif.mat'	180518	0.615740741	Blade	20hAPF	stbm	-8h
25	20 hAPF_stbm_Kymograph_Blade_008.tif.mat'	180518	0.283088235	Blade	20hAPF	stbm	-8h
26	20 hAPF_stbm_Kymograph_Blade_009.tif.mat'	180518	0.468883753	Blade	20hAPF	stbm	-8h
27	20 hAPF_stbm_Kymograph_Blade_010.tif.mat'	180518	1.016694306	Blade	20hAPF	stbm	-8h
28	20 hAPF_stbm_Kymograph_Blade_011.tif.mat'	180518	0.547103514	Blade	20hAPF	stbm	-8h
