# Supplementary material for: Core PCP mutations affect short-time mechanical properties but not tissue morphogenesis in the Drosophila pupal wing
Source: eLife. 2023 Dec 20;12:e85581. doi: 10.7554/eLife.85581 (PMC10843330; doi:10.7554/eLife.85581)
Supplement: Figure 2—figure supplement 1—source data 2. [file elife-85581-fig2-figsupp1-data2.zip › Figure 2Figure Supplement 1 Source Data 2.csv]

	File	dev_time	genotype	dateexp	differencePos	Xfexp	timepoint_sec	cutNb	expFit			File	dev_time	genotype	dateexp	timepoint_sec	differencePos	xpos_predicted	A_Coef	B_Coef	A_Coef_Error	B_Coef_Error	cutNb	expFit			File	dev_time	genotype	dateexp	predictedPos	timepoint_sec	cutNb	expFit
1	Kymograph_Blade_004_SimpleSegmentation_binary	20hAPF	WT	200310	11.235	11.03328527	16.34	cut1	slowExponential		1	Kymograph_Blade_004_SimpleSegmentation_binary	20hAPF	WT	200310	9.46	9.345	9.641566723	11.20106677	4.798027072	0.079057942	0.112188282	cut1	singleExponential		1	Kymograph_Blade_004_SimpleSegmentation_binary	20hAPF	WT	200310	11.03328527	16.34	cut1	doubleExponential
2	Kymograph_Blade_004_SimpleSegmentation_binary	20hAPF	WT	200310	11.55	11.52483461	19.522	cut1	slowExponential		2	Kymograph_Blade_004_SimpleSegmentation_binary	20hAPF	WT	200310	17.458	11.235	10.90659434	11.20106677	4.798027072	0.079057942	0.112188282	cut1	singleExponential		2	Kymograph_Blade_004_SimpleSegmentation_binary	20hAPF	WT	200310	11.52483461	19.522	cut1	doubleExponential
3	Kymograph_Blade_004_SimpleSegmentation_binary	20hAPF	WT	200310	7.77	8.017918294	6.708	cut1	slowExponential		3	Kymograph_Blade_004_SimpleSegmentation_binary	20hAPF	WT	200310	9.288	9.24	9.584647534	11.20106677	4.798027072	0.079057942	0.112188282	cut1	singleExponential		3	Kymograph_Blade_004_SimpleSegmentation_binary	20hAPF	WT	200310	8.017917841	6.708	cut1	doubleExponential
4	Kymograph_Blade_004_SimpleSegmentation_binary	20hAPF	WT	200310	11.025	11.09463492	16.684	cut1	slowExponential		4	Kymograph_Blade_004_SimpleSegmentation_binary	20hAPF	WT	200310	17.544	11.235	10.91182545	11.20106677	4.798027072	0.079057942	0.112188282	cut1	singleExponential		4	Kymograph_Blade_004_SimpleSegmentation_binary	20hAPF	WT	200310	11.09463492	16.684	cut1	doubleExponential
5	Kymograph_Blade_004_SimpleSegmentation_binary	20hAPF	WT	200310	11.025	11.07950351	16.598	cut1	slowExponential		5	Kymograph_Blade_004_SimpleSegmentation_binary	20hAPF	WT	200310	17.63	11.445	10.91696363	11.20106677	4.798027072	0.079057942	0.112188282	cut1	singleExponential		5	Kymograph_Blade_004_SimpleSegmentation_binary	20hAPF	WT	200310	11.07950351	16.598	cut1	doubleExponential
6	Kymograph_Blade_004_SimpleSegmentation_binary	20hAPF	WT	200310	7.77	7.97502901	6.622	cut1	slowExponential		6	Kymograph_Blade_004_SimpleSegmentation_binary	20hAPF	WT	200310	17.716	11.34	10.92201054	11.20106677	4.798027072	0.079057942	0.112188282	cut1	singleExponential		6	Kymograph_Blade_004_SimpleSegmentation_binary	20hAPF	WT	200310	7.975028455	6.622	cut1	doubleExponential
7	Kymograph_Blade_004_SimpleSegmentation_binary	20hAPF	WT	200310	11.235	11.18262416	17.2	cut1	slowExponential		7	Kymograph_Blade_004_SimpleSegmentation_binary	20hAPF	WT	200310	17.802	11.34	10.9269678	11.20106677	4.798027072	0.079057942	0.112188282	cut1	singleExponential		7	Kymograph_Blade_004_SimpleSegmentation_binary	20hAPF	WT	200310	11.18262416	17.2	cut1	doubleExponential
8	Kymograph_Blade_004_SimpleSegmentation_binary	20hAPF	WT	200310	11.55	11.5359842	19.608	cut1	slowExponential		8	Kymograph_Blade_004_SimpleSegmentation_binary	20hAPF	WT	200310	17.286	11.235	10.89584657	11.20106677	4.798027072	0.079057942	0.112188282	cut1	singleExponential		8	Kymograph_Blade_004_SimpleSegmentation_binary	20hAPF	WT	200310	11.5359842	19.608	cut1	doubleExponential
9	Kymograph_Blade_004_SimpleSegmentation_binary	20hAPF	WT	200310	11.025	11.00177396	16.168	cut1	slowExponential		9	Kymograph_Blade_004_SimpleSegmentation_binary	20hAPF	WT	200310	9.374	9.345	9.613362177	11.20106677	4.798027072	0.079057942	0.112188282	cut1	singleExponential		9	Kymograph_Blade_004_SimpleSegmentation_binary	20hAPF	WT	200310	11.00177396	16.168	cut1	doubleExponential
10	Kymograph_Blade_004_SimpleSegmentation_binary	20hAPF	WT	200310	11.655	11.5579852	19.78	cut1	slowExponential		10	Kymograph_Blade_004_SimpleSegmentation_binary	20hAPF	WT	200310	19.522	11.55	11.00954364	11.20106677	4.798027072	0.079057942	0.112188282	cut1	singleExponential		10	Kymograph_Blade_004_SimpleSegmentation_binary	20hAPF	WT	200310	11.5579852	19.78	cut1	doubleExponential
11	Kymograph_Blade_004_SimpleSegmentation_binary	20hAPF	WT	200310	11.34	11.35775398	18.318	cut1	slowExponential		11	Kymograph_Blade_004_SimpleSegmentation_binary	20hAPF	WT	200310	17.372	11.235	10.90126861	11.20106677	4.798027072	0.079057942	0.112188282	cut1	singleExponential		11	Kymograph_Blade_004_SimpleSegmentation_binary	20hAPF	WT	200310	11.35775398	18.318	cut1	doubleExponential
12	Kymograph_Blade_004_SimpleSegmentation_binary	20hAPF	WT	200310	11.445	11.37039748	18.404	cut1	slowExponential		12	Kymograph_Blade_004_SimpleSegmentation_binary	20hAPF	WT	200310	9.632	9.345	9.69648161	11.20106677	4.798027072	0.079057942	0.112188282	cut1	singleExponential		12	Kymograph_Blade_004_SimpleSegmentation_binary	20hAPF	WT	200310	11.37039748	18.404	cut1	doubleExponential
13	Kymograph_Blade_004_SimpleSegmentation_binary	20hAPF	WT	200310	11.13	11.15381966	17.028	cut1	slowExponential		13	Kymograph_Blade_004_SimpleSegmentation_binary	20hAPF	WT	200310	17.888	11.34	10.93183699	11.20106677	4.798027072	0.079057942	0.112188282	cut1	singleExponential		13	Kymograph_Blade_004_SimpleSegmentation_binary	20hAPF	WT	200310	11.15381966	17.028	cut1	doubleExponential
14	Kymograph_Blade_004_SimpleSegmentation_binary	20hAPF	WT	200310	11.55	11.5470341	19.694	cut1	slowExponential		14	Kymograph_Blade_004_SimpleSegmentation_binary	20hAPF	WT	200310	17.974	11.34	10.93661968	11.20106677	4.798027072	0.079057942	0.112188282	cut1	singleExponential		14	Kymograph_Blade_004_SimpleSegmentation_binary	20hAPF	WT	200310	11.5470341	19.694	cut1	doubleExponential
15	Kymograph_Blade_004_SimpleSegmentation_binary	20hAPF	WT	200310	9.975	9.948139458	11.696	cut1	slowExponential		15	Kymograph_Blade_004_SimpleSegmentation_binary	20hAPF	WT	200310	9.546	9.45	9.669270234	11.20106677	4.798027072	0.079057942	0.112188282	cut1	singleExponential		15	Kymograph_Blade_004_SimpleSegmentation_binary	20hAPF	WT	200310	9.948139458	11.696	cut1	doubleExponential
16	Kymograph_Blade_004_SimpleSegmentation_binary	20hAPF	WT	200310	9.87	9.973386672	11.782	cut1	slowExponential		16	Kymograph_Blade_004_SimpleSegmentation_binary	20hAPF	WT	200310	17.2	11.235	10.89032647	11.20106677	4.798027072	0.079057942	0.112188282	cut1	singleExponential		16	Kymograph_Blade_004_SimpleSegmentation_binary	20hAPF	WT	200310	9.973386672	11.782	cut1	doubleExponential
17	Kymograph_Blade_004_SimpleSegmentation_binary	20hAPF	WT	200310	11.235	11.23870392	17.544	cut1	slowExponential		17	Kymograph_Blade_004_SimpleSegmentation_binary	20hAPF	WT	200310	7.998	8.82	9.086026475	11.20106677	4.798027072	0.079057942	0.112188282	cut1	singleExponential		17	Kymograph_Blade_004_SimpleSegmentation_binary	20hAPF	WT	200310	11.23870392	17.544	cut1	doubleExponential
18	Kymograph_Blade_004_SimpleSegmentation_binary	20hAPF	WT	200310	11.13	11.10963103	16.77	cut1	slowExponential		18	Kymograph_Blade_004_SimpleSegmentation_binary	20hAPF	WT	200310	6.794	7.875	8.482756835	11.20106677	4.798027072	0.079057942	0.112188282	cut1	singleExponential		18	Kymograph_Blade_004_SimpleSegmentation_binary	20hAPF	WT	200310	11.10963103	16.77	cut1	doubleExponential
19	Kymograph_Blade_004_SimpleSegmentation_binary	20hAPF	WT	200310	11.235	11.12449306	16.856	cut1	slowExponential		19	Kymograph_Blade_004_SimpleSegmentation_binary	20hAPF	WT	200310	6.88	7.98	8.531045854	11.20106677	4.798027072	0.079057942	0.112188282	cut1	singleExponential		19	Kymograph_Blade_004_SimpleSegmentation_binary	20hAPF	WT	200310	11.12449306	16.856	cut1	doubleExponential
20	Kymograph_Blade_004_SimpleSegmentation_binary	20hAPF	WT	200310	11.235	11.13922221	16.942	cut1	slowExponential		20	Kymograph_Blade_004_SimpleSegmentation_binary	20hAPF	WT	200310	6.966	8.19	8.578477051	11.20106677	4.798027072	0.079057942	0.112188282	cut1	singleExponential		20	Kymograph_Blade_004_SimpleSegmentation_binary	20hAPF	WT	200310	11.13922221	16.942	cut1	doubleExponential
21	Kymograph_Blade_004_SimpleSegmentation_binary	20hAPF	WT	200310	11.025	11.04882992	16.426	cut1	slowExponential		21	Kymograph_Blade_004_SimpleSegmentation_binary	20hAPF	WT	200310	7.052	8.295	8.625065663	11.20106677	4.798027072	0.079057942	0.112188282	cut1	singleExponential		21	Kymograph_Blade_004_SimpleSegmentation_binary	20hAPF	WT	200310	11.04882992	16.426	cut1	doubleExponential
22	Kymograph_Blade_004_SimpleSegmentation_binary	20hAPF	WT	200310	11.235	11.21091587	17.372	cut1	slowExponential		22	Kymograph_Blade_004_SimpleSegmentation_binary	20hAPF	WT	200310	9.718	9.345	9.723209593	11.20106677	4.798027072	0.079057942	0.112188282	cut1	singleExponential		22	Kymograph_Blade_004_SimpleSegmentation_binary	20hAPF	WT	200310	11.21091587	17.372	cut1	doubleExponential
23	Kymograph_Blade_004_SimpleSegmentation_binary	20hAPF	WT	200310	11.235	11.22487229	17.458	cut1	slowExponential		23	Kymograph_Blade_004_SimpleSegmentation_binary	20hAPF	WT	200310	9.804	9.345	9.749462771	11.20106677	4.798027072	0.079057942	0.112188282	cut1	singleExponential		23	Kymograph_Blade_004_SimpleSegmentation_binary	20hAPF	WT	200310	11.22487229	17.458	cut1	doubleExponential
24	Kymograph_Blade_004_SimpleSegmentation_binary	20hAPF	WT	200310	10.185	10.14390818	12.384	cut1	slowExponential		24	Kymograph_Blade_004_SimpleSegmentation_binary	20hAPF	WT	200310	18.06	11.34	10.94131741	11.20106677	4.798027072	0.079057942	0.112188282	cut1	singleExponential		24	Kymograph_Blade_004_SimpleSegmentation_binary	20hAPF	WT	200310	10.14390818	12.384	cut1	doubleExponential
25	Kymograph_Blade_004_SimpleSegmentation_binary	20hAPF	WT	200310	10.185	10.16740498	12.47	cut1	slowExponential		25	Kymograph_Blade_004_SimpleSegmentation_binary	20hAPF	WT	200310	18.146	11.235	10.94593169	11.20106677	4.798027072	0.079057942	0.112188282	cut1	singleExponential		25	Kymograph_Blade_004_SimpleSegmentation_binary	20hAPF	WT	200310	10.16740498	12.47	cut1	doubleExponential
26	Kymograph_Blade_004_SimpleSegmentation_binary	20hAPF	WT	200310	10.29	10.19069169	12.556	cut1	slowExponential		26	Kymograph_Blade_004_SimpleSegmentation_binary	20hAPF	WT	200310	7.482	8.505	8.845884625	11.20106677	4.798027072	0.079057942	0.112188282	cut1	singleExponential		26	Kymograph_Blade_004_SimpleSegmentation_binary	20hAPF	WT	200310	10.19069169	12.556	cut1	doubleExponential
27	Kymograph_Blade_004_SimpleSegmentation_binary	20hAPF	WT	200310	11.445	11.25241187	17.63	cut1	slowExponential		27	Kymograph_Blade_004_SimpleSegmentation_binary	20hAPF	WT	200310	7.74	8.61	8.969183005	11.20106677	4.798027072	0.079057942	0.112188282	cut1	singleExponential		27	Kymograph_Blade_004_SimpleSegmentation_binary	20hAPF	WT	200310	11.25241187	17.63	cut1	doubleExponential
28	Kymograph_Blade_004_SimpleSegmentation_binary	20hAPF	WT	200310	10.29	10.23664232	12.728	cut1	slowExponential		28	Kymograph_Blade_004_SimpleSegmentation_binary	20hAPF	WT	200310	7.826	8.715	9.008830979	11.20106677	4.798027072	0.079057942	0.112188282	cut1	singleExponential		28	Kymograph_Blade_004_SimpleSegmentation_binary	20hAPF	WT	200310	10.23664232	12.728	cut1	doubleExponential
29	Kymograph_Blade_004_SimpleSegmentation_binary	20hAPF	WT	200310	10.29	10.25930996	12.814	cut1	slowExponential		29	Kymograph_Blade_004_SimpleSegmentation_binary	20hAPF	WT	200310	7.912	8.715	9.047774631	11.20106677	4.798027072	0.079057942	0.112188282	cut1	singleExponential		29	Kymograph_Blade_004_SimpleSegmentation_binary	20hAPF	WT	200310	10.25930996	12.814	cut1	doubleExponential
30	Kymograph_Blade_004_SimpleSegmentation_binary	20hAPF	WT	200310	9.87	9.998408145	11.868	cut1	slowExponential		30	Kymograph_Blade_004_SimpleSegmentation_binary	20hAPF	WT	200310	9.03	9.24	9.495349929	11.20106677	4.798027072	0.079057942	0.112188282	cut1	singleExponential		30	Kymograph_Blade_004_SimpleSegmentation_binary	20hAPF	WT	200310	9.998408145	11.868	cut1	doubleExponential
31	Kymograph_Blade_004_SimpleSegmentation_binary	20hAPF	WT	200310	9.87	10.02320589	11.954	cut1	slowExponential		31	Kymograph_Blade_004_SimpleSegmentation_binary	20hAPF	WT	200310	9.116	9.135	9.525650887	11.20106677	4.798027072	0.079057942	0.112188282	cut1	singleExponential		31	Kymograph_Blade_004_SimpleSegmentation_binary	20hAPF	WT	200310	10.02320589	11.954	cut1	doubleExponential
32	Kymograph_Blade_004_SimpleSegmentation_binary	20hAPF	WT	200310	9.975	10.04778192	12.04	cut1	slowExponential		32	Kymograph_Blade_004_SimpleSegmentation_binary	20hAPF	WT	200310	9.202	9.24	9.555413568	11.20106677	4.798027072	0.079057942	0.112188282	cut1	singleExponential		32	Kymograph_Blade_004_SimpleSegmentation_binary	20hAPF	WT	200310	10.04778192	12.04	cut1	doubleExponential
33	Kymograph_Blade_004_SimpleSegmentation_binary	20hAPF	WT	200310	10.08	10.07213821	12.126	cut1	slowExponential		33	Kymograph_Blade_004_SimpleSegmentation_binary	20hAPF	WT	200310	12.9	10.29	10.43966649	11.20106677	4.798027072	0.079057942	0.112188282	cut1	singleExponential		33	Kymograph_Blade_004_SimpleSegmentation_binary	20hAPF	WT	200310	10.07213821	12.126	cut1	doubleExponential
34	Kymograph_Blade_004_SimpleSegmentation_binary	20hAPF	WT	200310	7.665	7.844025503	6.364	cut1	slowExponential		34	Kymograph_Blade_004_SimpleSegmentation_binary	20hAPF	WT	200310	19.608	11.55	11.01294593	11.20106677	4.798027072	0.079057942	0.112188282	cut1	singleExponential		34	Kymograph_Blade_004_SimpleSegmentation_binary	20hAPF	WT	200310	7.844024485	6.364	cut1	doubleExponential
35	Kymograph_Blade_004_SimpleSegmentation_binary	20hAPF	WT	200310	11.235	11.19683354	17.286	cut1	slowExponential		35	Kymograph_Blade_004_SimpleSegmentation_binary	20hAPF	WT	200310	7.138	8.295	8.670826658	11.20106677	4.798027072	0.079057942	0.112188282	cut1	singleExponential		35	Kymograph_Blade_004_SimpleSegmentation_binary	20hAPF	WT	200310	11.19683354	17.286	cut1	doubleExponential
36	Kymograph_Blade_004_SimpleSegmentation_binary	20hAPF	WT	200310	11.13	11.16828658	17.114	cut1	slowExponential		36	Kymograph_Blade_004_SimpleSegmentation_binary	20hAPF	WT	200310	7.224	8.4	8.715774739	11.20106677	4.798027072	0.079057942	0.112188282	cut1	singleExponential		36	Kymograph_Blade_004_SimpleSegmentation_binary	20hAPF	WT	200310	11.16828658	17.114	cut1	doubleExponential
37	Kymograph_Blade_004_SimpleSegmentation_binary	20hAPF	WT	200310	9.345	9.300223113	9.718	cut1	slowExponential		37	Kymograph_Blade_004_SimpleSegmentation_binary	20hAPF	WT	200310	7.31	8.4	8.759924346	11.20106677	4.798027072	0.079057942	0.112188282	cut1	singleExponential		37	Kymograph_Blade_004_SimpleSegmentation_binary	20hAPF	WT	200310	9.300223113	9.718	cut1	doubleExponential
38	Kymograph_Blade_004_SimpleSegmentation_binary	20hAPF	WT	200310	7.77	7.931752783	6.536	cut1	slowExponential		38	Kymograph_Blade_004_SimpleSegmentation_binary	20hAPF	WT	200310	7.396	8.505	8.803289664	11.20106677	4.798027072	0.079057942	0.112188282	cut1	singleExponential		38	Kymograph_Blade_004_SimpleSegmentation_binary	20hAPF	WT	200310	7.931752104	6.536	cut1	doubleExponential
39	Kymograph_Blade_004_SimpleSegmentation_binary	20hAPF	WT	200310	9.45	9.362026363	9.89	cut1	slowExponential		39	Kymograph_Blade_004_SimpleSegmentation_binary	20hAPF	WT	200310	9.89	9.45	9.775249578	11.20106677	4.798027072	0.079057942	0.112188282	cut1	singleExponential		39	Kymograph_Blade_004_SimpleSegmentation_binary	20hAPF	WT	200310	9.362026362	9.89	cut1	doubleExponential
40	Kymograph_Blade_004_SimpleSegmentation_binary	20hAPF	WT	200310	10.29	10.21377018	12.642	cut1	slowExponential		40	Kymograph_Blade_004_SimpleSegmentation_binary	20hAPF	WT	200310	8.772	8.82	9.40111916	11.20106677	4.798027072	0.079057942	0.112188282	cut1	singleExponential		40	Kymograph_Blade_004_SimpleSegmentation_binary	20hAPF	WT	200310	10.21377018	12.642	cut1	doubleExponential
41	Kymograph_Blade_004_SimpleSegmentation_binary	20hAPF	WT	200310	9.45	9.422729357	10.062	cut1	slowExponential		41	Kymograph_Blade_004_SimpleSegmentation_binary	20hAPF	WT	200310	8.858	8.925	9.433094067	11.20106677	4.798027072	0.079057942	0.112188282	cut1	singleExponential		41	Kymograph_Blade_004_SimpleSegmentation_binary	20hAPF	WT	200310	9.422729357	10.062	cut1	doubleExponential
42	Kymograph_Blade_004_SimpleSegmentation_binary	20hAPF	WT	200310	11.34	11.26599727	17.716	cut1	slowExponential		42	Kymograph_Blade_004_SimpleSegmentation_binary	20hAPF	WT	200310	8.944	9.03	9.46450096	11.20106677	4.798027072	0.079057942	0.112188282	cut1	singleExponential		42	Kymograph_Blade_004_SimpleSegmentation_binary	20hAPF	WT	200310	11.26599727	17.716	cut1	doubleExponential
43	Kymograph_Blade_004_SimpleSegmentation_binary	20hAPF	WT	200310	11.655	11.56883838	19.866	cut1	slowExponential		43	Kymograph_Blade_004_SimpleSegmentation_binary	20hAPF	WT	200310	10.234	9.555	9.873896603	11.20106677	4.798027072	0.079057942	0.112188282	cut1	singleExponential		43	Kymograph_Blade_004_SimpleSegmentation_binary	20hAPF	WT	200310	11.56883838	19.866	cut1	doubleExponential
44	Kymograph_Blade_004_SimpleSegmentation_binary	20hAPF	WT	200310	11.655	11.57959453	19.952	cut1	slowExponential		44	Kymograph_Blade_004_SimpleSegmentation_binary	20hAPF	WT	200310	10.32	9.66	9.897472924	11.20106677	4.798027072	0.079057942	0.112188282	cut1	singleExponential		44	Kymograph_Blade_004_SimpleSegmentation_binary	20hAPF	WT	200310	11.57959453	19.952	cut1	doubleExponential
45	Kymograph_Blade_004_SimpleSegmentation_binary	20hAPF	WT	200310	11.025	11.06423559	16.512	cut1	slowExponential		45	Kymograph_Blade_004_SimpleSegmentation_binary	20hAPF	WT	200310	10.406	9.66	9.920630426	11.20106677	4.798027072	0.079057942	0.112188282	cut1	singleExponential		45	Kymograph_Blade_004_SimpleSegmentation_binary	20hAPF	WT	200310	11.06423559	16.512	cut1	doubleExponential
46	Kymograph_Blade_004_SimpleSegmentation_binary	20hAPF	WT	200310	7.665	7.709444203	6.106	cut1	slowExponential		46	Kymograph_Blade_004_SimpleSegmentation_binary	20hAPF	WT	200310	10.492	9.66	9.943376551	11.20106677	4.798027072	0.079057942	0.112188282	cut1	singleExponential		46	Kymograph_Blade_004_SimpleSegmentation_binary	20hAPF	WT	200310	7.709442336	6.106	cut1	doubleExponential
47	Kymograph_Blade_004_SimpleSegmentation_binary	20hAPF	WT	200310	7.665	7.754708146	6.192	cut1	slowExponential		47	Kymograph_Blade_004_SimpleSegmentation_binary	20hAPF	WT	200310	10.578	9.555	9.965718605	11.20106677	4.798027072	0.079057942	0.112188282	cut1	singleExponential		47	Kymograph_Blade_004_SimpleSegmentation_binary	20hAPF	WT	200310	7.754706621	6.192	cut1	doubleExponential
48	Kymograph_Blade_004_SimpleSegmentation_binary	20hAPF	WT	200310	7.77	7.799567373	6.278	cut1	slowExponential		48	Kymograph_Blade_004_SimpleSegmentation_binary	20hAPF	WT	200310	19.694	11.55	11.01628777	11.20106677	4.798027072	0.079057942	0.112188282	cut1	singleExponential		48	Kymograph_Blade_004_SimpleSegmentation_binary	20hAPF	WT	200310	7.799566128	6.278	cut1	doubleExponential
49	Kymograph_Blade_004_SimpleSegmentation_binary	20hAPF	WT	200310	10.08	10.1201994	12.298	cut1	slowExponential		49	Kymograph_Blade_004_SimpleSegmentation_binary	20hAPF	WT	200310	19.78	11.655	11.01957025	11.20106677	4.798027072	0.079057942	0.112188282	cut1	singleExponential		49	Kymograph_Blade_004_SimpleSegmentation_binary	20hAPF	WT	200310	10.1201994	12.298	cut1	doubleExponential
50	Kymograph_Blade_004_SimpleSegmentation_binary	20hAPF	WT	200310	11.34	11.34499641	18.232	cut1	slowExponential		50	Kymograph_Blade_004_SimpleSegmentation_binary	20hAPF	WT	200310	19.866	11.655	11.02279442	11.20106677	4.798027072	0.079057942	0.112188282	cut1	singleExponential		50	Kymograph_Blade_004_SimpleSegmentation_binary	20hAPF	WT	200310	11.34499641	18.232	cut1	doubleExponential
51	Kymograph_Blade_004_SimpleSegmentation_binary	20hAPF	WT	200310	10.92	10.70979138	14.706	cut1	slowExponential		51	Kymograph_Blade_004_SimpleSegmentation_binary	20hAPF	WT	200310	19.952	11.655	11.02596131	11.20106677	4.798027072	0.079057942	0.112188282	cut1	singleExponential		51	Kymograph_Blade_004_SimpleSegmentation_binary	20hAPF	WT	200310	10.70979138	14.706	cut1	doubleExponential
52	Kymograph_Blade_004_SimpleSegmentation_binary	20hAPF	WT	200310	10.71	10.72822847	14.792	cut1	slowExponential		52	Kymograph_Blade_004_SimpleSegmentation_binary	20hAPF	WT	200310	11.008	9.66	10.07161464	11.20106677	4.798027072	0.079057942	0.112188282	cut1	singleExponential		52	Kymograph_Blade_004_SimpleSegmentation_binary	20hAPF	WT	200310	10.72822847	14.792	cut1	doubleExponential
53	Kymograph_Blade_004_SimpleSegmentation_binary	20hAPF	WT	200310	9.45	9.392514159	9.976	cut1	slowExponential		53	Kymograph_Blade_004_SimpleSegmentation_binary	20hAPF	WT	200310	11.094	9.765	10.09167863	11.20106677	4.798027072	0.079057942	0.112188282	cut1	singleExponential		53	Kymograph_Blade_004_SimpleSegmentation_binary	20hAPF	WT	200310	9.392514159	9.976	cut1	doubleExponential
54	Kymograph_Blade_004_SimpleSegmentation_binary	20hAPF	WT	200310	9.975	9.896959641	11.524	cut1	slowExponential		54	Kymograph_Blade_004_SimpleSegmentation_binary	20hAPF	WT	200310	7.568	8.505	8.887722915	11.20106677	4.798027072	0.079057942	0.112188282	cut1	singleExponential		54	Kymograph_Blade_004_SimpleSegmentation_binary	20hAPF	WT	200310	9.896959641	11.524	cut1	doubleExponential
55	Kymograph_Blade_004_SimpleSegmentation_binary	20hAPF	WT	200310	9.975	9.922664466	11.61	cut1	slowExponential		55	Kymograph_Blade_004_SimpleSegmentation_binary	20hAPF	WT	200310	7.654	8.61	8.928817974	11.20106677	4.798027072	0.079057942	0.112188282	cut1	singleExponential		55	Kymograph_Blade_004_SimpleSegmentation_binary	20hAPF	WT	200310	9.922664466	11.61	cut1	doubleExponential
56	Kymograph_Blade_004_SimpleSegmentation_binary	20hAPF	WT	200310	3.885	4.248887271	1.118	cut1	slowExponential		56	Kymograph_Blade_004_SimpleSegmentation_binary	20hAPF	WT	200310	18.232	11.34	10.950464	11.20106677	4.798027072	0.079057942	0.112188282	cut1	singleExponential		56	Kymograph_Blade_004_SimpleSegmentation_binary	20hAPF	WT	200310	4.018237681	1.118	cut1	doubleExponential
57	Kymograph_Blade_004_SimpleSegmentation_binary	20hAPF	WT	200310	4.305	4.325092912	1.204	cut1	slowExponential		57	Kymograph_Blade_004_SimpleSegmentation_binary	20hAPF	WT	200310	18.318	11.34	10.9549158	11.20106677	4.798027072	0.079057942	0.112188282	cut1	singleExponential		57	Kymograph_Blade_004_SimpleSegmentation_binary	20hAPF	WT	200310	4.136658154	1.204	cut1	doubleExponential
58	Kymograph_Blade_004_SimpleSegmentation_binary	20hAPF	WT	200310	4.41	4.400617179	1.29	cut1	slowExponential		58	Kymograph_Blade_004_SimpleSegmentation_binary	20hAPF	WT	200310	18.404	11.445	10.95928851	11.20106677	4.798027072	0.079057942	0.112188282	cut1	singleExponential		58	Kymograph_Blade_004_SimpleSegmentation_binary	20hAPF	WT	200310	4.246670849	1.29	cut1	doubleExponential
59	Kymograph_Blade_004_SimpleSegmentation_binary	20hAPF	WT	200310	4.41	4.475466165	1.376	cut1	slowExponential		59	Kymograph_Blade_004_SimpleSegmentation_binary	20hAPF	WT	200310	8.084	8.715	9.123598799	11.20106677	4.798027072	0.079057942	0.112188282	cut1	singleExponential		59	Kymograph_Blade_004_SimpleSegmentation_binary	20hAPF	WT	200310	4.349695989	1.376	cut1	doubleExponential
60	Kymograph_Blade_004_SimpleSegmentation_binary	20hAPF	WT	200310	4.41	4.549645908	1.462	cut1	slowExponential		60	Kymograph_Blade_004_SimpleSegmentation_binary	20hAPF	WT	200310	8.17	8.715	9.160503675	11.20106677	4.798027072	0.079057942	0.112188282	cut1	singleExponential		60	Kymograph_Blade_004_SimpleSegmentation_binary	20hAPF	WT	200310	4.446894923	1.462	cut1	doubleExponential
61	Kymograph_Blade_004_SimpleSegmentation_binary	20hAPF	WT	200310	4.62	4.623162391	1.548	cut1	slowExponential		61	Kymograph_Blade_004_SimpleSegmentation_binary	20hAPF	WT	200310	10.664	9.66	9.987663767	11.20106677	4.798027072	0.079057942	0.112188282	cut1	singleExponential		61	Kymograph_Blade_004_SimpleSegmentation_binary	20hAPF	WT	200310	4.53921749	1.548	cut1	doubleExponential
62	Kymograph_Blade_004_SimpleSegmentation_binary	20hAPF	WT	200310	7.665	7.888086122	6.45	cut1	slowExponential		62	Kymograph_Blade_004_SimpleSegmentation_binary	20hAPF	WT	200310	10.75	9.66	10.00921909	11.20106677	4.798027072	0.079057942	0.112188282	cut1	singleExponential		62	Kymograph_Blade_004_SimpleSegmentation_binary	20hAPF	WT	200310	7.88808529	6.45	cut1	doubleExponential
63	Kymograph_Blade_004_SimpleSegmentation_binary	20hAPF	WT	200310	0	3.193334702	0	cut1	slowExponential		63	Kymograph_Blade_004_SimpleSegmentation_binary	20hAPF	WT	200310	10.836	9.765	10.03039149	11.20106677	4.798027072	0.079057942	0.112188282	cut1	singleExponential		63	Kymograph_Blade_004_SimpleSegmentation_binary	20hAPF	WT	200310	0	0	cut1	doubleExponential
64	Kymograph_Blade_004_SimpleSegmentation_binary	20hAPF	WT	200310	10.815	10.95343287	15.91	cut1	slowExponential		64	Kymograph_Blade_004_SimpleSegmentation_binary	20hAPF	WT	200310	10.922	9.555	10.05118778	11.20106677	4.798027072	0.079057942	0.112188282	cut1	singleExponential		64	Kymograph_Blade_004_SimpleSegmentation_binary	20hAPF	WT	200310	10.95343287	15.91	cut1	doubleExponential
65	Kymograph_Blade_004_SimpleSegmentation_binary	20hAPF	WT	200310	10.92	10.96969151	15.996	cut1	slowExponential		65	Kymograph_Blade_004_SimpleSegmentation_binary	20hAPF	WT	200310	8.6	8.82	9.335424029	11.20106677	4.798027072	0.079057942	0.112188282	cut1	singleExponential		65	Kymograph_Blade_004_SimpleSegmentation_binary	20hAPF	WT	200310	10.96969151	15.996	cut1	doubleExponential
66	Kymograph_Blade_004_SimpleSegmentation_binary	20hAPF	WT	200310	11.025	10.98580477	16.082	cut1	slowExponential		66	Kymograph_Blade_004_SimpleSegmentation_binary	20hAPF	WT	200310	8.686	8.82	9.368565967	11.20106677	4.798027072	0.079057942	0.112188282	cut1	singleExponential		66	Kymograph_Blade_004_SimpleSegmentation_binary	20hAPF	WT	200310	10.98580477	16.082	cut1	doubleExponential
67	Kymograph_Blade_004_SimpleSegmentation_binary	20hAPF	WT	200310	7.455	7.380953649	5.504	cut1	slowExponential		67	Kymograph_Blade_004_SimpleSegmentation_binary	20hAPF	WT	200310	0	0	0	11.20106677	4.798027072	0.079057942	0.112188282	cut1	singleExponential		67	Kymograph_Blade_004_SimpleSegmentation_binary	20hAPF	WT	200310	7.380945966	5.504	cut1	doubleExponential
68	Kymograph_Blade_004_SimpleSegmentation_binary	20hAPF	WT	200310	7.56	7.429154708	5.59	cut1	slowExponential		68	Kymograph_Blade_004_SimpleSegmentation_binary	20hAPF	WT	200310	15.91	10.815	10.7944716	11.20106677	4.798027072	0.079057942	0.112188282	cut1	singleExponential		68	Kymograph_Blade_004_SimpleSegmentation_binary	20hAPF	WT	200310	7.429148431	5.59	cut1	doubleExponential
69	Kymograph_Blade_004_SimpleSegmentation_binary	20hAPF	WT	200310	7.56	7.476924789	5.676	cut1	slowExponential		69	Kymograph_Blade_004_SimpleSegmentation_binary	20hAPF	WT	200310	15.996	10.92	10.8016945	11.20106677	4.798027072	0.079057942	0.112188282	cut1	singleExponential		69	Kymograph_Blade_004_SimpleSegmentation_binary	20hAPF	WT	200310	7.476919661	5.676	cut1	doubleExponential
70	Kymograph_Blade_004_SimpleSegmentation_binary	20hAPF	WT	200310	11.235	11.01760037	16.254	cut1	slowExponential		70	Kymograph_Blade_004_SimpleSegmentation_binary	20hAPF	WT	200310	16.082	11.025	10.80878909	11.20106677	4.798027072	0.079057942	0.112188282	cut1	singleExponential		70	Kymograph_Blade_004_SimpleSegmentation_binary	20hAPF	WT	200310	11.01760037	16.254	cut1	doubleExponential
71	Kymograph_Blade_004_SimpleSegmentation_binary	20hAPF	WT	200310	5.25	7.571187398	5.848	cut1	slowExponential		71	Kymograph_Blade_004_SimpleSegmentation_binary	20hAPF	WT	200310	16.168	11.025	10.81575765	11.20106677	4.798027072	0.079057942	0.112188282	cut1	singleExponential		71	Kymograph_Blade_004_SimpleSegmentation_binary	20hAPF	WT	200310	7.571183975	5.848	cut1	doubleExponential
72	Kymograph_Blade_004_SimpleSegmentation_binary	20hAPF	WT	200310	7.455	7.61768753	5.934	cut1	slowExponential		72	Kymograph_Blade_004_SimpleSegmentation_binary	20hAPF	WT	200310	16.254	11.235	10.82260242	11.20106677	4.798027072	0.079057942	0.112188282	cut1	singleExponential		72	Kymograph_Blade_004_SimpleSegmentation_binary	20hAPF	WT	200310	7.617684733	5.934	cut1	doubleExponential
73	Kymograph_Blade_004_SimpleSegmentation_binary	20hAPF	WT	200310	7.455	7.663771892	6.02	cut1	slowExponential		73	Kymograph_Blade_004_SimpleSegmentation_binary	20hAPF	WT	200310	16.34	11.235	10.8293256	11.20106677	4.798027072	0.079057942	0.112188282	cut1	singleExponential		73	Kymograph_Blade_004_SimpleSegmentation_binary	20hAPF	WT	200310	7.663769608	6.02	cut1	doubleExponential
74	Kymograph_Blade_004_SimpleSegmentation_binary	20hAPF	WT	200310	9.345	9.205411538	9.46	cut1	slowExponential		74	Kymograph_Blade_004_SimpleSegmentation_binary	20hAPF	WT	200310	12.986	10.29	10.45319228	11.20106677	4.798027072	0.079057942	0.112188282	cut1	singleExponential		74	Kymograph_Blade_004_SimpleSegmentation_binary	20hAPF	WT	200310	9.205411537	9.46	cut1	doubleExponential
75	Kymograph_Blade_004_SimpleSegmentation_binary	20hAPF	WT	200310	10.08	10.09627672	12.212	cut1	slowExponential		75	Kymograph_Blade_004_SimpleSegmentation_binary	20hAPF	WT	200310	16.426	11.025	10.83592934	11.20106677	4.798027072	0.079057942	0.112188282	cut1	singleExponential		75	Kymograph_Blade_004_SimpleSegmentation_binary	20hAPF	WT	200310	10.09627672	12.212	cut1	doubleExponential
76	Kymograph_Blade_004_SimpleSegmentation_binary	20hAPF	WT	200310	9.345	9.268902675	9.632	cut1	slowExponential		76	Kymograph_Blade_004_SimpleSegmentation_binary	20hAPF	WT	200310	16.512	11.025	10.84241577	11.20106677	4.798027072	0.079057942	0.112188282	cut1	singleExponential		76	Kymograph_Blade_004_SimpleSegmentation_binary	20hAPF	WT	200310	9.268902674	9.632	cut1	doubleExponential
77	Kymograph_Blade_004_SimpleSegmentation_binary	20hAPF	WT	200310	10.395	10.41240883	13.416	cut1	slowExponential		77	Kymograph_Blade_004_SimpleSegmentation_binary	20hAPF	WT	200310	16.598	11.025	10.84878697	11.20106677	4.798027072	0.079057942	0.112188282	cut1	singleExponential		77	Kymograph_Blade_004_SimpleSegmentation_binary	20hAPF	WT	200310	10.41240883	13.416	cut1	doubleExponential
78	Kymograph_Blade_004_SimpleSegmentation_binary	20hAPF	WT	200310	9.345	9.331263508	9.804	cut1	slowExponential		78	Kymograph_Blade_004_SimpleSegmentation_binary	20hAPF	WT	200310	16.684	11.025	10.855045	11.20106677	4.798027072	0.079057942	0.112188282	cut1	singleExponential		78	Kymograph_Blade_004_SimpleSegmentation_binary	20hAPF	WT	200310	9.331263508	9.804	cut1	doubleExponential
79	Kymograph_Blade_004_SimpleSegmentation_binary	20hAPF	WT	200310	10.395	10.45441234	13.588	cut1	slowExponential		79	Kymograph_Blade_004_SimpleSegmentation_binary	20hAPF	WT	200310	16.77	11.13	10.86119185	11.20106677	4.798027072	0.079057942	0.112188282	cut1	singleExponential		79	Kymograph_Blade_004_SimpleSegmentation_binary	20hAPF	WT	200310	10.45441234	13.588	cut1	doubleExponential
80	Kymograph_Blade_004_SimpleSegmentation_binary	20hAPF	WT	200310	10.5	10.47513284	13.674	cut1	slowExponential		80	Kymograph_Blade_004_SimpleSegmentation_binary	20hAPF	WT	200310	9.976	9.45	9.8005783	11.20106677	4.798027072	0.079057942	0.112188282	cut1	singleExponential		80	Kymograph_Blade_004_SimpleSegmentation_binary	20hAPF	WT	200310	10.47513284	13.674	cut1	doubleExponential
81	Kymograph_Blade_004_SimpleSegmentation_binary	20hAPF	WT	200310	10.5	10.49566808	13.76	cut1	slowExponential		81	Kymograph_Blade_004_SimpleSegmentation_binary	20hAPF	WT	200310	10.062	9.45	9.825457073	11.20106677	4.798027072	0.079057942	0.112188282	cut1	singleExponential		81	Kymograph_Blade_004_SimpleSegmentation_binary	20hAPF	WT	200310	10.49566808	13.76	cut1	doubleExponential
82	Kymograph_Blade_004_SimpleSegmentation_binary	20hAPF	WT	200310	10.605	10.5160197	13.846	cut1	slowExponential		82	Kymograph_Blade_004_SimpleSegmentation_binary	20hAPF	WT	200310	10.148	9.45	9.84989389	11.20106677	4.798027072	0.079057942	0.112188282	cut1	singleExponential		82	Kymograph_Blade_004_SimpleSegmentation_binary	20hAPF	WT	200310	10.5160197	13.846	cut1	doubleExponential
83	Kymograph_Blade_004_SimpleSegmentation_binary	20hAPF	WT	200310	10.605	10.53618936	13.932	cut1	slowExponential		83	Kymograph_Blade_004_SimpleSegmentation_binary	20hAPF	WT	200310	17.114	11.13	10.88470654	11.20106677	4.798027072	0.079057942	0.112188282	cut1	singleExponential		83	Kymograph_Blade_004_SimpleSegmentation_binary	20hAPF	WT	200310	10.53618936	13.932	cut1	doubleExponential
84	Kymograph_Blade_004_SimpleSegmentation_binary	20hAPF	WT	200310	7.875	8.060424094	6.794	cut1	slowExponential		84	Kymograph_Blade_004_SimpleSegmentation_binary	20hAPF	WT	200310	6.622	7.77	8.383542988	11.20106677	4.798027072	0.079057942	0.112188282	cut1	singleExponential		84	Kymograph_Blade_004_SimpleSegmentation_binary	20hAPF	WT	200310	8.060423724	6.794	cut1	doubleExponential
85	Kymograph_Blade_004_SimpleSegmentation_binary	20hAPF	WT	200310	11.34	11.27946119	17.802	cut1	slowExponential		85	Kymograph_Blade_004_SimpleSegmentation_binary	20hAPF	WT	200310	6.708	7.77	8.433594477	11.20106677	4.798027072	0.079057942	0.112188282	cut1	singleExponential		85	Kymograph_Blade_004_SimpleSegmentation_binary	20hAPF	WT	200310	11.27946119	17.802	cut1	doubleExponential
86	Kymograph_Blade_004_SimpleSegmentation_binary	20hAPF	WT	200310	11.34	11.29280472	17.888	cut1	slowExponential		86	Kymograph_Blade_004_SimpleSegmentation_binary	20hAPF	WT	200310	13.846	10.605	10.57591476	11.20106677	4.798027072	0.079057942	0.112188282	cut1	singleExponential		86	Kymograph_Blade_004_SimpleSegmentation_binary	20hAPF	WT	200310	11.29280472	17.888	cut1	doubleExponential
87	Kymograph_Blade_004_SimpleSegmentation_binary	20hAPF	WT	200310	11.34	11.30602895	17.974	cut1	slowExponential		87	Kymograph_Blade_004_SimpleSegmentation_binary	20hAPF	WT	200310	13.932	10.605	10.58702018	11.20106677	4.798027072	0.079057942	0.112188282	cut1	singleExponential		87	Kymograph_Blade_004_SimpleSegmentation_binary	20hAPF	WT	200310	11.30602895	17.974	cut1	doubleExponential
88	Kymograph_Blade_004_SimpleSegmentation_binary	20hAPF	WT	200310	9.45	9.237299666	9.546	cut1	slowExponential		88	Kymograph_Blade_004_SimpleSegmentation_binary	20hAPF	WT	200310	14.018	10.71	10.59792833	11.20106677	4.798027072	0.079057942	0.112188282	cut1	singleExponential		88	Kymograph_Blade_004_SimpleSegmentation_binary	20hAPF	WT	200310	9.237299666	9.546	cut1	doubleExponential
89	Kymograph_Blade_004_SimpleSegmentation_binary	20hAPF	WT	200310	11.34	11.31913494	18.06	cut1	slowExponential		89	Kymograph_Blade_004_SimpleSegmentation_binary	20hAPF	WT	200310	14.104	10.605	10.60864269	11.20106677	4.798027072	0.079057942	0.112188282	cut1	singleExponential		89	Kymograph_Blade_004_SimpleSegmentation_binary	20hAPF	WT	200310	11.31913494	18.06	cut1	doubleExponential
90	Kymograph_Blade_004_SimpleSegmentation_binary	20hAPF	WT	200310	10.92	10.69118795	14.62	cut1	slowExponential		90	Kymograph_Blade_004_SimpleSegmentation_binary	20hAPF	WT	200310	14.19	10.605	10.61916672	11.20106677	4.798027072	0.079057942	0.112188282	cut1	singleExponential		90	Kymograph_Blade_004_SimpleSegmentation_binary	20hAPF	WT	200310	10.69118795	14.62	cut1	doubleExponential
91	Kymograph_Blade_004_SimpleSegmentation_binary	20hAPF	WT	200310	8.505	8.347511342	7.396	cut1	slowExponential		91	Kymograph_Blade_004_SimpleSegmentation_binary	20hAPF	WT	200310	14.276	10.605	10.6295038	11.20106677	4.798027072	0.079057942	0.112188282	cut1	singleExponential		91	Kymograph_Blade_004_SimpleSegmentation_binary	20hAPF	WT	200310	8.347511252	7.396	cut1	doubleExponential
92	Kymograph_Blade_004_SimpleSegmentation_binary	20hAPF	WT	200310	11.235	11.33212374	18.146	cut1	slowExponential		92	Kymograph_Blade_004_SimpleSegmentation_binary	20hAPF	WT	200310	14.362	10.605	10.63965725	11.20106677	4.798027072	0.079057942	0.112188282	cut1	singleExponential		92	Kymograph_Blade_004_SimpleSegmentation_binary	20hAPF	WT	200310	11.33212374	18.146	cut1	doubleExponential
93	Kymograph_Blade_004_SimpleSegmentation_binary	20hAPF	WT	200310	8.505	8.42627529	7.568	cut1	slowExponential		93	Kymograph_Blade_004_SimpleSegmentation_binary	20hAPF	WT	200310	14.448	10.605	10.64963032	11.20106677	4.798027072	0.079057942	0.112188282	cut1	singleExponential		93	Kymograph_Blade_004_SimpleSegmentation_binary	20hAPF	WT	200310	8.42627523	7.568	cut1	doubleExponential
94	Kymograph_Blade_004_SimpleSegmentation_binary	20hAPF	WT	200310	8.61	8.465129869	7.654	cut1	slowExponential		94	Kymograph_Blade_004_SimpleSegmentation_binary	20hAPF	WT	200310	14.534	10.815	10.65942624	11.20106677	4.798027072	0.079057942	0.112188282	cut1	singleExponential		94	Kymograph_Blade_004_SimpleSegmentation_binary	20hAPF	WT	200310	8.46512982	7.654	cut1	doubleExponential
95	Kymograph_Blade_004_SimpleSegmentation_binary	20hAPF	WT	200310	8.61	8.50363704	7.74	cut1	slowExponential		95	Kymograph_Blade_004_SimpleSegmentation_binary	20hAPF	WT	200310	11.18	9.765	10.11138619	11.20106677	4.798027072	0.079057942	0.112188282	cut1	singleExponential		95	Kymograph_Blade_004_SimpleSegmentation_binary	20hAPF	WT	200310	8.503636999	7.74	cut1	doubleExponential
96	Kymograph_Blade_004_SimpleSegmentation_binary	20hAPF	WT	200310	11.34	11.38292793	18.49	cut1	slowExponential		96	Kymograph_Blade_004_SimpleSegmentation_binary	20hAPF	WT	200310	11.266	9.765	10.13074366	11.20106677	4.798027072	0.079057942	0.112188282	cut1	singleExponential		96	Kymograph_Blade_004_SimpleSegmentation_binary	20hAPF	WT	200310	11.38292793	18.49	cut1	doubleExponential
97	Kymograph_Blade_004_SimpleSegmentation_binary	20hAPF	WT	200310	11.235	11.40765373	18.662	cut1	slowExponential		97	Kymograph_Blade_004_SimpleSegmentation_binary	20hAPF	WT	200310	11.352	9.87	10.14975726	11.20106677	4.798027072	0.079057942	0.112188282	cut1	singleExponential		97	Kymograph_Blade_004_SimpleSegmentation_binary	20hAPF	WT	200310	11.40765373	18.662	cut1	doubleExponential
98	Kymograph_Blade_004_SimpleSegmentation_binary	20hAPF	WT	200310	11.13	11.41985106	18.748	cut1	slowExponential		98	Kymograph_Blade_004_SimpleSegmentation_binary	20hAPF	WT	200310	11.438	9.87	10.16843309	11.20106677	4.798027072	0.079057942	0.112188282	cut1	singleExponential		98	Kymograph_Blade_004_SimpleSegmentation_binary	20hAPF	WT	200310	11.41985106	18.748	cut1	doubleExponential
99	Kymograph_Blade_004_SimpleSegmentation_binary	20hAPF	WT	200310	11.235	11.43193934	18.834	cut1	slowExponential		99	Kymograph_Blade_004_SimpleSegmentation_binary	20hAPF	WT	200310	11.524	9.975	10.18677716	11.20106677	4.798027072	0.079057942	0.112188282	cut1	singleExponential		99	Kymograph_Blade_004_SimpleSegmentation_binary	20hAPF	WT	200310	11.43193934	18.834	cut1	doubleExponential
100	Kymograph_Blade_004_SimpleSegmentation_binary	20hAPF	WT	200310	11.235	11.44391953	18.92	cut1	slowExponential		100	Kymograph_Blade_004_SimpleSegmentation_binary	20hAPF	WT	200310	11.61	9.975	10.20479536	11.20106677	4.798027072	0.079057942	0.112188282	cut1	singleExponential		100	Kymograph_Blade_004_SimpleSegmentation_binary	20hAPF	WT	200310	11.44391953	18.92	cut1	doubleExponential
101	Kymograph_Blade_004_SimpleSegmentation_binary	20hAPF	WT	200310	11.445	11.4557926	19.006	cut1	slowExponential		101	Kymograph_Blade_004_SimpleSegmentation_binary	20hAPF	WT	200310	8.256	8.82	9.19675296	11.20106677	4.798027072	0.079057942	0.112188282	cut1	singleExponential		101	Kymograph_Blade_004_SimpleSegmentation_binary	20hAPF	WT	200310	11.4557926	19.006	cut1	doubleExponential
102	Kymograph_Blade_004_SimpleSegmentation_binary	20hAPF	WT	200310	11.445	11.46755951	19.092	cut1	slowExponential		102	Kymograph_Blade_004_SimpleSegmentation_binary	20hAPF	WT	200310	8.342	8.82	9.2323583	11.20106677	4.798027072	0.079057942	0.112188282	cut1	singleExponential		102	Kymograph_Blade_004_SimpleSegmentation_binary	20hAPF	WT	200310	11.46755951	19.092	cut1	doubleExponential
103	Kymograph_Blade_004_SimpleSegmentation_binary	20hAPF	WT	200310	11.445	11.47922122	19.178	cut1	slowExponential		103	Kymograph_Blade_004_SimpleSegmentation_binary	20hAPF	WT	200310	8.428	8.925	9.267331134	11.20106677	4.798027072	0.079057942	0.112188282	cut1	singleExponential		103	Kymograph_Blade_004_SimpleSegmentation_binary	20hAPF	WT	200310	11.47922122	19.178	cut1	doubleExponential
104	Kymograph_Blade_004_SimpleSegmentation_binary	20hAPF	WT	200310	11.34	11.49077865	19.264	cut1	slowExponential		104	Kymograph_Blade_004_SimpleSegmentation_binary	20hAPF	WT	200310	8.514	8.82	9.301682699	11.20106677	4.798027072	0.079057942	0.112188282	cut1	singleExponential		104	Kymograph_Blade_004_SimpleSegmentation_binary	20hAPF	WT	200310	11.49077865	19.264	cut1	doubleExponential
105	Kymograph_Blade_004_SimpleSegmentation_binary	20hAPF	WT	200310	11.445	11.50223274	19.35	cut1	slowExponential		105	Kymograph_Blade_004_SimpleSegmentation_binary	20hAPF	WT	200310	18.748	11.13	10.97601626	11.20106677	4.798027072	0.079057942	0.112188282	cut1	singleExponential		105	Kymograph_Blade_004_SimpleSegmentation_binary	20hAPF	WT	200310	11.50223274	19.35	cut1	doubleExponential
106	Kymograph_Blade_004_SimpleSegmentation_binary	20hAPF	WT	200310	11.55	11.51358442	19.436	cut1	slowExponential		106	Kymograph_Blade_004_SimpleSegmentation_binary	20hAPF	WT	200310	18.834	11.235	10.98001413	11.20106677	4.798027072	0.079057942	0.112188282	cut1	singleExponential		106	Kymograph_Blade_004_SimpleSegmentation_binary	20hAPF	WT	200310	11.51358442	19.436	cut1	doubleExponential
107	Kymograph_Blade_004_SimpleSegmentation_binary	20hAPF	WT	200310	8.925	8.973992262	8.858	cut1	slowExponential		107	Kymograph_Blade_004_SimpleSegmentation_binary	20hAPF	WT	200310	18.92	11.235	10.98394099	11.20106677	4.798027072	0.079057942	0.112188282	cut1	singleExponential		107	Kymograph_Blade_004_SimpleSegmentation_binary	20hAPF	WT	200310	8.973992259	8.858	cut1	doubleExponential
108	Kymograph_Blade_004_SimpleSegmentation_binary	20hAPF	WT	200310	9.03	9.007949568	8.944	cut1	slowExponential		108	Kymograph_Blade_004_SimpleSegmentation_binary	20hAPF	WT	200310	19.006	11.445	10.98779809	11.20106677	4.798027072	0.079057942	0.112188282	cut1	singleExponential		108	Kymograph_Blade_004_SimpleSegmentation_binary	20hAPF	WT	200310	9.007949565	8.944	cut1	doubleExponential
109	Kymograph_Blade_004_SimpleSegmentation_binary	20hAPF	WT	200310	9.24	9.041603252	9.03	cut1	slowExponential		109	Kymograph_Blade_004_SimpleSegmentation_binary	20hAPF	WT	200310	19.092	11.445	10.99158667	11.20106677	4.798027072	0.079057942	0.112188282	cut1	singleExponential		109	Kymograph_Blade_004_SimpleSegmentation_binary	20hAPF	WT	200310	9.04160325	9.03	cut1	doubleExponential
110	Kymograph_Blade_004_SimpleSegmentation_binary	20hAPF	WT	200310	9.135	9.074956031	9.116	cut1	slowExponential		110	Kymograph_Blade_004_SimpleSegmentation_binary	20hAPF	WT	200310	19.178	11.445	10.99530795	11.20106677	4.798027072	0.079057942	0.112188282	cut1	singleExponential		110	Kymograph_Blade_004_SimpleSegmentation_binary	20hAPF	WT	200310	9.07495603	9.116	cut1	doubleExponential
111	Kymograph_Blade_004_SimpleSegmentation_binary	20hAPF	WT	200310	9.24	9.108010595	9.202	cut1	slowExponential		111	Kymograph_Blade_004_SimpleSegmentation_binary	20hAPF	WT	200310	19.264	11.34	10.99896312	11.20106677	4.798027072	0.079057942	0.112188282	cut1	singleExponential		111	Kymograph_Blade_004_SimpleSegmentation_binary	20hAPF	WT	200310	9.108010594	9.202	cut1	doubleExponential
112	Kymograph_Blade_004_SimpleSegmentation_binary	20hAPF	WT	200310	9.24	9.140769609	9.288	cut1	slowExponential		112	Kymograph_Blade_004_SimpleSegmentation_binary	20hAPF	WT	200310	19.35	11.445	11.00255336	11.20106677	4.798027072	0.079057942	0.112188282	cut1	singleExponential		112	Kymograph_Blade_004_SimpleSegmentation_binary	20hAPF	WT	200310	9.140769608	9.288	cut1	doubleExponential
113	Kymograph_Blade_004_SimpleSegmentation_binary	20hAPF	WT	200310	9.345	9.173235717	9.374	cut1	slowExponential		113	Kymograph_Blade_004_SimpleSegmentation_binary	20hAPF	WT	200310	19.436	11.55	11.00607982	11.20106677	4.798027072	0.079057942	0.112188282	cut1	singleExponential		113	Kymograph_Blade_004_SimpleSegmentation_binary	20hAPF	WT	200310	9.173235716	9.374	cut1	doubleExponential
114	Kymograph_Blade_004_SimpleSegmentation_binary	20hAPF	WT	200310	10.29	10.34797179	13.158	cut1	slowExponential		114	Kymograph_Blade_004_SimpleSegmentation_binary	20hAPF	WT	200310	12.814	10.29	10.42589609	11.20106677	4.798027072	0.079057942	0.112188282	cut1	singleExponential		114	Kymograph_Blade_004_SimpleSegmentation_binary	20hAPF	WT	200310	10.34797179	13.158	cut1	doubleExponential
115	Kymograph_Blade_004_SimpleSegmentation_binary	20hAPF	WT	200310	10.29	10.369644	13.244	cut1	slowExponential		115	Kymograph_Blade_004_SimpleSegmentation_binary	20hAPF	WT	200310	1.806	4.725	3.513500078	11.20106677	4.798027072	0.079057942	0.112188282	cut1	singleExponential		115	Kymograph_Blade_004_SimpleSegmentation_binary	20hAPF	WT	200310	10.369644	13.244	cut1	doubleExponential
116	Kymograph_Blade_004_SimpleSegmentation_binary	20hAPF	WT	200310	5.565	5.521147402	2.666	cut1	slowExponential		116	Kymograph_Blade_004_SimpleSegmentation_binary	20hAPF	WT	200310	13.072	10.29	10.46647779	11.20106677	4.798027072	0.079057942	0.112188282	cut1	singleExponential		116	Kymograph_Blade_004_SimpleSegmentation_binary	20hAPF	WT	200310	5.515084193	2.666	cut1	doubleExponential
117	Kymograph_Blade_004_SimpleSegmentation_binary	20hAPF	WT	200310	10.395	10.39112244	13.33	cut1	slowExponential		117	Kymograph_Blade_004_SimpleSegmentation_binary	20hAPF	WT	200310	13.158	10.29	10.47952728	11.20106677	4.798027072	0.079057942	0.112188282	cut1	singleExponential		117	Kymograph_Blade_004_SimpleSegmentation_binary	20hAPF	WT	200310	10.39112244	13.33	cut1	doubleExponential
118	Kymograph_Blade_004_SimpleSegmentation_binary	20hAPF	WT	200310	10.5	10.4335049	13.502	cut1	slowExponential		118	Kymograph_Blade_004_SimpleSegmentation_binary	20hAPF	WT	200310	13.244	10.29	10.49234497	11.20106677	4.798027072	0.079057942	0.112188282	cut1	singleExponential		118	Kymograph_Blade_004_SimpleSegmentation_binary	20hAPF	WT	200310	10.4335049	13.502	cut1	doubleExponential
119	Kymograph_Blade_004_SimpleSegmentation_binary	20hAPF	WT	200310	5.67	5.58597745	2.752	cut1	slowExponential		119	Kymograph_Blade_004_SimpleSegmentation_binary	20hAPF	WT	200310	13.33	10.395	10.50493495	11.20106677	4.798027072	0.079057942	0.112188282	cut1	singleExponential		119	Kymograph_Blade_004_SimpleSegmentation_binary	20hAPF	WT	200310	5.581023964	2.752	cut1	doubleExponential
120	Kymograph_Blade_004_SimpleSegmentation_binary	20hAPF	WT	200310	5.775	5.650227836	2.838	cut1	slowExponential		120	Kymograph_Blade_004_SimpleSegmentation_binary	20hAPF	WT	200310	16.856	11.235	10.86722951	11.20106677	4.798027072	0.079057942	0.112188282	cut1	singleExponential		120	Kymograph_Blade_004_SimpleSegmentation_binary	20hAPF	WT	200310	5.646180966	2.838	cut1	doubleExponential
121	Kymograph_Blade_004_SimpleSegmentation_binary	20hAPF	WT	200310	5.88	5.713903743	2.924	cut1	slowExponential		121	Kymograph_Blade_004_SimpleSegmentation_binary	20hAPF	WT	200310	16.942	11.235	10.87315991	11.20106677	4.798027072	0.079057942	0.112188282	cut1	singleExponential		121	Kymograph_Blade_004_SimpleSegmentation_binary	20hAPF	WT	200310	5.710597555	2.924	cut1	doubleExponential
122	Kymograph_Blade_004_SimpleSegmentation_binary	20hAPF	WT	200310	6.09	5.777010308	3.01	cut1	slowExponential		122	Kymograph_Blade_004_SimpleSegmentation_binary	20hAPF	WT	200310	17.028	11.13	10.87898496	11.20106677	4.798027072	0.079057942	0.112188282	cut1	singleExponential		122	Kymograph_Blade_004_SimpleSegmentation_binary	20hAPF	WT	200310	5.774309238	3.01	cut1	doubleExponential
123	Kymograph_Blade_004_SimpleSegmentation_binary	20hAPF	WT	200310	9.45	9.452674393	10.148	cut1	slowExponential		123	Kymograph_Blade_004_SimpleSegmentation_binary	20hAPF	WT	200310	13.588	10.395	10.54137881	11.20106677	4.798027072	0.079057942	0.112188282	cut1	singleExponential		123	Kymograph_Blade_004_SimpleSegmentation_binary	20hAPF	WT	200310	9.452674393	10.148	cut1	doubleExponential
124	Kymograph_Blade_004_SimpleSegmentation_binary	20hAPF	WT	200310	10.71	10.55617867	14.018	cut1	slowExponential		124	Kymograph_Blade_004_SimpleSegmentation_binary	20hAPF	WT	200310	13.674	10.5	10.55309774	11.20106677	4.798027072	0.079057942	0.112188282	cut1	singleExponential		124	Kymograph_Blade_004_SimpleSegmentation_binary	20hAPF	WT	200310	10.55617867	14.018	cut1	doubleExponential
125	Kymograph_Blade_004_SimpleSegmentation_binary	20hAPF	WT	200310	10.605	10.57598926	14.104	cut1	slowExponential		125	Kymograph_Blade_004_SimpleSegmentation_binary	20hAPF	WT	200310	13.76	10.5	10.56460849	11.20106677	4.798027072	0.079057942	0.112188282	cut1	singleExponential		125	Kymograph_Blade_004_SimpleSegmentation_binary	20hAPF	WT	200310	10.57598926	14.104	cut1	doubleExponential
126	Kymograph_Blade_004_SimpleSegmentation_binary	20hAPF	WT	200310	7.98	8.102549839	6.88	cut1	slowExponential		126	Kymograph_Blade_004_SimpleSegmentation_binary	20hAPF	WT	200310	6.536	7.77	8.332586285	11.20106677	4.798027072	0.079057942	0.112188282	cut1	singleExponential		126	Kymograph_Blade_004_SimpleSegmentation_binary	20hAPF	WT	200310	8.102549536	6.88	cut1	doubleExponential
127	Kymograph_Blade_004_SimpleSegmentation_binary	20hAPF	WT	200310	8.19	8.144298927	6.966	cut1	slowExponential		127	Kymograph_Blade_004_SimpleSegmentation_binary	20hAPF	WT	200310	2.924	5.88	5.111409106	11.20106677	4.798027072	0.079057942	0.112188282	cut1	singleExponential		127	Kymograph_Blade_004_SimpleSegmentation_binary	20hAPF	WT	200310	8.14429868	6.966	cut1	doubleExponential
128	Kymograph_Blade_004_SimpleSegmentation_binary	20hAPF	WT	200310	8.295	8.185674727	7.052	cut1	slowExponential		128	Kymograph_Blade_004_SimpleSegmentation_binary	20hAPF	WT	200310	3.01	6.09	5.21958794	11.20106677	4.798027072	0.079057942	0.112188282	cut1	singleExponential		128	Kymograph_Blade_004_SimpleSegmentation_binary	20hAPF	WT	200310	8.185674525	7.052	cut1	doubleExponential
129	Kymograph_Blade_004_SimpleSegmentation_binary	20hAPF	WT	200310	9.66	9.737786754	11.008	cut1	slowExponential		129	Kymograph_Blade_004_SimpleSegmentation_binary	20hAPF	WT	200310	3.096	5.88	5.325845047	11.20106677	4.798027072	0.079057942	0.112188282	cut1	singleExponential		129	Kymograph_Blade_004_SimpleSegmentation_binary	20hAPF	WT	200310	9.737786754	11.008	cut1	doubleExponential
130	Kymograph_Blade_004_SimpleSegmentation_binary	20hAPF	WT	200310	9.765	9.764914783	11.094	cut1	slowExponential		130	Kymograph_Blade_004_SimpleSegmentation_binary	20hAPF	WT	200310	3.182	6.09	5.430214565	11.20106677	4.798027072	0.079057942	0.112188282	cut1	singleExponential		130	Kymograph_Blade_004_SimpleSegmentation_binary	20hAPF	WT	200310	9.764914783	11.094	cut1	doubleExponential
131	Kymograph_Blade_004_SimpleSegmentation_binary	20hAPF	WT	200310	9.765	9.791800255	11.18	cut1	slowExponential		131	Kymograph_Blade_004_SimpleSegmentation_binary	20hAPF	WT	200310	3.268	5.985	5.532730025	11.20106677	4.798027072	0.079057942	0.112188282	cut1	singleExponential		131	Kymograph_Blade_004_SimpleSegmentation_binary	20hAPF	WT	200310	9.791800255	11.18	cut1	doubleExponential
132	Kymograph_Blade_004_SimpleSegmentation_binary	20hAPF	WT	200310	9.765	9.818445336	11.266	cut1	slowExponential		132	Kymograph_Blade_004_SimpleSegmentation_binary	20hAPF	WT	200310	3.354	6.09	5.633424365	11.20106677	4.798027072	0.079057942	0.112188282	cut1	singleExponential		132	Kymograph_Blade_004_SimpleSegmentation_binary	20hAPF	WT	200310	9.818445336	11.266	cut1	doubleExponential
133	Kymograph_Blade_004_SimpleSegmentation_binary	20hAPF	WT	200310	9.87	9.844852177	11.352	cut1	slowExponential		133	Kymograph_Blade_004_SimpleSegmentation_binary	20hAPF	WT	200310	3.44	6.09	5.732329936	11.20106677	4.798027072	0.079057942	0.112188282	cut1	singleExponential		133	Kymograph_Blade_004_SimpleSegmentation_binary	20hAPF	WT	200310	9.844852177	11.352	cut1	doubleExponential
134	Kymograph_Blade_004_SimpleSegmentation_binary	20hAPF	WT	200310	9.87	9.871022909	11.438	cut1	slowExponential		134	Kymograph_Blade_004_SimpleSegmentation_binary	20hAPF	WT	200310	3.526	6.195	5.829478512	11.20106677	4.798027072	0.079057942	0.112188282	cut1	singleExponential		134	Kymograph_Blade_004_SimpleSegmentation_binary	20hAPF	WT	200310	9.871022909	11.438	cut1	doubleExponential
135	Kymograph_Blade_004_SimpleSegmentation_binary	20hAPF	WT	200310	3.675	4.094407224	0.946	cut1	slowExponential		135	Kymograph_Blade_004_SimpleSegmentation_binary	20hAPF	WT	200310	14.62	10.92	10.66904813	11.20106677	4.798027072	0.079057942	0.112188282	cut1	singleExponential		135	Kymograph_Blade_004_SimpleSegmentation_binary	20hAPF	WT	200310	3.748837223	0.946	cut1	doubleExponential
136	Kymograph_Blade_004_SimpleSegmentation_binary	20hAPF	WT	200310	3.78	4.171994109	1.032	cut1	slowExponential		136	Kymograph_Blade_004_SimpleSegmentation_binary	20hAPF	WT	200310	14.706	10.92	10.6784991	11.20106677	4.798027072	0.079057942	0.112188282	cut1	singleExponential		136	Kymograph_Blade_004_SimpleSegmentation_binary	20hAPF	WT	200310	3.889672344	1.032	cut1	doubleExponential
137	Kymograph_Blade_004_SimpleSegmentation_binary	20hAPF	WT	200310	10.815	10.78255654	15.05	cut1	slowExponential		137	Kymograph_Blade_004_SimpleSegmentation_binary	20hAPF	WT	200310	14.792	10.71	10.68778218	11.20106677	4.798027072	0.079057942	0.112188282	cut1	singleExponential		137	Kymograph_Blade_004_SimpleSegmentation_binary	20hAPF	WT	200310	10.78255654	15.05	cut1	doubleExponential
138	Kymograph_Blade_004_SimpleSegmentation_binary	20hAPF	WT	200310	10.815	10.80034302	15.136	cut1	slowExponential		138	Kymograph_Blade_004_SimpleSegmentation_binary	20hAPF	WT	200310	14.878	10.71	10.69690034	11.20106677	4.798027072	0.079057942	0.112188282	cut1	singleExponential		138	Kymograph_Blade_004_SimpleSegmentation_binary	20hAPF	WT	200310	10.80034302	15.136	cut1	doubleExponential
139	Kymograph_Blade_004_SimpleSegmentation_binary	20hAPF	WT	200310	10.815	10.81797047	15.222	cut1	slowExponential		139	Kymograph_Blade_004_SimpleSegmentation_binary	20hAPF	WT	200310	4.128	6.51	6.462875889	11.20106677	4.798027072	0.079057942	0.112188282	cut1	singleExponential		139	Kymograph_Blade_004_SimpleSegmentation_binary	20hAPF	WT	200310	10.81797047	15.222	cut1	doubleExponential
140	Kymograph_Blade_004_SimpleSegmentation_binary	20hAPF	WT	200310	10.815	10.83544031	15.308	cut1	slowExponential		140	Kymograph_Blade_004_SimpleSegmentation_binary	20hAPF	WT	200310	14.964	10.71	10.70585654	11.20106677	4.798027072	0.079057942	0.112188282	cut1	singleExponential		140	Kymograph_Blade_004_SimpleSegmentation_binary	20hAPF	WT	200310	10.83544031	15.308	cut1	doubleExponential
141	Kymograph_Blade_004_SimpleSegmentation_binary	20hAPF	WT	200310	10.815	10.85275395	15.394	cut1	slowExponential		141	Kymograph_Blade_004_SimpleSegmentation_binary	20hAPF	WT	200310	15.05	10.815	10.71465363	11.20106677	4.798027072	0.079057942	0.112188282	cut1	singleExponential		141	Kymograph_Blade_004_SimpleSegmentation_binary	20hAPF	WT	200310	10.85275395	15.394	cut1	doubleExponential
142	Kymograph_Blade_004_SimpleSegmentation_binary	20hAPF	WT	200310	10.71	10.86991278	15.48	cut1	slowExponential		142	Kymograph_Blade_004_SimpleSegmentation_binary	20hAPF	WT	200310	18.49	11.34	10.96358355	11.20106677	4.798027072	0.079057942	0.112188282	cut1	singleExponential		142	Kymograph_Blade_004_SimpleSegmentation_binary	20hAPF	WT	200310	10.86991278	15.48	cut1	doubleExponential
143	Kymograph_Blade_004_SimpleSegmentation_binary	20hAPF	WT	200310	4.62	4.696021545	1.634	cut1	slowExponential		143	Kymograph_Blade_004_SimpleSegmentation_binary	20hAPF	WT	200310	18.576	11.34	10.96780228	11.20106677	4.798027072	0.079057942	0.112188282	cut1	singleExponential		143	Kymograph_Blade_004_SimpleSegmentation_binary	20hAPF	WT	200310	4.627440729	1.634	cut1	doubleExponential
144	Kymograph_Blade_004_SimpleSegmentation_binary	20hAPF	WT	200310	4.725	4.768229247	1.72	cut1	slowExponential		144	Kymograph_Blade_004_SimpleSegmentation_binary	20hAPF	WT	200310	18.662	11.235	10.97194607	11.20106677	4.798027072	0.079057942	0.112188282	cut1	singleExponential		144	Kymograph_Blade_004_SimpleSegmentation_binary	20hAPF	WT	200310	4.712200492	1.72	cut1	doubleExponential
145	Kymograph_Blade_004_SimpleSegmentation_binary	20hAPF	WT	200310	4.725	4.839791323	1.806	cut1	slowExponential		145	Kymograph_Blade_004_SimpleSegmentation_binary	20hAPF	WT	200310	12.04	9.975	10.29019735	11.20106677	4.798027072	0.079057942	0.112188282	cut1	singleExponential		145	Kymograph_Blade_004_SimpleSegmentation_binary	20hAPF	WT	200310	4.794017277	1.806	cut1	doubleExponential
146	Kymograph_Blade_004_SimpleSegmentation_binary	20hAPF	WT	200310	4.935	4.910713544	1.892	cut1	slowExponential		146	Kymograph_Blade_004_SimpleSegmentation_binary	20hAPF	WT	200310	12.126	10.08	10.30637836	11.20106677	4.798027072	0.079057942	0.112188282	cut1	singleExponential		146	Kymograph_Blade_004_SimpleSegmentation_binary	20hAPF	WT	200310	4.873317331	1.892	cut1	doubleExponential
147	Kymograph_Blade_004_SimpleSegmentation_binary	20hAPF	WT	200310	4.935	4.981001632	1.978	cut1	slowExponential		147	Kymograph_Blade_004_SimpleSegmentation_binary	20hAPF	WT	200310	12.212	10.08	10.32227192	11.20106677	4.798027072	0.079057942	0.112188282	cut1	singleExponential		147	Kymograph_Blade_004_SimpleSegmentation_binary	20hAPF	WT	200310	4.950449892	1.978	cut1	doubleExponential
148	Kymograph_Blade_004_SimpleSegmentation_binary	20hAPF	WT	200310	5.04	5.050661257	2.064	cut1	slowExponential		148	Kymograph_Blade_004_SimpleSegmentation_binary	20hAPF	WT	200310	12.298	10.08	10.33788314	11.20106677	4.798027072	0.079057942	0.112188282	cut1	singleExponential		148	Kymograph_Blade_004_SimpleSegmentation_binary	20hAPF	WT	200310	5.025701274	2.064	cut1	doubleExponential
149	Kymograph_Blade_004_SimpleSegmentation_binary	20hAPF	WT	200310	5.04	5.119698038	2.15	cut1	slowExponential		149	Kymograph_Blade_004_SimpleSegmentation_binary	20hAPF	WT	200310	12.384	10.185	10.35321704	11.20106677	4.798027072	0.079057942	0.112188282	cut1	singleExponential		149	Kymograph_Blade_004_SimpleSegmentation_binary	20hAPF	WT	200310	5.099306376	2.15	cut1	doubleExponential
150	Kymograph_Blade_004_SimpleSegmentation_binary	20hAPF	WT	200310	5.145	5.188117543	2.236	cut1	slowExponential		150	Kymograph_Blade_004_SimpleSegmentation_binary	20hAPF	WT	200310	12.47	10.185	10.36827855	11.20106677	4.798027072	0.079057942	0.112188282	cut1	singleExponential		150	Kymograph_Blade_004_SimpleSegmentation_binary	20hAPF	WT	200310	5.171458083	2.236	cut1	doubleExponential
151	Kymograph_Blade_004_SimpleSegmentation_binary	20hAPF	WT	200310	10.29	10.28177492	12.9	cut1	slowExponential		151	Kymograph_Blade_004_SimpleSegmentation_binary	20hAPF	WT	200310	12.556	10.29	10.38307249	11.20106677	4.798027072	0.079057942	0.112188282	cut1	singleExponential		151	Kymograph_Blade_004_SimpleSegmentation_binary	20hAPF	WT	200310	10.28177492	12.9	cut1	doubleExponential
152	Kymograph_Blade_004_SimpleSegmentation_binary	20hAPF	WT	200310	10.29	10.30403902	12.986	cut1	slowExponential		152	Kymograph_Blade_004_SimpleSegmentation_binary	20hAPF	WT	200310	12.642	10.29	10.39760363	11.20106677	4.798027072	0.079057942	0.112188282	cut1	singleExponential		152	Kymograph_Blade_004_SimpleSegmentation_binary	20hAPF	WT	200310	10.30403902	12.986	cut1	doubleExponential
153	Kymograph_Blade_004_SimpleSegmentation_binary	20hAPF	WT	200310	10.29	10.32610405	13.072	cut1	slowExponential		153	Kymograph_Blade_004_SimpleSegmentation_binary	20hAPF	WT	200310	12.728	10.29	10.41187663	11.20106677	4.798027072	0.079057942	0.112188282	cut1	singleExponential		153	Kymograph_Blade_004_SimpleSegmentation_binary	20hAPF	WT	200310	10.32610405	13.072	cut1	doubleExponential
154	Kymograph_Blade_004_SimpleSegmentation_binary	20hAPF	WT	200310	5.355	5.389727357	2.494	cut1	slowExponential		154	Kymograph_Blade_004_SimpleSegmentation_binary	20hAPF	WT	200310	5.418	7.35	7.579905081	11.20106677	4.798027072	0.079057942	0.112188282	cut1	singleExponential		154	Kymograph_Blade_004_SimpleSegmentation_binary	20hAPF	WT	200310	5.380643173	2.494	cut1	doubleExponential
155	Kymograph_Blade_004_SimpleSegmentation_binary	20hAPF	WT	200310	5.565	5.455732463	2.58	cut1	slowExponential		155	Kymograph_Blade_004_SimpleSegmentation_binary	20hAPF	WT	200310	5.504	7.455	7.644232678	11.20106677	4.798027072	0.079057942	0.112188282	cut1	singleExponential		155	Kymograph_Blade_004_SimpleSegmentation_binary	20hAPF	WT	200310	5.44831092	2.58	cut1	doubleExponential
156	Kymograph_Blade_004_SimpleSegmentation_binary	20hAPF	WT	200310	10.605	10.65347605	14.448	cut1	slowExponential		156	Kymograph_Blade_004_SimpleSegmentation_binary	20hAPF	WT	200310	5.676	7.56	7.769479959	11.20106677	4.798027072	0.079057942	0.112188282	cut1	singleExponential		156	Kymograph_Blade_004_SimpleSegmentation_binary	20hAPF	WT	200310	10.65347605	14.448	cut1	doubleExponential
157	Kymograph_Blade_004_SimpleSegmentation_binary	20hAPF	WT	200310	10.815	10.67241667	14.534	cut1	slowExponential		157	Kymograph_Blade_004_SimpleSegmentation_binary	20hAPF	WT	200310	5.762	7.77	7.830439882	11.20106677	4.798027072	0.079057942	0.112188282	cut1	singleExponential		157	Kymograph_Blade_004_SimpleSegmentation_binary	20hAPF	WT	200310	10.67241667	14.534	cut1	doubleExponential
158	Kymograph_Blade_004_SimpleSegmentation_binary	20hAPF	WT	200310	6.405	6.435029842	3.956	cut1	slowExponential		158	Kymograph_Blade_004_SimpleSegmentation_binary	20hAPF	WT	200310	5.848	5.25	7.890316891	11.20106677	4.798027072	0.079057942	0.112188282	cut1	singleExponential		158	Kymograph_Blade_004_SimpleSegmentation_binary	20hAPF	WT	200310	6.434737543	3.956	cut1	doubleExponential
159	Kymograph_Blade_004_SimpleSegmentation_binary	20hAPF	WT	200310	6.405	6.491688641	4.042	cut1	slowExponential		159	Kymograph_Blade_004_SimpleSegmentation_binary	20hAPF	WT	200310	5.934	7.455	7.949130223	11.20106677	4.798027072	0.079057942	0.112188282	cut1	singleExponential		159	Kymograph_Blade_004_SimpleSegmentation_binary	20hAPF	WT	200310	6.49144984	4.042	cut1	doubleExponential
160	Kymograph_Blade_004_SimpleSegmentation_binary	20hAPF	WT	200310	6.51	6.547840838	4.128	cut1	slowExponential		160	Kymograph_Blade_004_SimpleSegmentation_binary	20hAPF	WT	200310	6.02	7.455	8.006898775	11.20106677	4.798027072	0.079057942	0.112188282	cut1	singleExponential		160	Kymograph_Blade_004_SimpleSegmentation_binary	20hAPF	WT	200310	6.547645744	4.128	cut1	doubleExponential
161	Kymograph_Blade_004_SimpleSegmentation_binary	20hAPF	WT	200310	6.51	6.603490965	4.214	cut1	slowExponential		161	Kymograph_Blade_004_SimpleSegmentation_binary	20hAPF	WT	200310	6.106	7.665	8.063641106	11.20106677	4.798027072	0.079057942	0.112188282	cut1	singleExponential		161	Kymograph_Blade_004_SimpleSegmentation_binary	20hAPF	WT	200310	6.603331578	4.214	cut1	doubleExponential
162	Kymograph_Blade_004_SimpleSegmentation_binary	20hAPF	WT	200310	10.71	10.74650072	14.878	cut1	slowExponential		162	Kymograph_Blade_004_SimpleSegmentation_binary	20hAPF	WT	200310	6.192	7.665	8.119375446	11.20106677	4.798027072	0.079057942	0.112188282	cut1	singleExponential		162	Kymograph_Blade_004_SimpleSegmentation_binary	20hAPF	WT	200310	10.74650072	14.878	cut1	doubleExponential
163	Kymograph_Blade_004_SimpleSegmentation_binary	20hAPF	WT	200310	5.88	5.839552622	3.096	cut1	slowExponential		163	Kymograph_Blade_004_SimpleSegmentation_binary	20hAPF	WT	200310	6.278	7.77	8.174119701	11.20106677	4.798027072	0.079057942	0.112188282	cut1	singleExponential		163	Kymograph_Blade_004_SimpleSegmentation_binary	20hAPF	WT	200310	5.837345918	3.096	cut1	doubleExponential
164	Kymograph_Blade_004_SimpleSegmentation_binary	20hAPF	WT	200310	9.555	9.482351683	10.234	cut1	slowExponential		164	Kymograph_Blade_004_SimpleSegmentation_binary	20hAPF	WT	200310	6.364	7.665	8.22789146	11.20106677	4.798027072	0.079057942	0.112188282	cut1	singleExponential		164	Kymograph_Blade_004_SimpleSegmentation_binary	20hAPF	WT	200310	9.482351683	10.234	cut1	doubleExponential
165	Kymograph_Blade_004_SimpleSegmentation_binary	20hAPF	WT	200310	9.66	9.511763621	10.32	cut1	slowExponential		165	Kymograph_Blade_004_SimpleSegmentation_binary	20hAPF	WT	200310	6.45	7.665	8.280707999	11.20106677	4.798027072	0.079057942	0.112188282	cut1	singleExponential		165	Kymograph_Blade_004_SimpleSegmentation_binary	20hAPF	WT	200310	9.51176362	10.32	cut1	doubleExponential
166	Kymograph_Blade_004_SimpleSegmentation_binary	20hAPF	WT	200310	10.605	10.59562271	14.19	cut1	slowExponential		166	Kymograph_Blade_004_SimpleSegmentation_binary	20hAPF	WT	200310	2.838	5.775	5.001273789	11.20106677	4.798027072	0.079057942	0.112188282	cut1	singleExponential		166	Kymograph_Blade_004_SimpleSegmentation_binary	20hAPF	WT	200310	10.59562271	14.19	cut1	doubleExponential
167	Kymograph_Blade_004_SimpleSegmentation_binary	20hAPF	WT	200310	10.605	10.61508062	14.276	cut1	slowExponential		167	Kymograph_Blade_004_SimpleSegmentation_binary	20hAPF	WT	200310	4.042	6.405	6.377182705	11.20106677	4.798027072	0.079057942	0.112188282	cut1	singleExponential		167	Kymograph_Blade_004_SimpleSegmentation_binary	20hAPF	WT	200310	10.61508062	14.276	cut1	doubleExponential
168	Kymograph_Blade_004_SimpleSegmentation_binary	20hAPF	WT	200310	10.605	10.63436454	14.362	cut1	slowExponential		168	Kymograph_Blade_004_SimpleSegmentation_binary	20hAPF	WT	200310	4.214	6.51	6.547046789	11.20106677	4.798027072	0.079057942	0.112188282	cut1	singleExponential		168	Kymograph_Blade_004_SimpleSegmentation_binary	20hAPF	WT	200310	10.63436454	14.362	cut1	doubleExponential
169	Kymograph_Blade_004_SimpleSegmentation_binary	20hAPF	WT	200310	8.82	8.727556505	8.256	cut1	slowExponential		169	Kymograph_Blade_004_SimpleSegmentation_binary	20hAPF	WT	200310	15.136	10.815	10.72329444	11.20106677	4.798027072	0.079057942	0.112188282	cut1	singleExponential		169	Kymograph_Blade_004_SimpleSegmentation_binary	20hAPF	WT	200310	8.727556494	8.256	cut1	doubleExponential
170	Kymograph_Blade_004_SimpleSegmentation_binary	20hAPF	WT	200310	10.71	10.88691819	15.566	cut1	slowExponential		170	Kymograph_Blade_004_SimpleSegmentation_binary	20hAPF	WT	200310	15.222	10.815	10.73178176	11.20106677	4.798027072	0.079057942	0.112188282	cut1	singleExponential		170	Kymograph_Blade_004_SimpleSegmentation_binary	20hAPF	WT	200310	10.88691819	15.566	cut1	doubleExponential
171	Kymograph_Blade_004_SimpleSegmentation_binary	20hAPF	WT	200310	10.71	10.90377155	15.652	cut1	slowExponential		171	Kymograph_Blade_004_SimpleSegmentation_binary	20hAPF	WT	200310	15.308	10.815	10.7401183	11.20106677	4.798027072	0.079057942	0.112188282	cut1	singleExponential		171	Kymograph_Blade_004_SimpleSegmentation_binary	20hAPF	WT	200310	10.90377155	15.652	cut1	doubleExponential
172	Kymograph_Blade_004_SimpleSegmentation_binary	20hAPF	WT	200310	10.815	10.92047422	15.738	cut1	slowExponential		172	Kymograph_Blade_004_SimpleSegmentation_binary	20hAPF	WT	200310	15.394	10.815	10.74830675	11.20106677	4.798027072	0.079057942	0.112188282	cut1	singleExponential		172	Kymograph_Blade_004_SimpleSegmentation_binary	20hAPF	WT	200310	10.92047422	15.738	cut1	doubleExponential
173	Kymograph_Blade_004_SimpleSegmentation_binary	20hAPF	WT	200310	10.815	10.93702755	15.824	cut1	slowExponential		173	Kymograph_Blade_004_SimpleSegmentation_binary	20hAPF	WT	200310	15.48	10.71	10.75634974	11.20106677	4.798027072	0.079057942	0.112188282	cut1	singleExponential		173	Kymograph_Blade_004_SimpleSegmentation_binary	20hAPF	WT	200310	10.93702755	15.824	cut1	doubleExponential
174	Kymograph_Blade_004_SimpleSegmentation_binary	20hAPF	WT	200310	7.245	7.283243011	5.332	cut1	slowExponential		174	Kymograph_Blade_004_SimpleSegmentation_binary	20hAPF	WT	200310	15.566	10.71	10.76424985	11.20106677	4.798027072	0.079057942	0.112188282	cut1	singleExponential		174	Kymograph_Blade_004_SimpleSegmentation_binary	20hAPF	WT	200310	7.283231499	5.332	cut1	doubleExponential
175	Kymograph_Blade_004_SimpleSegmentation_binary	20hAPF	WT	200310	7.35	7.332317725	5.418	cut1	slowExponential		175	Kymograph_Blade_004_SimpleSegmentation_binary	20hAPF	WT	200310	3.612	6.195	5.924901307	11.20106677	4.798027072	0.079057942	0.112188282	cut1	singleExponential		175	Kymograph_Blade_004_SimpleSegmentation_binary	20hAPF	WT	200310	7.33230832	5.418	cut1	doubleExponential
176	Kymograph_Blade_004_SimpleSegmentation_binary	20hAPF	WT	200310	10.71	10.76460959	14.964	cut1	slowExponential		176	Kymograph_Blade_004_SimpleSegmentation_binary	20hAPF	WT	200310	3.698	6.195	6.018628977	11.20106677	4.798027072	0.079057942	0.112188282	cut1	singleExponential		176	Kymograph_Blade_004_SimpleSegmentation_binary	20hAPF	WT	200310	10.76460959	14.964	cut1	doubleExponential
177	Kymograph_Blade_004_SimpleSegmentation_binary	20hAPF	WT	200310	8.715	8.541799908	7.826	cut1	slowExponential		177	Kymograph_Blade_004_SimpleSegmentation_binary	20hAPF	WT	200310	3.784	6.195	6.110691636	11.20106677	4.798027072	0.079057942	0.112188282	cut1	singleExponential		177	Kymograph_Blade_004_SimpleSegmentation_binary	20hAPF	WT	200310	8.541799875	7.826	cut1	doubleExponential
178	Kymograph_Blade_004_SimpleSegmentation_binary	20hAPF	WT	200310	11.34	11.39534635	18.576	cut1	slowExponential		178	Kymograph_Blade_004_SimpleSegmentation_binary	20hAPF	WT	200310	3.87	6.195	6.201118862	11.20106677	4.798027072	0.079057942	0.112188282	cut1	singleExponential		178	Kymograph_Blade_004_SimpleSegmentation_binary	20hAPF	WT	200310	11.39534635	18.576	cut1	doubleExponential
179	Kymograph_Blade_004_SimpleSegmentation_binary	20hAPF	WT	200310	8.82	8.617105024	7.998	cut1	slowExponential		179	Kymograph_Blade_004_SimpleSegmentation_binary	20hAPF	WT	200310	3.956	6.405	6.289939706	11.20106677	4.798027072	0.079057942	0.112188282	cut1	singleExponential		179	Kymograph_Blade_004_SimpleSegmentation_binary	20hAPF	WT	200310	8.617105002	7.998	cut1	doubleExponential
180	Kymograph_Blade_004_SimpleSegmentation_binary	20hAPF	WT	200310	8.715	8.654253347	8.084	cut1	slowExponential		180	Kymograph_Blade_004_SimpleSegmentation_binary	20hAPF	WT	200310	5.332	7.245	7.514414077	11.20106677	4.798027072	0.079057942	0.112188282	cut1	singleExponential		180	Kymograph_Blade_004_SimpleSegmentation_binary	20hAPF	WT	200310	8.654253329	8.084	cut1	doubleExponential
181	Kymograph_Blade_004_SimpleSegmentation_binary	20hAPF	WT	200310	8.715	8.691069517	8.17	cut1	slowExponential		181	Kymograph_Blade_004_SimpleSegmentation_binary	20hAPF	WT	200310	1.634	4.62	3.232916523	11.20106677	4.798027072	0.079057942	0.112188282	cut1	singleExponential		181	Kymograph_Blade_004_SimpleSegmentation_binary	20hAPF	WT	200310	8.691069503	8.17	cut1	doubleExponential
182	Kymograph_Blade_004_SimpleSegmentation_binary	20hAPF	WT	200310	9.555	9.598430942	10.578	cut1	slowExponential		182	Kymograph_Blade_004_SimpleSegmentation_binary	20hAPF	WT	200310	1.72	4.725	3.374465564	11.20106677	4.798027072	0.079057942	0.112188282	cut1	singleExponential		182	Kymograph_Blade_004_SimpleSegmentation_binary	20hAPF	WT	200310	9.598430942	10.578	cut1	doubleExponential
183	Kymograph_Blade_004_SimpleSegmentation_binary	20hAPF	WT	200310	9.66	9.626804987	10.664	cut1	slowExponential		183	Kymograph_Blade_004_SimpleSegmentation_binary	20hAPF	WT	200310	11.696	9.975	10.22249348	11.20106677	4.798027072	0.079057942	0.112188282	cut1	singleExponential		183	Kymograph_Blade_004_SimpleSegmentation_binary	20hAPF	WT	200310	9.626804987	10.664	cut1	doubleExponential
184	Kymograph_Blade_004_SimpleSegmentation_binary	20hAPF	WT	200310	8.295	8.226680575	7.138	cut1	slowExponential		184	Kymograph_Blade_004_SimpleSegmentation_binary	20hAPF	WT	200310	1.892	4.935	3.650064733	11.20106677	4.798027072	0.079057942	0.112188282	cut1	singleExponential		184	Kymograph_Blade_004_SimpleSegmentation_binary	20hAPF	WT	200310	8.22668041	7.138	cut1	doubleExponential
185	Kymograph_Blade_004_SimpleSegmentation_binary	20hAPF	WT	200310	8.4	8.267319779	7.224	cut1	slowExponential		185	Kymograph_Blade_004_SimpleSegmentation_binary	20hAPF	WT	200310	1.978	4.935	3.784203406	11.20106677	4.798027072	0.079057942	0.112188282	cut1	singleExponential		185	Kymograph_Blade_004_SimpleSegmentation_binary	20hAPF	WT	200310	8.267319645	7.224	cut1	doubleExponential
186	Kymograph_Blade_004_SimpleSegmentation_binary	20hAPF	WT	200310	8.4	8.307595619	7.31	cut1	slowExponential		186	Kymograph_Blade_004_SimpleSegmentation_binary	20hAPF	WT	200310	2.064	5.04	3.915959191	11.20106677	4.798027072	0.079057942	0.112188282	cut1	singleExponential		186	Kymograph_Blade_004_SimpleSegmentation_binary	20hAPF	WT	200310	8.307595509	7.31	cut1	doubleExponential
187	Kymograph_Blade_004_SimpleSegmentation_binary	20hAPF	WT	200310	8.505	8.387070169	7.482	cut1	slowExponential		187	Kymograph_Blade_004_SimpleSegmentation_binary	20hAPF	WT	200310	2.15	5.04	4.04537442	11.20106677	4.798027072	0.079057942	0.112188282	cut1	singleExponential		187	Kymograph_Blade_004_SimpleSegmentation_binary	20hAPF	WT	200310	8.387070095	7.482	cut1	doubleExponential
188	Kymograph_Blade_004_SimpleSegmentation_binary	20hAPF	WT	200310	8.82	8.905155807	8.686	cut1	slowExponential		188	Kymograph_Blade_004_SimpleSegmentation_binary	20hAPF	WT	200310	15.652	10.71	10.77200962	11.20106677	4.798027072	0.079057942	0.112188282	cut1	singleExponential		188	Kymograph_Blade_004_SimpleSegmentation_binary	20hAPF	WT	200310	8.905155803	8.686	cut1	doubleExponential
189	Kymograph_Blade_004_SimpleSegmentation_binary	20hAPF	WT	200310	8.82	8.939728596	8.772	cut1	slowExponential		189	Kymograph_Blade_004_SimpleSegmentation_binary	20hAPF	WT	200310	15.738	10.815	10.77963155	11.20106677	4.798027072	0.079057942	0.112188282	cut1	singleExponential		189	Kymograph_Blade_004_SimpleSegmentation_binary	20hAPF	WT	200310	8.939728593	8.772	cut1	doubleExponential
190	Kymograph_Blade_004_SimpleSegmentation_binary	20hAPF	WT	200310	6.615	6.658643511	4.3	cut1	slowExponential		190	Kymograph_Blade_004_SimpleSegmentation_binary	20hAPF	WT	200310	15.824	10.815	10.78711807	11.20106677	4.798027072	0.079057942	0.112188282	cut1	singleExponential		190	Kymograph_Blade_004_SimpleSegmentation_binary	20hAPF	WT	200310	6.658513296	4.3	cut1	doubleExponential
191	Kymograph_Blade_004_SimpleSegmentation_binary	20hAPF	WT	200310	7.77	7.524267746	5.762	cut1	slowExponential		191	Kymograph_Blade_004_SimpleSegmentation_binary	20hAPF	WT	200310	5.16	7.035	7.379857311	11.20106677	4.798027072	0.079057942	0.112188282	cut1	singleExponential		191	Kymograph_Blade_004_SimpleSegmentation_binary	20hAPF	WT	200310	7.524263556	5.762	cut1	doubleExponential
192	Kymograph_Blade_004_SimpleSegmentation_binary	20hAPF	WT	200310	5.25	5.255925293	2.322	cut1	slowExponential		192	Kymograph_Blade_004_SimpleSegmentation_binary	20hAPF	WT	200310	5.246	7.14	7.447738628	11.20106677	4.798027072	0.079057942	0.112188282	cut1	singleExponential		192	Kymograph_Blade_004_SimpleSegmentation_binary	20hAPF	WT	200310	5.242314944	2.322	cut1	doubleExponential
193	Kymograph_Blade_004_SimpleSegmentation_binary	20hAPF	WT	200310	5.25	5.323126758	2.408	cut1	slowExponential		193	Kymograph_Blade_004_SimpleSegmentation_binary	20hAPF	WT	200310	2.58	5.565	4.658771889	11.20106677	4.798027072	0.079057942	0.112188282	cut1	singleExponential		193	Kymograph_Blade_004_SimpleSegmentation_binary	20hAPF	WT	200310	5.312007454	2.408	cut1	doubleExponential
194	Kymograph_Blade_004_SimpleSegmentation_binary	20hAPF	WT	200310	9.66	9.56980091	10.492	cut1	slowExponential		194	Kymograph_Blade_004_SimpleSegmentation_binary	20hAPF	WT	200310	1.548	4.62	3.088807478	11.20106677	4.798027072	0.079057942	0.112188282	cut1	singleExponential		194	Kymograph_Blade_004_SimpleSegmentation_binary	20hAPF	WT	200310	9.569800909	10.492	cut1	doubleExponential
195	Kymograph_Blade_004_SimpleSegmentation_binary	20hAPF	WT	200310	7.035	6.927096844	4.73	cut1	slowExponential		195	Kymograph_Blade_004_SimpleSegmentation_binary	20hAPF	WT	200310	11.954	9.87	10.2737237	11.20106677	4.798027072	0.079057942	0.112188282	cut1	singleExponential		195	Kymograph_Blade_004_SimpleSegmentation_binary	20hAPF	WT	200310	6.927049452	4.73	cut1	doubleExponential
196	Kymograph_Blade_004_SimpleSegmentation_binary	20hAPF	WT	200310	7.035	6.979355949	4.816	cut1	slowExponential		196	Kymograph_Blade_004_SimpleSegmentation_binary	20hAPF	WT	200310	0.946	3.675	2.004367471	11.20106677	4.798027072	0.079057942	0.112188282	cut1	singleExponential		196	Kymograph_Blade_004_SimpleSegmentation_binary	20hAPF	WT	200310	6.979317231	4.816	cut1	doubleExponential
197	Kymograph_Blade_004_SimpleSegmentation_binary	20hAPF	WT	200310	8.82	8.763717254	8.342	cut1	slowExponential		197	Kymograph_Blade_004_SimpleSegmentation_binary	20hAPF	WT	200310	11.782	9.87	10.2398772	11.20106677	4.798027072	0.079057942	0.112188282	cut1	singleExponential		197	Kymograph_Blade_004_SimpleSegmentation_binary	20hAPF	WT	200310	8.763717244	8.342	cut1	doubleExponential
198	Kymograph_Blade_004_SimpleSegmentation_binary	20hAPF	WT	200310	8.925	8.799554681	8.428	cut1	slowExponential		198	Kymograph_Blade_004_SimpleSegmentation_binary	20hAPF	WT	200310	11.868	9.87	10.25695212	11.20106677	4.798027072	0.079057942	0.112188282	cut1	singleExponential		198	Kymograph_Blade_004_SimpleSegmentation_binary	20hAPF	WT	200310	8.799554673	8.428	cut1	doubleExponential
199	Kymograph_Blade_004_SimpleSegmentation_binary	20hAPF	WT	200310	8.82	8.835071676	8.514	cut1	slowExponential		199	Kymograph_Blade_004_SimpleSegmentation_binary	20hAPF	WT	200310	13.502	10.5	10.52944794	11.20106677	4.798027072	0.079057942	0.112188282	cut1	singleExponential		199	Kymograph_Blade_004_SimpleSegmentation_binary	20hAPF	WT	200310	8.835071669	8.514	cut1	doubleExponential
200	Kymograph_Blade_004_SimpleSegmentation_binary	20hAPF	WT	200310	8.82	8.870271105	8.6	cut1	slowExponential		200	Kymograph_Blade_004_SimpleSegmentation_binary	20hAPF	WT	200310	2.666	5.565	4.774991531	11.20106677	4.798027072	0.079057942	0.112188282	cut1	singleExponential		200	Kymograph_Blade_004_SimpleSegmentation_binary	20hAPF	WT	200310	8.8702711	8.6	cut1	doubleExponential
201	Kymograph_Blade_004_SimpleSegmentation_binary	20hAPF	WT	200310	7.035	7.183761345	5.16	cut1	slowExponential		201	Kymograph_Blade_004_SimpleSegmentation_binary	20hAPF	WT	200310	2.236	5.145	4.172490672	11.20106677	4.798027072	0.079057942	0.112188282	cut1	singleExponential		201	Kymograph_Blade_004_SimpleSegmentation_binary	20hAPF	WT	200310	7.183744097	5.16	cut1	doubleExponential
202	Kymograph_Blade_004_SimpleSegmentation_binary	20hAPF	WT	200310	7.14	7.233725549	5.246	cut1	slowExponential		202	Kymograph_Blade_004_SimpleSegmentation_binary	20hAPF	WT	200310	13.416	10.395	10.51730128	11.20106677	4.798027072	0.079057942	0.112188282	cut1	singleExponential		202	Kymograph_Blade_004_SimpleSegmentation_binary	20hAPF	WT	200310	7.233711458	5.246	cut1	doubleExponential
203	Kymograph_Blade_004_SimpleSegmentation_binary	20hAPF	WT	200310	7.035	6.874366262	4.644	cut1	slowExponential		203	Kymograph_Blade_004_SimpleSegmentation_binary	20hAPF	WT	200310	5.59	7.56	7.707417538	11.20106677	4.798027072	0.079057942	0.112188282	cut1	singleExponential		203	Kymograph_Blade_004_SimpleSegmentation_binary	20hAPF	WT	200310	6.874308253	4.644	cut1	doubleExponential
204	Kymograph_Blade_004_SimpleSegmentation_binary	20hAPF	WT	200310	6.09	5.90153573	3.182	cut1	slowExponential		204	Kymograph_Blade_004_SimpleSegmentation_binary	20hAPF	WT	200310	4.472	7.035	6.790693814	11.20106677	4.798027072	0.079057942	0.112188282	cut1	singleExponential		204	Kymograph_Blade_004_SimpleSegmentation_binary	20hAPF	WT	200310	5.899732909	3.182	cut1	doubleExponential
205	Kymograph_Blade_004_SimpleSegmentation_binary	20hAPF	WT	200310	5.985	5.962964631	3.268	cut1	slowExponential		205	Kymograph_Blade_004_SimpleSegmentation_binary	20hAPF	WT	200310	2.752	5.67	4.889146606	11.20106677	4.798027072	0.079057942	0.112188282	cut1	singleExponential		205	Kymograph_Blade_004_SimpleSegmentation_binary	20hAPF	WT	200310	5.961491773	3.268	cut1	doubleExponential
206	Kymograph_Blade_004_SimpleSegmentation_binary	20hAPF	WT	200310	9.66	9.540912579	10.406	cut1	slowExponential		206	Kymograph_Blade_004_SimpleSegmentation_binary	20hAPF	WT	200310	1.462	4.41	2.94209213	11.20106677	4.798027072	0.079057942	0.112188282	cut1	singleExponential		206	Kymograph_Blade_004_SimpleSegmentation_binary	20hAPF	WT	200310	9.540912579	10.406	cut1	doubleExponential
207	Kymograph_Blade_004_SimpleSegmentation_binary	20hAPF	WT	200310	9.66	9.654925332	10.75	cut1	slowExponential		207	Kymograph_Blade_004_SimpleSegmentation_binary	20hAPF	WT	200310	1.118	3.885	2.32821209	11.20106677	4.798027072	0.079057942	0.112188282	cut1	singleExponential		207	Kymograph_Blade_004_SimpleSegmentation_binary	20hAPF	WT	200310	9.654925332	10.75	cut1	doubleExponential
208	Kymograph_Blade_004_SimpleSegmentation_binary	20hAPF	WT	200310	6.09	6.084179591	3.44	cut1	slowExponential		208	Kymograph_Blade_004_SimpleSegmentation_binary	20hAPF	WT	200310	1.204	4.305	2.48583262	11.20106677	4.798027072	0.079057942	0.112188282	cut1	singleExponential		208	Kymograph_Blade_004_SimpleSegmentation_binary	20hAPF	WT	200310	6.083196537	3.44	cut1	doubleExponential
209	Kymograph_Blade_004_SimpleSegmentation_binary	20hAPF	WT	200310	6.195	6.143975428	3.526	cut1	slowExponential		209	Kymograph_Blade_004_SimpleSegmentation_binary	20hAPF	WT	200310	4.558	7.035	6.86904124	11.20106677	4.798027072	0.079057942	0.112188282	cut1	singleExponential		209	Kymograph_Blade_004_SimpleSegmentation_binary	20hAPF	WT	200310	6.143172298	3.526	cut1	doubleExponential
210	Kymograph_Blade_004_SimpleSegmentation_binary	20hAPF	WT	200310	6.195	6.203236616	3.612	cut1	slowExponential		210	Kymograph_Blade_004_SimpleSegmentation_binary	20hAPF	WT	200310	4.3	6.615	6.629722447	11.20106677	4.798027072	0.079057942	0.112188282	cut1	singleExponential		210	Kymograph_Blade_004_SimpleSegmentation_binary	20hAPF	WT	200310	6.202580479	3.612	cut1	doubleExponential
211	Kymograph_Blade_004_SimpleSegmentation_binary	20hAPF	WT	200310	7.035	6.821159949	4.558	cut1	slowExponential		211	Kymograph_Blade_004_SimpleSegmentation_binary	20hAPF	WT	200310	2.494	5.355	4.540450342	11.20106677	4.798027072	0.079057942	0.112188282	cut1	singleExponential		211	Kymograph_Blade_004_SimpleSegmentation_binary	20hAPF	WT	200310	6.821088944	4.558	cut1	doubleExponential
212	Kymograph_Blade_004_SimpleSegmentation_binary	20hAPF	WT	200310	9.765	9.682794246	10.836	cut1	slowExponential		212	Kymograph_Blade_004_SimpleSegmentation_binary	20hAPF	WT	200310	4.386	6.615	6.710929425	11.20106677	4.798027072	0.079057942	0.112188282	cut1	singleExponential		212	Kymograph_Blade_004_SimpleSegmentation_binary	20hAPF	WT	200310	9.682794246	10.836	cut1	doubleExponential
213	Kymograph_Blade_004_SimpleSegmentation_binary	20hAPF	WT	200310	9.555	9.710413977	10.922	cut1	slowExponential		213	Kymograph_Blade_004_SimpleSegmentation_binary	20hAPF	WT	200310	1.29	4.41	2.640653124	11.20106677	4.798027072	0.079057942	0.112188282	cut1	singleExponential		213	Kymograph_Blade_004_SimpleSegmentation_binary	20hAPF	WT	200310	9.710413977	10.922	cut1	doubleExponential
214	Kymograph_Blade_004_SimpleSegmentation_binary	20hAPF	WT	200310	6.195	6.377859874	3.87	cut1	slowExponential		214	Kymograph_Blade_004_SimpleSegmentation_binary	20hAPF	WT	200310	1.032	3.78	2.167740892	11.20106677	4.798027072	0.079057942	0.112188282	cut1	singleExponential		214	Kymograph_Blade_004_SimpleSegmentation_binary	20hAPF	WT	200310	6.377502091	3.87	cut1	doubleExponential
215	Kymograph_Blade_004_SimpleSegmentation_binary	20hAPF	WT	200310	6.195	6.320174122	3.784	cut1	slowExponential		215	Kymograph_Blade_004_SimpleSegmentation_binary	20hAPF	WT	200310	4.644	7.035	6.945996875	11.20106677	4.798027072	0.079057942	0.112188282	cut1	singleExponential		215	Kymograph_Blade_004_SimpleSegmentation_binary	20hAPF	WT	200310	6.319736186	3.784	cut1	doubleExponential
216	Kymograph_Blade_004_SimpleSegmentation_binary	20hAPF	WT	200310	6.09	6.023844281	3.354	cut1	slowExponential		216	Kymograph_Blade_004_SimpleSegmentation_binary	20hAPF	WT	200310	4.73	7.035	7.021585442	11.20106677	4.798027072	0.079057942	0.112188282	cut1	singleExponential		216	Kymograph_Blade_004_SimpleSegmentation_binary	20hAPF	WT	200310	6.022640994	3.354	cut1	doubleExponential
217	Kymograph_Blade_004_SimpleSegmentation_binary	20hAPF	WT	200310	6.615	6.713302923	4.386	cut1	slowExponential		217	Kymograph_Blade_004_SimpleSegmentation_binary	20hAPF	WT	200310	4.816	7.035	7.095831228	11.20106677	4.798027072	0.079057942	0.112188282	cut1	singleExponential		217	Kymograph_Blade_004_SimpleSegmentation_binary	20hAPF	WT	200310	6.713196541	4.386	cut1	doubleExponential
218	Kymograph_Blade_004_SimpleSegmentation_binary	20hAPF	WT	200310	7.035	6.767473613	4.472	cut1	slowExponential		218	Kymograph_Blade_004_SimpleSegmentation_binary	20hAPF	WT	200310	1.376	4.41	2.792723342	11.20106677	4.798027072	0.079057942	0.112188282	cut1	singleExponential		218	Kymograph_Blade_004_SimpleSegmentation_binary	20hAPF	WT	200310	6.767386701	4.472	cut1	doubleExponential
219	Kymograph_Blade_004_SimpleSegmentation_binary	20hAPF	WT	200310	7.035	7.031147792	4.902	cut1	slowExponential		219	Kymograph_Blade_004_SimpleSegmentation_binary	20hAPF	WT	200310	2.408	5.25	4.419988874	11.20106677	4.798027072	0.079057942	0.112188282	cut1	singleExponential		219	Kymograph_Blade_004_SimpleSegmentation_binary	20hAPF	WT	200310	7.031116161	4.902	cut1	doubleExponential
220	Kymograph_Blade_004_SimpleSegmentation_binary	20hAPF	WT	200310	7.035	7.082476552	4.988	cut1	slowExponential		220	Kymograph_Blade_004_SimpleSegmentation_binary	20hAPF	WT	200310	5.074	7.035	7.310748317	11.20106677	4.798027072	0.079057942	0.112188282	cut1	singleExponential		220	Kymograph_Blade_004_SimpleSegmentation_binary	20hAPF	WT	200310	7.08245071	4.988	cut1	doubleExponential
221	Kymograph_Blade_004_SimpleSegmentation_binary	20hAPF	WT	200310	7.035	7.133346368	5.074	cut1	slowExponential		221	Kymograph_Blade_004_SimpleSegmentation_binary	20hAPF	WT	200310	2.322	5.25	4.297348785	11.20106677	4.798027072	0.079057942	0.112188282	cut1	singleExponential		221	Kymograph_Blade_004_SimpleSegmentation_binary	20hAPF	WT	200310	7.133325256	5.074	cut1	doubleExponential
222	Kymograph_Blade_004_SimpleSegmentation_binary	20hAPF	WT	200310	8.715	8.579621552	7.912	cut1	slowExponential		222	Kymograph_Blade_004_SimpleSegmentation_binary	20hAPF	WT	200310	4.902	7.035	7.168758085	11.20106677	4.798027072	0.079057942	0.112188282	cut1	singleExponential		222	Kymograph_Blade_004_SimpleSegmentation_binary	20hAPF	WT	200310	8.579621526	7.912	cut1	doubleExponential
223	Kymograph_Blade_004_SimpleSegmentation_binary	20hAPF	WT	200310	6.195	6.261967935	3.698	cut1	slowExponential		223	Kymograph_Blade_004_SimpleSegmentation_binary	20hAPF	WT	200310	4.988	7.035	7.240389443	11.20106677	4.798027072	0.079057942	0.112188282	cut1	singleExponential		223	Kymograph_Blade_004_SimpleSegmentation_binary	20hAPF	WT	200310	6.261431888	3.698	cut1	doubleExponential
1	Kymograph_Blade_005_SimpleSegmentation_binary	20hAPF	WT	200310	19.866	8.925	8.973216759	cut2	slowExponential		1	Kymograph_Blade_005_SimpleSegmentation_binary	20hAPF	WT	200310	15.566	8.19	8.205056266	8.735588948	5.556747309	0.068687683	0.130216936	cut2	singleExponential		1	Kymograph_Blade_005_SimpleSegmentation_binary	20hAPF	WT	200310	0	0	cut2	doubleExponential
2	Kymograph_Blade_005_SimpleSegmentation_binary	20hAPF	WT	200310	0	0	2.608693706	cut2	slowExponential		2	Kymograph_Blade_005_SimpleSegmentation_binary	20hAPF	WT	200310	4.73	4.935	5.006410461	8.735588948	5.556747309	0.068687683	0.130216936	cut2	singleExponential		2	Kymograph_Blade_005_SimpleSegmentation_binary	20hAPF	WT	200310	0.01	0.039399099	cut2	doubleExponential
3	Kymograph_Blade_005_SimpleSegmentation_binary	20hAPF	WT	200310	19.78	8.925	8.961175458	cut2	slowExponential		3	Kymograph_Blade_005_SimpleSegmentation_binary	20hAPF	WT	200310	15.738	8.295	8.221226483	8.735588948	5.556747309	0.068687683	0.130216936	cut2	singleExponential		3	Kymograph_Blade_005_SimpleSegmentation_binary	20hAPF	WT	200310	0.02	0.078369626	cut2	doubleExponential
4	Kymograph_Blade_005_SimpleSegmentation_binary	20hAPF	WT	200310	15.394	8.19	8.232347491	cut2	slowExponential		4	Kymograph_Blade_005_SimpleSegmentation_binary	20hAPF	WT	200310	15.48	8.19	8.196781514	8.735588948	5.556747309	0.068687683	0.130216936	cut2	singleExponential		4	Kymograph_Blade_005_SimpleSegmentation_binary	20hAPF	WT	200310	0.03	0.11691699	cut2	doubleExponential
5	Kymograph_Blade_005_SimpleSegmentation_binary	20hAPF	WT	200310	16.254	8.4	8.394646127	cut2	slowExponential		5	Kymograph_Blade_005_SimpleSegmentation_binary	20hAPF	WT	200310	15.652	8.295	8.213203939	8.735588948	5.556747309	0.068687683	0.130216936	cut2	singleExponential		5	Kymograph_Blade_005_SimpleSegmentation_binary	20hAPF	WT	200310	0.04	0.15504653	cut2	doubleExponential
6	Kymograph_Blade_005_SimpleSegmentation_binary	20hAPF	WT	200310	16.168	8.19	8.378880824	cut2	slowExponential		6	Kymograph_Blade_005_SimpleSegmentation_binary	20hAPF	WT	200310	16.598	8.19	8.294978388	8.735588948	5.556747309	0.068687683	0.130216936	cut2	singleExponential		6	Kymograph_Blade_005_SimpleSegmentation_binary	20hAPF	WT	200310	0.05	0.19276352	cut2	doubleExponential
7	Kymograph_Blade_005_SimpleSegmentation_binary	20hAPF	WT	200310	15.738	8.295	8.298519071	cut2	slowExponential		7	Kymograph_Blade_005_SimpleSegmentation_binary	20hAPF	WT	200310	19.006	8.82	8.4499255	8.735588948	5.556747309	0.068687683	0.130216936	cut2	singleExponential		7	Kymograph_Blade_005_SimpleSegmentation_binary	20hAPF	WT	200310	0.06	0.230073163	cut2	doubleExponential
8	Kymograph_Blade_005_SimpleSegmentation_binary	20hAPF	WT	200310	15.136	8.19	8.181592359	cut2	slowExponential		8	Kymograph_Blade_005_SimpleSegmentation_binary	20hAPF	WT	200310	15.824	8.295	8.229125821	8.735588948	5.556747309	0.068687683	0.130216936	cut2	singleExponential		8	Kymograph_Blade_005_SimpleSegmentation_binary	20hAPF	WT	200310	0.07	0.266980597	cut2	doubleExponential
9	Kymograph_Blade_005_SimpleSegmentation_binary	20hAPF	WT	200310	19.952	9.03	8.98518105	cut2	slowExponential		9	Kymograph_Blade_005_SimpleSegmentation_binary	20hAPF	WT	200310	4.644	4.935	4.948246225	8.735588948	5.556747309	0.068687683	0.130216936	cut2	singleExponential		9	Kymograph_Blade_005_SimpleSegmentation_binary	20hAPF	WT	200310	0.08	0.303490896	cut2	doubleExponential
10	Kymograph_Blade_005_SimpleSegmentation_binary	20hAPF	WT	200310	15.222	8.19	8.198619399	cut2	slowExponential		10	Kymograph_Blade_005_SimpleSegmentation_binary	20hAPF	WT	200310	19.35	8.82	8.467073716	8.735588948	5.556747309	0.068687683	0.130216936	cut2	singleExponential		10	Kymograph_Blade_005_SimpleSegmentation_binary	20hAPF	WT	200310	0.09	0.339609068	cut2	doubleExponential
11	Kymograph_Blade_005_SimpleSegmentation_binary	20hAPF	WT	200310	16.082	8.295	8.363014047	cut2	slowExponential		11	Kymograph_Blade_005_SimpleSegmentation_binary	20hAPF	WT	200310	15.996	8.295	8.244562417	8.735588948	5.556747309	0.068687683	0.130216936	cut2	singleExponential		11	Kymograph_Blade_005_SimpleSegmentation_binary	20hAPF	WT	200310	0.1	0.375340056	cut2	doubleExponential
12	Kymograph_Blade_005_SimpleSegmentation_binary	20hAPF	WT	200310	19.694	8.925	8.949056654	cut2	slowExponential		12	Kymograph_Blade_005_SimpleSegmentation_binary	20hAPF	WT	200310	19.178	8.82	8.458632297	8.735588948	5.556747309	0.068687683	0.130216936	cut2	singleExponential		12	Kymograph_Blade_005_SimpleSegmentation_binary	20hAPF	WT	200310	0.11	0.410688744	cut2	doubleExponential
13	Kymograph_Blade_005_SimpleSegmentation_binary	20hAPF	WT	200310	15.566	8.19	8.265645554	cut2	slowExponential		13	Kymograph_Blade_005_SimpleSegmentation_binary	20hAPF	WT	200310	15.91	8.19	8.236903844	8.735588948	5.556747309	0.068687683	0.130216936	cut2	singleExponential		13	Kymograph_Blade_005_SimpleSegmentation_binary	20hAPF	WT	200310	0.12	0.445659949	cut2	doubleExponential
14	Kymograph_Blade_005_SimpleSegmentation_binary	20hAPF	WT	200310	15.652	8.295	8.282135041	cut2	slowExponential		14	Kymograph_Blade_005_SimpleSegmentation_binary	20hAPF	WT	200310	15.394	8.19	8.1883777	8.735588948	5.556747309	0.068687683	0.130216936	cut2	singleExponential		14	Kymograph_Blade_005_SimpleSegmentation_binary	20hAPF	WT	200310	0.13	0.480258431	cut2	doubleExponential
15	Kymograph_Blade_005_SimpleSegmentation_binary	20hAPF	WT	200310	12.728	7.77	7.65765047	cut2	slowExponential		15	Kymograph_Blade_005_SimpleSegmentation_binary	20hAPF	WT	200310	4.558	4.935	4.889174798	8.735588948	5.556747309	0.068687683	0.130216936	cut2	singleExponential		15	Kymograph_Blade_005_SimpleSegmentation_binary	20hAPF	WT	200310	0.14	0.514488885	cut2	doubleExponential
16	Kymograph_Blade_005_SimpleSegmentation_binary	20hAPF	WT	200310	15.308	8.085	8.215537544	cut2	slowExponential		16	Kymograph_Blade_005_SimpleSegmentation_binary	20hAPF	WT	200310	12.728	7.77	7.851451971	8.735588948	5.556747309	0.068687683	0.130216936	cut2	singleExponential		16	Kymograph_Blade_005_SimpleSegmentation_binary	20hAPF	WT	200310	0.15	0.548355949	cut2	doubleExponential
17	Kymograph_Blade_005_SimpleSegmentation_binary	20hAPF	WT	200310	12.556	7.77	7.616500429	cut2	slowExponential		17	Kymograph_Blade_005_SimpleSegmentation_binary	20hAPF	WT	200310	16.512	8.4	8.288106157	8.735588948	5.556747309	0.068687683	0.130216936	cut2	singleExponential		17	Kymograph_Blade_005_SimpleSegmentation_binary	20hAPF	WT	200310	0.16	0.581864203	cut2	doubleExponential
18	Kymograph_Blade_005_SimpleSegmentation_binary	20hAPF	WT	200310	12.642	7.77	7.637141454	cut2	slowExponential		18	Kymograph_Blade_005_SimpleSegmentation_binary	20hAPF	WT	200310	8.256	6.3	6.758463325	8.735588948	5.556747309	0.068687683	0.130216936	cut2	singleExponential		18	Kymograph_Blade_005_SimpleSegmentation_binary	20hAPF	WT	200310	0.17	0.615018165	cut2	doubleExponential
19	Kymograph_Blade_005_SimpleSegmentation_binary	20hAPF	WT	200310	19.178	8.82	8.874688069	cut2	slowExponential		19	Kymograph_Blade_005_SimpleSegmentation_binary	20hAPF	WT	200310	18.146	8.82	8.402109526	8.735588948	5.556747309	0.068687683	0.130216936	cut2	singleExponential		19	Kymograph_Blade_005_SimpleSegmentation_binary	20hAPF	WT	200310	0.18	0.647822298	cut2	doubleExponential
20	Kymograph_Blade_005_SimpleSegmentation_binary	20hAPF	WT	200310	19.264	8.82	8.88728249	cut2	slowExponential		20	Kymograph_Blade_005_SimpleSegmentation_binary	20hAPF	WT	200310	19.436	8.715	8.471197448	8.735588948	5.556747309	0.068687683	0.130216936	cut2	singleExponential		20	Kymograph_Blade_005_SimpleSegmentation_binary	20hAPF	WT	200310	0.19	0.680281008	cut2	doubleExponential
21	Kymograph_Blade_005_SimpleSegmentation_binary	20hAPF	WT	200310	15.824	8.295	8.314798318	cut2	slowExponential		21	Kymograph_Blade_005_SimpleSegmentation_binary	20hAPF	WT	200310	19.264	8.82	8.462885667	8.735588948	5.556747309	0.068687683	0.130216936	cut2	singleExponential		21	Kymograph_Blade_005_SimpleSegmentation_binary	20hAPF	WT	200310	0.2	0.712398643	cut2	doubleExponential
22	Kymograph_Blade_005_SimpleSegmentation_binary	20hAPF	WT	200310	19.092	8.925	8.862012583	cut2	slowExponential		22	Kymograph_Blade_005_SimpleSegmentation_binary	20hAPF	WT	200310	16.254	8.4	8.26683963	8.735588948	5.556747309	0.068687683	0.130216936	cut2	singleExponential		22	Kymograph_Blade_005_SimpleSegmentation_binary	20hAPF	WT	200310	0.21	0.744179499	cut2	doubleExponential
23	Kymograph_Blade_005_SimpleSegmentation_binary	20hAPF	WT	200310	15.996	8.295	8.347045143	cut2	slowExponential		23	Kymograph_Blade_005_SimpleSegmentation_binary	20hAPF	WT	200310	16.34	8.4	8.274038463	8.735588948	5.556747309	0.068687683	0.130216936	cut2	singleExponential		23	Kymograph_Blade_005_SimpleSegmentation_binary	20hAPF	WT	200310	0.22	0.775627815	cut2	doubleExponential
24	Kymograph_Blade_005_SimpleSegmentation_binary	20hAPF	WT	200310	19.608	8.925	8.936859846	cut2	slowExponential		24	Kymograph_Blade_005_SimpleSegmentation_binary	20hAPF	WT	200310	16.426	8.4	8.281126739	8.735588948	5.556747309	0.068687683	0.130216936	cut2	singleExponential		24	Kymograph_Blade_005_SimpleSegmentation_binary	20hAPF	WT	200310	0.23	0.806747775	cut2	doubleExponential
25	Kymograph_Blade_005_SimpleSegmentation_binary	20hAPF	WT	200310	14.878	8.085	8.12985084	cut2	slowExponential		25	Kymograph_Blade_005_SimpleSegmentation_binary	20hAPF	WT	200310	19.092	8.925	8.454312586	8.735588948	5.556747309	0.068687683	0.130216936	cut2	singleExponential		25	Kymograph_Blade_005_SimpleSegmentation_binary	20hAPF	WT	200310	0.24	0.837543511	cut2	doubleExponential
26	Kymograph_Blade_005_SimpleSegmentation_binary	20hAPF	WT	200310	14.964	8.085	8.147208787	cut2	slowExponential		26	Kymograph_Blade_005_SimpleSegmentation_binary	20hAPF	WT	200310	5.762	5.46	5.638483947	8.735588948	5.556747309	0.068687683	0.130216936	cut2	singleExponential		26	Kymograph_Blade_005_SimpleSegmentation_binary	20hAPF	WT	200310	0.25	0.868019104	cut2	doubleExponential
27	Kymograph_Blade_005_SimpleSegmentation_binary	20hAPF	WT	200310	15.05	8.085	8.164455724	cut2	slowExponential		27	Kymograph_Blade_005_SimpleSegmentation_binary	20hAPF	WT	200310	5.504	5.355	5.491294677	8.735588948	5.556747309	0.068687683	0.130216936	cut2	singleExponential		27	Kymograph_Blade_005_SimpleSegmentation_binary	20hAPF	WT	200310	0.26	0.898178581	cut2	doubleExponential
28	Kymograph_Blade_005_SimpleSegmentation_binary	20hAPF	WT	200310	4.644	4.935	5.020094324	cut2	slowExponential		28	Kymograph_Blade_005_SimpleSegmentation_binary	20hAPF	WT	200310	19.952	9.03	8.494643421	8.735588948	5.556747309	0.068687683	0.130216936	cut2	singleExponential		28	Kymograph_Blade_005_SimpleSegmentation_binary	20hAPF	WT	200310	0.27	0.928025916	cut2	doubleExponential
29	Kymograph_Blade_005_SimpleSegmentation_binary	20hAPF	WT	200310	18.662	8.82	8.797400804	cut2	slowExponential		29	Kymograph_Blade_005_SimpleSegmentation_binary	20hAPF	WT	200310	17.802	8.61	8.380812495	8.735588948	5.556747309	0.068687683	0.130216936	cut2	singleExponential		29	Kymograph_Blade_005_SimpleSegmentation_binary	20hAPF	WT	200310	0.28	0.957565037	cut2	doubleExponential
30	Kymograph_Blade_005_SimpleSegmentation_binary	20hAPF	WT	200310	15.48	8.19	8.249049932	cut2	slowExponential		30	Kymograph_Blade_005_SimpleSegmentation_binary	20hAPF	WT	200310	17.888	8.715	8.386260986	8.735588948	5.556747309	0.068687683	0.130216936	cut2	singleExponential		30	Kymograph_Blade_005_SimpleSegmentation_binary	20hAPF	WT	200310	0.29	0.986799818	cut2	doubleExponential
31	Kymograph_Blade_005_SimpleSegmentation_binary	20hAPF	WT	200310	4.816	5.04	5.09434824	cut2	slowExponential		31	Kymograph_Blade_005_SimpleSegmentation_binary	20hAPF	WT	200310	17.974	8.715	8.391625801	8.735588948	5.556747309	0.068687683	0.130216936	cut2	singleExponential		31	Kymograph_Blade_005_SimpleSegmentation_binary	20hAPF	WT	200310	0.3	1.015734086	cut2	doubleExponential
32	Kymograph_Blade_005_SimpleSegmentation_binary	20hAPF	WT	200310	4.902	5.04	5.131119417	cut2	slowExponential		32	Kymograph_Blade_005_SimpleSegmentation_binary	20hAPF	WT	200310	4.816	5.04	5.063681438	8.735588948	5.556747309	0.068687683	0.130216936	cut2	singleExponential		32	Kymograph_Blade_005_SimpleSegmentation_binary	20hAPF	WT	200310	0.31	1.044371618	cut2	doubleExponential
33	Kymograph_Blade_005_SimpleSegmentation_binary	20hAPF	WT	200310	4.988	5.25	5.167655428	cut2	slowExponential		33	Kymograph_Blade_005_SimpleSegmentation_binary	20hAPF	WT	200310	4.902	5.04	5.120072873	8.735588948	5.556747309	0.068687683	0.130216936	cut2	singleExponential		33	Kymograph_Blade_005_SimpleSegmentation_binary	20hAPF	WT	200310	0.32	1.072716142	cut2	doubleExponential
34	Kymograph_Blade_005_SimpleSegmentation_binary	20hAPF	WT	200310	19.35	8.82	8.899796364	cut2	slowExponential		34	Kymograph_Blade_005_SimpleSegmentation_binary	20hAPF	WT	200310	19.522	8.82	8.475257848	8.735588948	5.556747309	0.068687683	0.130216936	cut2	singleExponential		34	Kymograph_Blade_005_SimpleSegmentation_binary	20hAPF	WT	200310	0.33	1.100771342	cut2	doubleExponential
35	Kymograph_Blade_005_SimpleSegmentation_binary	20hAPF	WT	200310	15.91	8.19	8.330973454	cut2	slowExponential		35	Kymograph_Blade_005_SimpleSegmentation_binary	20hAPF	WT	200310	16.082	8.295	8.252103372	8.735588948	5.556747309	0.068687683	0.130216936	cut2	singleExponential		35	Kymograph_Blade_005_SimpleSegmentation_binary	20hAPF	WT	200310	0.34	1.128540851	cut2	doubleExponential
36	Kymograph_Blade_005_SimpleSegmentation_binary	20hAPF	WT	200310	19.522	8.82	8.924584532	cut2	slowExponential		36	Kymograph_Blade_005_SimpleSegmentation_binary	20hAPF	WT	200310	16.168	8.19	8.259528517	8.735588948	5.556747309	0.068687683	0.130216936	cut2	singleExponential		36	Kymograph_Blade_005_SimpleSegmentation_binary	20hAPF	WT	200310	0.35	1.156028258	cut2	doubleExponential
37	Kymograph_Blade_005_SimpleSegmentation_binary	20hAPF	WT	200310	5.332	5.355	5.311477745	cut2	slowExponential		37	Kymograph_Blade_005_SimpleSegmentation_binary	20hAPF	WT	200310	5.59	5.25	5.541119029	8.735588948	5.556747309	0.068687683	0.130216936	cut2	singleExponential		37	Kymograph_Blade_005_SimpleSegmentation_binary	20hAPF	WT	200310	0.36	1.183237105	cut2	doubleExponential
38	Kymograph_Blade_005_SimpleSegmentation_binary	20hAPF	WT	200310	5.418	5.355	5.346860294	cut2	slowExponential		38	Kymograph_Blade_005_SimpleSegmentation_binary	20hAPF	WT	200310	5.676	5.355	5.590178202	8.735588948	5.556747309	0.068687683	0.130216936	cut2	singleExponential		38	Kymograph_Blade_005_SimpleSegmentation_binary	20hAPF	WT	200310	0.37	1.210170892	cut2	doubleExponential
39	Kymograph_Blade_005_SimpleSegmentation_binary	20hAPF	WT	200310	5.504	5.355	5.382016557	cut2	slowExponential		39	Kymograph_Blade_005_SimpleSegmentation_binary	20hAPF	WT	200310	5.418	5.355	5.440693211	8.735588948	5.556747309	0.068687683	0.130216936	cut2	singleExponential		39	Kymograph_Blade_005_SimpleSegmentation_binary	20hAPF	WT	200310	0.38	1.23683307	cut2	doubleExponential
40	Kymograph_Blade_005_SimpleSegmentation_binary	20hAPF	WT	200310	5.59	5.25	5.416947982	cut2	slowExponential		40	Kymograph_Blade_005_SimpleSegmentation_binary	20hAPF	WT	200310	15.308	8.085	8.179842811	8.735588948	5.556747309	0.068687683	0.130216936	cut2	singleExponential		40	Kymograph_Blade_005_SimpleSegmentation_binary	20hAPF	WT	200310	0.39	1.263227049	cut2	doubleExponential
41	Kymograph_Blade_005_SimpleSegmentation_binary	20hAPF	WT	200310	5.676	5.355	5.451656007	cut2	slowExponential		41	Kymograph_Blade_005_SimpleSegmentation_binary	20hAPF	WT	200310	15.222	8.19	8.171174803	8.735588948	5.556747309	0.068687683	0.130216936	cut2	singleExponential		41	Kymograph_Blade_005_SimpleSegmentation_binary	20hAPF	WT	200310	0.4	1.289356194	cut2	doubleExponential
42	Kymograph_Blade_005_SimpleSegmentation_binary	20hAPF	WT	200310	5.762	5.46	5.48614206	cut2	slowExponential		42	Kymograph_Blade_005_SimpleSegmentation_binary	20hAPF	WT	200310	18.92	8.82	8.445469989	8.735588948	5.556747309	0.068687683	0.130216936	cut2	singleExponential		42	Kymograph_Blade_005_SimpleSegmentation_binary	20hAPF	WT	200310	0.41	1.315223829	cut2	doubleExponential
43	Kymograph_Blade_005_SimpleSegmentation_binary	20hAPF	WT	200310	19.006	8.82	8.849255511	cut2	slowExponential		43	Kymograph_Blade_005_SimpleSegmentation_binary	20hAPF	WT	200310	8.084	6.195	6.696307643	8.735588948	5.556747309	0.068687683	0.130216936	cut2	singleExponential		43	Kymograph_Blade_005_SimpleSegmentation_binary	20hAPF	WT	200310	0.42	1.340833234	cut2	doubleExponential
44	Kymograph_Blade_005_SimpleSegmentation_binary	20hAPF	WT	200310	16.426	8.4	8.425874902	cut2	slowExponential		44	Kymograph_Blade_005_SimpleSegmentation_binary	20hAPF	WT	200310	8.17	6.3	6.72762597	8.735588948	5.556747309	0.068687683	0.130216936	cut2	singleExponential		44	Kymograph_Blade_005_SimpleSegmentation_binary	20hAPF	WT	200310	0.43	1.366187647	cut2	doubleExponential
45	Kymograph_Blade_005_SimpleSegmentation_binary	20hAPF	WT	200310	16.512	8.4	8.441339659	cut2	slowExponential		45	Kymograph_Blade_005_SimpleSegmentation_binary	20hAPF	WT	200310	18.06	8.82	8.396908226	8.735588948	5.556747309	0.068687683	0.130216936	cut2	singleExponential		45	Kymograph_Blade_005_SimpleSegmentation_binary	20hAPF	WT	200310	0.44	1.391290267	cut2	doubleExponential
46	Kymograph_Blade_005_SimpleSegmentation_binary	20hAPF	WT	200310	16.598	8.19	8.456705513	cut2	slowExponential		46	Kymograph_Blade_005_SimpleSegmentation_binary	20hAPF	WT	200310	7.224	5.88	6.354961124	8.735588948	5.556747309	0.068687683	0.130216936	cut2	singleExponential		46	Kymograph_Blade_005_SimpleSegmentation_binary	20hAPF	WT	200310	0.45	1.416144249	cut2	doubleExponential
47	Kymograph_Blade_005_SimpleSegmentation_binary	20hAPF	WT	200310	5.074	5.25	5.203957776	cut2	slowExponential		47	Kymograph_Blade_005_SimpleSegmentation_binary	20hAPF	WT	200310	4.988	5.25	5.175598276	8.735588948	5.556747309	0.068687683	0.130216936	cut2	singleExponential		47	Kymograph_Blade_005_SimpleSegmentation_binary	20hAPF	WT	200310	0.46	1.440752711	cut2	doubleExponential
48	Kymograph_Blade_005_SimpleSegmentation_binary	20hAPF	WT	200310	19.436	8.715	8.912230208	cut2	slowExponential		48	Kymograph_Blade_005_SimpleSegmentation_binary	20hAPF	WT	200310	5.074	5.25	5.230270945	8.735588948	5.556747309	0.068687683	0.130216936	cut2	singleExponential		48	Kymograph_Blade_005_SimpleSegmentation_binary	20hAPF	WT	200310	0.47	1.46511873	cut2	doubleExponential
49	Kymograph_Blade_005_SimpleSegmentation_binary	20hAPF	WT	200310	5.246	5.25	5.275867455	cut2	slowExponential		49	Kymograph_Blade_005_SimpleSegmentation_binary	20hAPF	WT	200310	5.16	5.25	5.284103978	8.735588948	5.556747309	0.068687683	0.130216936	cut2	singleExponential		49	Kymograph_Blade_005_SimpleSegmentation_binary	20hAPF	WT	200310	0.48	1.489245342	cut2	doubleExponential
50	Kymograph_Blade_005_SimpleSegmentation_binary	20hAPF	WT	200310	13.502	7.98	7.836428821	cut2	slowExponential		50	Kymograph_Blade_005_SimpleSegmentation_binary	20hAPF	WT	200310	5.246	5.25	5.337110267	8.735588948	5.556747309	0.068687683	0.130216936	cut2	singleExponential		50	Kymograph_Blade_005_SimpleSegmentation_binary	20hAPF	WT	200310	0.49	1.513135548	cut2	doubleExponential
51	Kymograph_Blade_005_SimpleSegmentation_binary	20hAPF	WT	200310	13.588	7.77	7.855663317	cut2	slowExponential		51	Kymograph_Blade_005_SimpleSegmentation_binary	20hAPF	WT	200310	5.332	5.355	5.389302511	8.735588948	5.556747309	0.068687683	0.130216936	cut2	singleExponential		51	Kymograph_Blade_005_SimpleSegmentation_binary	20hAPF	WT	200310	0.5	1.536792307	cut2	doubleExponential
52	Kymograph_Blade_005_SimpleSegmentation_binary	20hAPF	WT	200310	13.674	7.875	7.874774801	cut2	slowExponential		52	Kymograph_Blade_005_SimpleSegmentation_binary	20hAPF	WT	200310	19.694	8.925	8.483192535	8.735588948	5.556747309	0.068687683	0.130216936	cut2	singleExponential		52	Kymograph_Blade_005_SimpleSegmentation_binary	20hAPF	WT	200310	0.51	1.560218544	cut2	doubleExponential
53	Kymograph_Blade_005_SimpleSegmentation_binary	20hAPF	WT	200310	13.76	7.98	7.89376406	cut2	slowExponential		53	Kymograph_Blade_005_SimpleSegmentation_binary	20hAPF	WT	200310	19.78	8.925	8.48706872	8.735588948	5.556747309	0.068687683	0.130216936	cut2	singleExponential		53	Kymograph_Blade_005_SimpleSegmentation_binary	20hAPF	WT	200310	0.52	1.583417143	cut2	doubleExponential
54	Kymograph_Blade_005_SimpleSegmentation_binary	20hAPF	WT	200310	13.846	7.98	7.912631874	cut2	slowExponential		54	Kymograph_Blade_005_SimpleSegmentation_binary	20hAPF	WT	200310	19.866	8.925	8.490885378	8.735588948	5.556747309	0.068687683	0.130216936	cut2	singleExponential		54	Kymograph_Blade_005_SimpleSegmentation_binary	20hAPF	WT	200310	0.53	1.606390954	cut2	doubleExponential
55	Kymograph_Blade_005_SimpleSegmentation_binary	20hAPF	WT	200310	13.932	7.98	7.931379022	cut2	slowExponential		55	Kymograph_Blade_005_SimpleSegmentation_binary	20hAPF	WT	200310	8.944	6.51	6.988710163	8.735588948	5.556747309	0.068687683	0.130216936	cut2	singleExponential		55	Kymograph_Blade_005_SimpleSegmentation_binary	20hAPF	WT	200310	0.54	1.62914279	cut2	doubleExponential
56	Kymograph_Blade_005_SimpleSegmentation_binary	20hAPF	WT	200310	4.73	4.935	5.057340384	cut2	slowExponential		56	Kymograph_Blade_005_SimpleSegmentation_binary	20hAPF	WT	200310	9.03	6.51	7.015537909	8.735588948	5.556747309	0.068687683	0.130216936	cut2	singleExponential		56	Kymograph_Blade_005_SimpleSegmentation_binary	20hAPF	WT	200310	0.55	1.651675428	cut2	doubleExponential
57	Kymograph_Blade_005_SimpleSegmentation_binary	20hAPF	WT	200310	14.104	7.77	7.968514398	cut2	slowExponential		57	Kymograph_Blade_005_SimpleSegmentation_binary	20hAPF	WT	200310	5.848	5.565	5.686047835	8.735588948	5.556747309	0.068687683	0.130216936	cut2	singleExponential		57	Kymograph_Blade_005_SimpleSegmentation_binary	20hAPF	WT	200310	0.56	1.67399161	cut2	doubleExponential
58	Kymograph_Blade_005_SimpleSegmentation_binary	20hAPF	WT	200310	14.19	7.77	7.986904155	cut2	slowExponential		58	Kymograph_Blade_005_SimpleSegmentation_binary	20hAPF	WT	200310	11.61	7.455	7.654408379	8.735588948	5.556747309	0.068687683	0.130216936	cut2	singleExponential		58	Kymograph_Blade_005_SimpleSegmentation_binary	20hAPF	WT	200310	0.57	1.696094042	cut2	doubleExponential
59	Kymograph_Blade_005_SimpleSegmentation_binary	20hAPF	WT	200310	14.276	7.875	8.005176302	cut2	slowExponential		59	Kymograph_Blade_005_SimpleSegmentation_binary	20hAPF	WT	200310	8.342	6.3	6.788827095	8.735588948	5.556747309	0.068687683	0.130216936	cut2	singleExponential		59	Kymograph_Blade_005_SimpleSegmentation_binary	20hAPF	WT	200310	0.58	1.717985396	cut2	doubleExponential
60	Kymograph_Blade_005_SimpleSegmentation_binary	20hAPF	WT	200310	14.362	7.98	8.023331592	cut2	slowExponential		60	Kymograph_Blade_005_SimpleSegmentation_binary	20hAPF	WT	200310	8.428	6.3	6.818724552	8.735588948	5.556747309	0.068687683	0.130216936	cut2	singleExponential		60	Kymograph_Blade_005_SimpleSegmentation_binary	20hAPF	WT	200310	0.59	1.739668311	cut2	doubleExponential
61	Kymograph_Blade_005_SimpleSegmentation_binary	20hAPF	WT	200310	5.16	5.25	5.240027957	cut2	slowExponential		61	Kymograph_Blade_005_SimpleSegmentation_binary	20hAPF	WT	200310	8.514	6.3	6.848162857	8.735588948	5.556747309	0.068687683	0.130216936	cut2	singleExponential		61	Kymograph_Blade_005_SimpleSegmentation_binary	20hAPF	WT	200310	0.6	1.761145392	cut2	doubleExponential
62	Kymograph_Blade_005_SimpleSegmentation_binary	20hAPF	WT	200310	13.416	7.98	7.817070521	cut2	slowExponential		62	Kymograph_Blade_005_SimpleSegmentation_binary	20hAPF	WT	200310	8.6	6.3	6.877149063	8.735588948	5.556747309	0.068687683	0.130216936	cut2	singleExponential		62	Kymograph_Blade_005_SimpleSegmentation_binary	20hAPF	WT	200310	0.61	1.782419209	cut2	doubleExponential
63	Kymograph_Blade_005_SimpleSegmentation_binary	20hAPF	WT	200310	14.62	8.085	8.077103765	cut2	slowExponential		63	Kymograph_Blade_005_SimpleSegmentation_binary	20hAPF	WT	200310	8.686	6.3	6.905690113	8.735588948	5.556747309	0.068687683	0.130216936	cut2	singleExponential		63	Kymograph_Blade_005_SimpleSegmentation_binary	20hAPF	WT	200310	0.62	1.803492302	cut2	doubleExponential
64	Kymograph_Blade_005_SimpleSegmentation_binary	20hAPF	WT	200310	14.706	8.19	8.094799051	cut2	slowExponential		64	Kymograph_Blade_005_SimpleSegmentation_binary	20hAPF	WT	200310	19.608	8.925	8.479255892	8.735588948	5.556747309	0.068687683	0.130216936	cut2	singleExponential		64	Kymograph_Blade_005_SimpleSegmentation_binary	20hAPF	WT	200310	0.63	1.824367177	cut2	doubleExponential
65	Kymograph_Blade_005_SimpleSegmentation_binary	20hAPF	WT	200310	14.792	8.085	8.112381168	cut2	slowExponential		65	Kymograph_Blade_005_SimpleSegmentation_binary	20hAPF	WT	200310	17.286	8.61	8.346289841	8.735588948	5.556747309	0.068687683	0.130216936	cut2	singleExponential		65	Kymograph_Blade_005_SimpleSegmentation_binary	20hAPF	WT	200310	0.64	1.845046309	cut2	doubleExponential
66	Kymograph_Blade_005_SimpleSegmentation_binary	20hAPF	WT	200310	4.386	4.935	4.906911544	cut2	slowExponential		66	Kymograph_Blade_005_SimpleSegmentation_binary	20hAPF	WT	200310	17.372	8.715	8.352268514	8.735588948	5.556747309	0.068687683	0.130216936	cut2	singleExponential		66	Kymograph_Blade_005_SimpleSegmentation_binary	20hAPF	WT	200310	0.65	1.86553214	cut2	doubleExponential
67	Kymograph_Blade_005_SimpleSegmentation_binary	20hAPF	WT	200310	4.472	4.935	4.944881452	cut2	slowExponential		67	Kymograph_Blade_005_SimpleSegmentation_binary	20hAPF	WT	200310	17.458	8.82	8.35815537	8.735588948	5.556747309	0.068687683	0.130216936	cut2	singleExponential		67	Kymograph_Blade_005_SimpleSegmentation_binary	20hAPF	WT	200310	0.66	1.885827083	cut2	doubleExponential
68	Kymograph_Blade_005_SimpleSegmentation_binary	20hAPF	WT	200310	4.558	4.935	4.982608528	cut2	slowExponential		68	Kymograph_Blade_005_SimpleSegmentation_binary	20hAPF	WT	200310	17.544	8.82	8.363951818	8.735588948	5.556747309	0.068687683	0.130216936	cut2	singleExponential		68	Kymograph_Blade_005_SimpleSegmentation_binary	20hAPF	WT	200310	0.67	1.905933518	cut2	doubleExponential
69	Kymograph_Blade_005_SimpleSegmentation_binary	20hAPF	WT	200310	1.032	2.625	3.218944913	cut2	slowExponential		69	Kymograph_Blade_005_SimpleSegmentation_binary	20hAPF	WT	200310	17.63	8.82	8.369659247	8.735588948	5.556747309	0.068687683	0.130216936	cut2	singleExponential		69	Kymograph_Blade_005_SimpleSegmentation_binary	20hAPF	WT	200310	0.68	1.925853797	cut2	doubleExponential
70	Kymograph_Blade_005_SimpleSegmentation_binary	20hAPF	WT	200310	18.748	8.82	8.810489508	cut2	slowExponential		70	Kymograph_Blade_005_SimpleSegmentation_binary	20hAPF	WT	200310	17.716	8.61	8.375279024	8.735588948	5.556747309	0.068687683	0.130216936	cut2	singleExponential		70	Kymograph_Blade_005_SimpleSegmentation_binary	20hAPF	WT	200310	0.69	1.94559024	cut2	doubleExponential
71	Kymograph_Blade_005_SimpleSegmentation_binary	20hAPF	WT	200310	18.834	8.82	8.823494503	cut2	slowExponential		71	Kymograph_Blade_005_SimpleSegmentation_binary	20hAPF	WT	200310	7.052	5.88	6.280120383	8.735588948	5.556747309	0.068687683	0.130216936	cut2	singleExponential		71	Kymograph_Blade_005_SimpleSegmentation_binary	20hAPF	WT	200310	0.7	1.965145139	cut2	doubleExponential
72	Kymograph_Blade_005_SimpleSegmentation_binary	20hAPF	WT	200310	18.92	8.82	8.836416327	cut2	slowExponential		72	Kymograph_Blade_005_SimpleSegmentation_binary	20hAPF	WT	200310	7.138	5.985	6.31783032	8.735588948	5.556747309	0.068687683	0.130216936	cut2	singleExponential		72	Kymograph_Blade_005_SimpleSegmentation_binary	20hAPF	WT	200310	0.71	1.984520755	cut2	doubleExponential
73	Kymograph_Blade_005_SimpleSegmentation_binary	20hAPF	WT	200310	8.342	6.3	6.424233025	cut2	slowExponential		73	Kymograph_Blade_005_SimpleSegmentation_binary	20hAPF	WT	200310	14.276	7.875	8.066423215	8.735588948	5.556747309	0.068687683	0.130216936	cut2	singleExponential		73	Kymograph_Blade_005_SimpleSegmentation_binary	20hAPF	WT	200310	0.72	2.003719324	cut2	doubleExponential
74	Kymograph_Blade_005_SimpleSegmentation_binary	20hAPF	WT	200310	8.428	6.3	6.452499067	cut2	slowExponential		74	Kymograph_Blade_005_SimpleSegmentation_binary	20hAPF	WT	200310	18.232	8.715	8.407230946	8.735588948	5.556747309	0.068687683	0.130216936	cut2	singleExponential		74	Kymograph_Blade_005_SimpleSegmentation_binary	20hAPF	WT	200310	0.73	2.022743048	cut2	doubleExponential
75	Kymograph_Blade_005_SimpleSegmentation_binary	20hAPF	WT	200310	8.514	6.3	6.480584336	cut2	slowExponential		75	Kymograph_Blade_005_SimpleSegmentation_binary	20hAPF	WT	200310	18.318	8.82	8.412273715	8.735588948	5.556747309	0.068687683	0.130216936	cut2	singleExponential		75	Kymograph_Blade_005_SimpleSegmentation_binary	20hAPF	WT	200310	0.74	2.041594106	cut2	doubleExponential
76	Kymograph_Blade_005_SimpleSegmentation_binary	20hAPF	WT	200310	8.6	6.3	6.50848999	cut2	slowExponential		76	Kymograph_Blade_005_SimpleSegmentation_binary	20hAPF	WT	200310	18.404	8.82	8.417239039	8.735588948	5.556747309	0.068687683	0.130216936	cut2	singleExponential		76	Kymograph_Blade_005_SimpleSegmentation_binary	20hAPF	WT	200310	0.75	2.060274646	cut2	doubleExponential
77	Kymograph_Blade_005_SimpleSegmentation_binary	20hAPF	WT	200310	8.686	6.3	6.536217175	cut2	slowExponential		77	Kymograph_Blade_005_SimpleSegmentation_binary	20hAPF	WT	200310	18.49	8.925	8.422128108	8.735588948	5.556747309	0.068687683	0.130216936	cut2	singleExponential		77	Kymograph_Blade_005_SimpleSegmentation_binary	20hAPF	WT	200310	0.76	2.078786791	cut2	doubleExponential
78	Kymograph_Blade_005_SimpleSegmentation_binary	20hAPF	WT	200310	8.772	6.405	6.563767035	cut2	slowExponential		78	Kymograph_Blade_005_SimpleSegmentation_binary	20hAPF	WT	200310	18.576	8.925	8.426942092	8.735588948	5.556747309	0.068687683	0.130216936	cut2	singleExponential		78	Kymograph_Blade_005_SimpleSegmentation_binary	20hAPF	WT	200310	0.77	2.097132634	cut2	doubleExponential
79	Kymograph_Blade_005_SimpleSegmentation_binary	20hAPF	WT	200310	8.858	6.615	6.591140702	cut2	slowExponential		79	Kymograph_Blade_005_SimpleSegmentation_binary	20hAPF	WT	200310	18.662	8.82	8.431682146	8.735588948	5.556747309	0.068687683	0.130216936	cut2	singleExponential		79	Kymograph_Blade_005_SimpleSegmentation_binary	20hAPF	WT	200310	0.78	2.115314245	cut2	doubleExponential
80	Kymograph_Blade_005_SimpleSegmentation_binary	20hAPF	WT	200310	8.944	6.51	6.618339304	cut2	slowExponential		80	Kymograph_Blade_005_SimpleSegmentation_binary	20hAPF	WT	200310	18.748	8.82	8.436349405	8.735588948	5.556747309	0.068687683	0.130216936	cut2	singleExponential		80	Kymograph_Blade_005_SimpleSegmentation_binary	20hAPF	WT	200310	0.79	2.133333665	cut2	doubleExponential
81	Kymograph_Blade_005_SimpleSegmentation_binary	20hAPF	WT	200310	9.03	6.51	6.64536396	cut2	slowExponential		81	Kymograph_Blade_005_SimpleSegmentation_binary	20hAPF	WT	200310	18.834	8.82	8.440944985	8.735588948	5.556747309	0.068687683	0.130216936	cut2	singleExponential		81	Kymograph_Blade_005_SimpleSegmentation_binary	20hAPF	WT	200310	0.8	2.151192909	cut2	doubleExponential
82	Kymograph_Blade_005_SimpleSegmentation_binary	20hAPF	WT	200310	9.116	6.51	6.672215783	cut2	slowExponential		82	Kymograph_Blade_005_SimpleSegmentation_binary	20hAPF	WT	200310	15.136	8.19	8.162371599	8.735588948	5.556747309	0.068687683	0.130216936	cut2	singleExponential		82	Kymograph_Blade_005_SimpleSegmentation_binary	20hAPF	WT	200310	0.81	2.168893969	cut2	doubleExponential
83	Kymograph_Blade_005_SimpleSegmentation_binary	20hAPF	WT	200310	9.202	6.51	6.698895878	cut2	slowExponential		83	Kymograph_Blade_005_SimpleSegmentation_binary	20hAPF	WT	200310	4.472	4.935	4.82918203	8.735588948	5.556747309	0.068687683	0.130216936	cut2	singleExponential		83	Kymograph_Blade_005_SimpleSegmentation_binary	20hAPF	WT	200310	0.82	2.186438808	cut2	doubleExponential
84	Kymograph_Blade_005_SimpleSegmentation_binary	20hAPF	WT	200310	9.288	6.825	6.725405344	cut2	slowExponential		84	Kymograph_Blade_005_SimpleSegmentation_binary	20hAPF	WT	200310	4.386	4.935	4.768253551	8.735588948	5.556747309	0.068687683	0.130216936	cut2	singleExponential		84	Kymograph_Blade_005_SimpleSegmentation_binary	20hAPF	WT	200310	0.83	2.203829367	cut2	doubleExponential
85	Kymograph_Blade_005_SimpleSegmentation_binary	20hAPF	WT	200310	9.374	6.825	6.75174527	cut2	slowExponential		85	Kymograph_Blade_005_SimpleSegmentation_binary	20hAPF	WT	200310	11.524	7.455	7.637545136	8.735588948	5.556747309	0.068687683	0.130216936	cut2	singleExponential		85	Kymograph_Blade_005_SimpleSegmentation_binary	20hAPF	WT	200310	0.84	2.221067561	cut2	doubleExponential
86	Kymograph_Blade_005_SimpleSegmentation_binary	20hAPF	WT	200310	9.46	6.825	6.777916743	cut2	slowExponential		86	Kymograph_Blade_005_SimpleSegmentation_binary	20hAPF	WT	200310	11.696	7.455	7.671012644	8.735588948	5.556747309	0.068687683	0.130216936	cut2	singleExponential		86	Kymograph_Blade_005_SimpleSegmentation_binary	20hAPF	WT	200310	0.85	2.23815528	cut2	doubleExponential
87	Kymograph_Blade_005_SimpleSegmentation_binary	20hAPF	WT	200310	9.546	6.825	6.803920839	cut2	slowExponential		87	Kymograph_Blade_005_SimpleSegmentation_binary	20hAPF	WT	200310	11.782	7.455	7.687361908	8.735588948	5.556747309	0.068687683	0.130216936	cut2	singleExponential		87	Kymograph_Blade_005_SimpleSegmentation_binary	20hAPF	WT	200310	0.86	2.255094392	cut2	doubleExponential
88	Kymograph_Blade_005_SimpleSegmentation_binary	20hAPF	WT	200310	9.632	6.825	6.829758629	cut2	slowExponential		88	Kymograph_Blade_005_SimpleSegmentation_binary	20hAPF	WT	200310	11.868	7.56	7.703460088	8.735588948	5.556747309	0.068687683	0.130216936	cut2	singleExponential		88	Kymograph_Blade_005_SimpleSegmentation_binary	20hAPF	WT	200310	0.87	2.271886739	cut2	doubleExponential
89	Kymograph_Blade_005_SimpleSegmentation_binary	20hAPF	WT	200310	9.718	6.825	6.855431175	cut2	slowExponential		89	Kymograph_Blade_005_SimpleSegmentation_binary	20hAPF	WT	200310	11.954	7.455	7.71931104	8.735588948	5.556747309	0.068687683	0.130216936	cut2	singleExponential		89	Kymograph_Blade_005_SimpleSegmentation_binary	20hAPF	WT	200310	0.88	2.28853414	cut2	doubleExponential
90	Kymograph_Blade_005_SimpleSegmentation_binary	20hAPF	WT	200310	9.804	6.93	6.880939536	cut2	slowExponential		90	Kymograph_Blade_005_SimpleSegmentation_binary	20hAPF	WT	200310	12.04	7.455	7.73491856	8.735588948	5.556747309	0.068687683	0.130216936	cut2	singleExponential		90	Kymograph_Blade_005_SimpleSegmentation_binary	20hAPF	WT	200310	0.89	2.305038392	cut2	doubleExponential
91	Kymograph_Blade_005_SimpleSegmentation_binary	20hAPF	WT	200310	9.89	6.93	6.906284761	cut2	slowExponential		91	Kymograph_Blade_005_SimpleSegmentation_binary	20hAPF	WT	200310	12.126	7.665	7.750286387	8.735588948	5.556747309	0.068687683	0.130216936	cut2	singleExponential		91	Kymograph_Blade_005_SimpleSegmentation_binary	20hAPF	WT	200310	0.9	2.321401269	cut2	doubleExponential
92	Kymograph_Blade_005_SimpleSegmentation_binary	20hAPF	WT	200310	9.976	7.035	6.931467893	cut2	slowExponential		92	Kymograph_Blade_005_SimpleSegmentation_binary	20hAPF	WT	200310	12.212	7.665	7.765418202	8.735588948	5.556747309	0.068687683	0.130216936	cut2	singleExponential		92	Kymograph_Blade_005_SimpleSegmentation_binary	20hAPF	WT	200310	0.91	2.337624521	cut2	doubleExponential
93	Kymograph_Blade_005_SimpleSegmentation_binary	20hAPF	WT	200310	10.062	7.035	6.956489969	cut2	slowExponential		93	Kymograph_Blade_005_SimpleSegmentation_binary	20hAPF	WT	200310	8.772	6.405	6.933792842	8.735588948	5.556747309	0.068687683	0.130216936	cut2	singleExponential		93	Kymograph_Blade_005_SimpleSegmentation_binary	20hAPF	WT	200310	0.92	2.353709876	cut2	doubleExponential
94	Kymograph_Blade_005_SimpleSegmentation_binary	20hAPF	WT	200310	10.148	7.035	6.981352019	cut2	slowExponential		94	Kymograph_Blade_005_SimpleSegmentation_binary	20hAPF	WT	200310	8.858	6.615	6.961463983	8.735588948	5.556747309	0.068687683	0.130216936	cut2	singleExponential		94	Kymograph_Blade_005_SimpleSegmentation_binary	20hAPF	WT	200310	0.93	2.369659043	cut2	doubleExponential
95	Kymograph_Blade_005_SimpleSegmentation_binary	20hAPF	WT	200310	10.234	7.035	7.006055067	cut2	slowExponential		95	Kymograph_Blade_005_SimpleSegmentation_binary	20hAPF	WT	200310	12.47	7.665	7.809433545	8.735588948	5.556747309	0.068687683	0.130216936	cut2	singleExponential		95	Kymograph_Blade_005_SimpleSegmentation_binary	20hAPF	WT	200310	0.94	2.385473704	cut2	doubleExponential
96	Kymograph_Blade_005_SimpleSegmentation_binary	20hAPF	WT	200310	14.018	7.875	7.950006274	cut2	slowExponential		96	Kymograph_Blade_005_SimpleSegmentation_binary	20hAPF	WT	200310	12.556	7.77	7.823657006	8.735588948	5.556747309	0.068687683	0.130216936	cut2	singleExponential		96	Kymograph_Blade_005_SimpleSegmentation_binary	20hAPF	WT	200310	0.95	2.401155524	cut2	doubleExponential
97	Kymograph_Blade_005_SimpleSegmentation_binary	20hAPF	WT	200310	17.63	8.82	8.633607553	cut2	slowExponential		97	Kymograph_Blade_005_SimpleSegmentation_binary	20hAPF	WT	200310	9.116	6.51	7.041953647	8.735588948	5.556747309	0.068687683	0.130216936	cut2	singleExponential		97	Kymograph_Blade_005_SimpleSegmentation_binary	20hAPF	WT	200310	0.96	2.416706146	cut2	doubleExponential
98	Kymograph_Blade_005_SimpleSegmentation_binary	20hAPF	WT	200310	17.716	8.61	8.647743778	cut2	slowExponential		98	Kymograph_Blade_005_SimpleSegmentation_binary	20hAPF	WT	200310	16.684	8.19	8.301745078	8.735588948	5.556747309	0.068687683	0.130216936	cut2	singleExponential		98	Kymograph_Blade_005_SimpleSegmentation_binary	20hAPF	WT	200310	0.97	2.432127189	cut2	doubleExponential
99	Kymograph_Blade_005_SimpleSegmentation_binary	20hAPF	WT	200310	17.802	8.61	8.661789597	cut2	slowExponential		99	Kymograph_Blade_005_SimpleSegmentation_binary	20hAPF	WT	200310	16.77	8.295	8.308407849	8.735588948	5.556747309	0.068687683	0.130216936	cut2	singleExponential		99	Kymograph_Blade_005_SimpleSegmentation_binary	20hAPF	WT	200310	0.98	2.447420256	cut2	doubleExponential
100	Kymograph_Blade_005_SimpleSegmentation_binary	20hAPF	WT	200310	17.888	8.715	8.675745587	cut2	slowExponential		100	Kymograph_Blade_005_SimpleSegmentation_binary	20hAPF	WT	200310	16.856	8.4	8.314968297	8.735588948	5.556747309	0.068687683	0.130216936	cut2	singleExponential		100	Kymograph_Blade_005_SimpleSegmentation_binary	20hAPF	WT	200310	0.99	2.462586926	cut2	doubleExponential
101	Kymograph_Blade_005_SimpleSegmentation_binary	20hAPF	WT	200310	14.448	8.085	8.041370771	cut2	slowExponential		101	Kymograph_Blade_005_SimpleSegmentation_binary	20hAPF	WT	200310	16.942	8.4	8.321427992	8.735588948	5.556747309	0.068687683	0.130216936	cut2	singleExponential		101	Kymograph_Blade_005_SimpleSegmentation_binary	20hAPF	WT	200310	1	2.47762876	cut2	doubleExponential
102	Kymograph_Blade_005_SimpleSegmentation_binary	20hAPF	WT	200310	14.534	8.085	8.059294583	cut2	slowExponential		102	Kymograph_Blade_005_SimpleSegmentation_binary	20hAPF	WT	200310	17.028	8.4	8.327788482	8.735588948	5.556747309	0.068687683	0.130216936	cut2	singleExponential		102	Kymograph_Blade_005_SimpleSegmentation_binary	20hAPF	WT	200310	1.01	2.492547299	cut2	doubleExponential
103	Kymograph_Blade_005_SimpleSegmentation_binary	20hAPF	WT	200310	18.146	8.82	8.717080313	cut2	slowExponential		103	Kymograph_Blade_005_SimpleSegmentation_binary	20hAPF	WT	200310	17.114	8.505	8.33405129	8.735588948	5.556747309	0.068687683	0.130216936	cut2	singleExponential		103	Kymograph_Blade_005_SimpleSegmentation_binary	20hAPF	WT	200310	1.02	2.507344062	cut2	doubleExponential
104	Kymograph_Blade_005_SimpleSegmentation_binary	20hAPF	WT	200310	18.232	8.715	8.730682697	cut2	slowExponential		104	Kymograph_Blade_005_SimpleSegmentation_binary	20hAPF	WT	200310	17.2	8.61	8.340217918	8.735588948	5.556747309	0.068687683	0.130216936	cut2	singleExponential		104	Kymograph_Blade_005_SimpleSegmentation_binary	20hAPF	WT	200310	1.03	2.522020551	cut2	doubleExponential
105	Kymograph_Blade_005_SimpleSegmentation_binary	20hAPF	WT	200310	18.318	8.82	8.744198089	cut2	slowExponential		105	Kymograph_Blade_005_SimpleSegmentation_binary	20hAPF	WT	200310	13.588	7.77	7.978224025	8.735588948	5.556747309	0.068687683	0.130216936	cut2	singleExponential		105	Kymograph_Blade_005_SimpleSegmentation_binary	20hAPF	WT	200310	1.04	2.53657825	cut2	doubleExponential
106	Kymograph_Blade_005_SimpleSegmentation_binary	20hAPF	WT	200310	18.404	8.82	8.757627045	cut2	slowExponential		106	Kymograph_Blade_005_SimpleSegmentation_binary	20hAPF	WT	200310	13.674	7.875	7.989855281	8.735588948	5.556747309	0.068687683	0.130216936	cut2	singleExponential		106	Kymograph_Blade_005_SimpleSegmentation_binary	20hAPF	WT	200310	1.05	2.55101862	cut2	doubleExponential
107	Kymograph_Blade_005_SimpleSegmentation_binary	20hAPF	WT	200310	18.49	8.925	8.770970117	cut2	slowExponential		107	Kymograph_Blade_005_SimpleSegmentation_binary	20hAPF	WT	200310	13.76	7.98	8.001307909	8.735588948	5.556747309	0.068687683	0.130216936	cut2	singleExponential		107	Kymograph_Blade_005_SimpleSegmentation_binary	20hAPF	WT	200310	1.06	2.565343108	cut2	doubleExponential
108	Kymograph_Blade_005_SimpleSegmentation_binary	20hAPF	WT	200310	18.576	8.925	8.784227855	cut2	slowExponential		108	Kymograph_Blade_005_SimpleSegmentation_binary	20hAPF	WT	200310	13.846	7.98	8.012584653	8.735588948	5.556747309	0.068687683	0.130216936	cut2	singleExponential		108	Kymograph_Blade_005_SimpleSegmentation_binary	20hAPF	WT	200310	1.07	2.579553139	cut2	doubleExponential
109	Kymograph_Blade_005_SimpleSegmentation_binary	20hAPF	WT	200310	7.912	6.195	6.280150241	cut2	slowExponential		109	Kymograph_Blade_005_SimpleSegmentation_binary	20hAPF	WT	200310	13.932	7.98	8.023688215	8.735588948	5.556747309	0.068687683	0.130216936	cut2	singleExponential		109	Kymograph_Blade_005_SimpleSegmentation_binary	20hAPF	WT	200310	1.08	2.593650123	cut2	doubleExponential
110	Kymograph_Blade_005_SimpleSegmentation_binary	20hAPF	WT	200310	1.118	2.625	3.26771003	cut2	slowExponential		110	Kymograph_Blade_005_SimpleSegmentation_binary	20hAPF	WT	200310	14.018	7.875	8.034621253	8.735588948	5.556747309	0.068687683	0.130216936	cut2	singleExponential		110	Kymograph_Blade_005_SimpleSegmentation_binary	20hAPF	WT	200310	1.09	2.607635449	cut2	doubleExponential
111	Kymograph_Blade_005_SimpleSegmentation_binary	20hAPF	WT	200310	1.204	2.625	3.316163274	cut2	slowExponential		111	Kymograph_Blade_005_SimpleSegmentation_binary	20hAPF	WT	200310	14.104	7.77	8.045386386	8.735588948	5.556747309	0.068687683	0.130216936	cut2	singleExponential		111	Kymograph_Blade_005_SimpleSegmentation_binary	20hAPF	WT	200310	1.1	2.621510489	cut2	doubleExponential
112	Kymograph_Blade_005_SimpleSegmentation_binary	20hAPF	WT	200310	1.29	2.73	3.364306641	cut2	slowExponential		112	Kymograph_Blade_005_SimpleSegmentation_binary	20hAPF	WT	200310	14.19	7.77	8.055986194	8.735588948	5.556747309	0.068687683	0.130216936	cut2	singleExponential		112	Kymograph_Blade_005_SimpleSegmentation_binary	20hAPF	WT	200310	1.11	2.635276601	cut2	doubleExponential
113	Kymograph_Blade_005_SimpleSegmentation_binary	20hAPF	WT	200310	1.376	2.835	3.412142113	cut2	slowExponential		113	Kymograph_Blade_005_SimpleSegmentation_binary	20hAPF	WT	200310	10.492	7.245	7.413450577	8.735588948	5.556747309	0.068687683	0.130216936	cut2	singleExponential		113	Kymograph_Blade_005_SimpleSegmentation_binary	20hAPF	WT	200310	1.12	2.64893512	cut2	doubleExponential
114	Kymograph_Blade_005_SimpleSegmentation_binary	20hAPF	WT	200310	1.462	3.15	3.459671657	cut2	slowExponential		114	Kymograph_Blade_005_SimpleSegmentation_binary	20hAPF	WT	200310	7.31	5.88	6.391521692	8.735588948	5.556747309	0.068687683	0.130216936	cut2	singleExponential		114	Kymograph_Blade_005_SimpleSegmentation_binary	20hAPF	WT	200310	1.13	2.66248737	cut2	doubleExponential
115	Kymograph_Blade_005_SimpleSegmentation_binary	20hAPF	WT	200310	1.548	3.255	3.506897232	cut2	slowExponential		115	Kymograph_Blade_005_SimpleSegmentation_binary	20hAPF	WT	200310	7.396	5.88	6.427520779	8.735588948	5.556747309	0.068687683	0.130216936	cut2	singleExponential		115	Kymograph_Blade_005_SimpleSegmentation_binary	20hAPF	WT	200310	1.14	2.675934652	cut2	doubleExponential
116	Kymograph_Blade_005_SimpleSegmentation_binary	20hAPF	WT	200310	1.634	3.255	3.55382078	cut2	slowExponential		116	Kymograph_Blade_005_SimpleSegmentation_binary	20hAPF	WT	200310	7.482	5.985	6.462967009	8.735588948	5.556747309	0.068687683	0.130216936	cut2	singleExponential		116	Kymograph_Blade_005_SimpleSegmentation_binary	20hAPF	WT	200310	1.15	2.689278256	cut2	doubleExponential
117	Kymograph_Blade_005_SimpleSegmentation_binary	20hAPF	WT	200310	1.72	3.255	3.600444235	cut2	slowExponential		117	Kymograph_Blade_005_SimpleSegmentation_binary	20hAPF	WT	200310	7.568	5.985	6.497868872	8.735588948	5.556747309	0.068687683	0.130216936	cut2	singleExponential		117	Kymograph_Blade_005_SimpleSegmentation_binary	20hAPF	WT	200310	1.16	2.702519453	cut2	doubleExponential
118	Kymograph_Blade_005_SimpleSegmentation_binary	20hAPF	WT	200310	1.806	3.36	3.646769513	cut2	slowExponential		118	Kymograph_Blade_005_SimpleSegmentation_binary	20hAPF	WT	200310	7.654	6.195	6.532234729	8.735588948	5.556747309	0.068687683	0.130216936	cut2	singleExponential		118	Kymograph_Blade_005_SimpleSegmentation_binary	20hAPF	WT	200310	1.17	2.715659497	cut2	doubleExponential
119	Kymograph_Blade_005_SimpleSegmentation_binary	20hAPF	WT	200310	1.892	3.57	3.692798524	cut2	slowExponential		119	Kymograph_Blade_005_SimpleSegmentation_binary	20hAPF	WT	200310	7.74	5.985	6.566072811	8.735588948	5.556747309	0.068687683	0.130216936	cut2	singleExponential		119	Kymograph_Blade_005_SimpleSegmentation_binary	20hAPF	WT	200310	1.18	2.728699628	cut2	doubleExponential
120	Kymograph_Blade_005_SimpleSegmentation_binary	20hAPF	WT	200310	1.978	3.57	3.738533161	cut2	slowExponential		120	Kymograph_Blade_005_SimpleSegmentation_binary	20hAPF	WT	200310	7.826	6.09	6.599391224	8.735588948	5.556747309	0.068687683	0.130216936	cut2	singleExponential		120	Kymograph_Blade_005_SimpleSegmentation_binary	20hAPF	WT	200310	1.19	2.741641069	cut2	doubleExponential
121	Kymograph_Blade_005_SimpleSegmentation_binary	20hAPF	WT	200310	2.064	3.57	3.783975307	cut2	slowExponential		121	Kymograph_Blade_005_SimpleSegmentation_binary	20hAPF	WT	200310	7.912	6.195	6.632197948	8.735588948	5.556747309	0.068687683	0.130216936	cut2	singleExponential		121	Kymograph_Blade_005_SimpleSegmentation_binary	20hAPF	WT	200310	1.2	2.754485028	cut2	doubleExponential
122	Kymograph_Blade_005_SimpleSegmentation_binary	20hAPF	WT	200310	2.15	3.57	3.829126832	cut2	slowExponential		122	Kymograph_Blade_005_SimpleSegmentation_binary	20hAPF	WT	200310	7.998	6.195	6.664500842	8.735588948	5.556747309	0.068687683	0.130216936	cut2	singleExponential		122	Kymograph_Blade_005_SimpleSegmentation_binary	20hAPF	WT	200310	1.21	2.767232697	cut2	doubleExponential
123	Kymograph_Blade_005_SimpleSegmentation_binary	20hAPF	WT	200310	2.236	3.675	3.873989596	cut2	slowExponential		123	Kymograph_Blade_005_SimpleSegmentation_binary	20hAPF	WT	200310	4.3	4.935	4.706374767	8.735588948	5.556747309	0.068687683	0.130216936	cut2	singleExponential		123	Kymograph_Blade_005_SimpleSegmentation_binary	20hAPF	WT	200310	1.22	2.779885253	cut2	doubleExponential
124	Kymograph_Blade_005_SimpleSegmentation_binary	20hAPF	WT	200310	12.814	7.77	7.678028324	cut2	slowExponential		124	Kymograph_Blade_005_SimpleSegmentation_binary	20hAPF	WT	200310	11.438	7.455	7.620418877	8.735588948	5.556747309	0.068687683	0.130216936	cut2	singleExponential		124	Kymograph_Blade_005_SimpleSegmentation_binary	20hAPF	WT	200310	1.23	2.79244386	cut2	doubleExponential
125	Kymograph_Blade_005_SimpleSegmentation_binary	20hAPF	WT	200310	12.9	7.665	7.698275854	cut2	slowExponential		125	Kymograph_Blade_005_SimpleSegmentation_binary	20hAPF	WT	200310	12.814	7.77	7.865030132	8.735588948	5.556747309	0.068687683	0.130216936	cut2	singleExponential		125	Kymograph_Blade_005_SimpleSegmentation_binary	20hAPF	WT	200310	1.24	2.804909664	cut2	doubleExponential
126	Kymograph_Blade_005_SimpleSegmentation_binary	20hAPF	WT	200310	12.986	7.875	7.718393892	cut2	slowExponential		126	Kymograph_Blade_005_SimpleSegmentation_binary	20hAPF	WT	200310	1.032	2.625	1.480630165	8.735588948	5.556747309	0.068687683	0.130216936	cut2	singleExponential		126	Kymograph_Blade_005_SimpleSegmentation_binary	20hAPF	WT	200310	1.25	2.817283798	cut2	doubleExponential
127	Kymograph_Blade_005_SimpleSegmentation_binary	20hAPF	WT	200310	13.072	7.875	7.738383268	cut2	slowExponential		127	Kymograph_Blade_005_SimpleSegmentation_binary	20hAPF	WT	200310	1.118	2.625	1.592048424	8.735588948	5.556747309	0.068687683	0.130216936	cut2	singleExponential		127	Kymograph_Blade_005_SimpleSegmentation_binary	20hAPF	WT	200310	1.26	2.829567381	cut2	doubleExponential
128	Kymograph_Blade_005_SimpleSegmentation_binary	20hAPF	WT	200310	13.158	7.875	7.758244803	cut2	slowExponential		128	Kymograph_Blade_005_SimpleSegmentation_binary	20hAPF	WT	200310	1.204	2.625	1.701755574	8.735588948	5.556747309	0.068687683	0.130216936	cut2	singleExponential		128	Kymograph_Blade_005_SimpleSegmentation_binary	20hAPF	WT	200310	1.27	2.841761516	cut2	doubleExponential
129	Kymograph_Blade_005_SimpleSegmentation_binary	20hAPF	WT	200310	13.244	7.98	7.777979317	cut2	slowExponential		129	Kymograph_Blade_005_SimpleSegmentation_binary	20hAPF	WT	200310	1.29	2.73	1.809777893	8.735588948	5.556747309	0.068687683	0.130216936	cut2	singleExponential		129	Kymograph_Blade_005_SimpleSegmentation_binary	20hAPF	WT	200310	1.28	2.853867296	cut2	doubleExponential
130	Kymograph_Blade_005_SimpleSegmentation_binary	20hAPF	WT	200310	13.33	7.98	7.79758762	cut2	slowExponential		130	Kymograph_Blade_005_SimpleSegmentation_binary	20hAPF	WT	200310	1.376	2.835	1.916141255	8.735588948	5.556747309	0.068687683	0.130216936	cut2	singleExponential		130	Kymograph_Blade_005_SimpleSegmentation_binary	20hAPF	WT	200310	1.29	2.865885795	cut2	doubleExponential
131	Kymograph_Blade_005_SimpleSegmentation_binary	20hAPF	WT	200310	2.924	4.2	4.222715434	cut2	slowExponential		131	Kymograph_Blade_005_SimpleSegmentation_binary	20hAPF	WT	200310	1.462	3.15	2.020871139	8.735588948	5.556747309	0.068687683	0.130216936	cut2	singleExponential		131	Kymograph_Blade_005_SimpleSegmentation_binary	20hAPF	WT	200310	1.3	2.877818076	cut2	doubleExponential
132	Kymograph_Blade_005_SimpleSegmentation_binary	20hAPF	WT	200310	3.01	4.2	4.265061044	cut2	slowExponential		132	Kymograph_Blade_005_SimpleSegmentation_binary	20hAPF	WT	200310	1.548	3.255	2.123992631	8.735588948	5.556747309	0.068687683	0.130216936	cut2	singleExponential		132	Kymograph_Blade_005_SimpleSegmentation_binary	20hAPF	WT	200310	1.31	2.889665189	cut2	doubleExponential
133	Kymograph_Blade_005_SimpleSegmentation_binary	20hAPF	WT	200310	3.096	4.2	4.307135838	cut2	slowExponential		133	Kymograph_Blade_005_SimpleSegmentation_binary	20hAPF	WT	200310	12.298	7.77	7.78031763	8.735588948	5.556747309	0.068687683	0.130216936	cut2	singleExponential		133	Kymograph_Blade_005_SimpleSegmentation_binary	20hAPF	WT	200310	1.32	2.90142817	cut2	doubleExponential
134	Kymograph_Blade_005_SimpleSegmentation_binary	20hAPF	WT	200310	3.182	4.305	4.348941547	cut2	slowExponential		134	Kymograph_Blade_005_SimpleSegmentation_binary	20hAPF	WT	200310	12.384	7.665	7.79498824	8.735588948	5.556747309	0.068687683	0.130216936	cut2	singleExponential		134	Kymograph_Blade_005_SimpleSegmentation_binary	20hAPF	WT	200310	1.33	2.913108041	cut2	doubleExponential
135	Kymograph_Blade_005_SimpleSegmentation_binary	20hAPF	WT	200310	3.268	4.305	4.390479892	cut2	slowExponential		135	Kymograph_Blade_005_SimpleSegmentation_binary	20hAPF	WT	200310	1.806	3.36	2.423951868	8.735588948	5.556747309	0.068687683	0.130216936	cut2	singleExponential		135	Kymograph_Blade_005_SimpleSegmentation_binary	20hAPF	WT	200310	1.34	2.924705812	cut2	doubleExponential
136	Kymograph_Blade_005_SimpleSegmentation_binary	20hAPF	WT	200310	3.354	4.305	4.431752582	cut2	slowExponential		136	Kymograph_Blade_005_SimpleSegmentation_binary	20hAPF	WT	200310	1.892	3.57	2.520883034	8.735588948	5.556747309	0.068687683	0.130216936	cut2	singleExponential		136	Kymograph_Blade_005_SimpleSegmentation_binary	20hAPF	WT	200310	1.35	2.936222479	cut2	doubleExponential
137	Kymograph_Blade_005_SimpleSegmentation_binary	20hAPF	WT	200310	3.44	4.515	4.472761318	cut2	slowExponential		137	Kymograph_Blade_005_SimpleSegmentation_binary	20hAPF	WT	200310	12.642	7.77	7.837662029	8.735588948	5.556747309	0.068687683	0.130216936	cut2	singleExponential		137	Kymograph_Blade_005_SimpleSegmentation_binary	20hAPF	WT	200310	1.36	2.947659027	cut2	doubleExponential
138	Kymograph_Blade_005_SimpleSegmentation_binary	20hAPF	WT	200310	3.526	4.515	4.513507787	cut2	slowExponential		138	Kymograph_Blade_005_SimpleSegmentation_binary	20hAPF	WT	200310	6.966	5.88	6.241822283	8.735588948	5.556747309	0.068687683	0.130216936	cut2	singleExponential		138	Kymograph_Blade_005_SimpleSegmentation_binary	20hAPF	WT	200310	1.37	2.959016428	cut2	doubleExponential
139	Kymograph_Blade_005_SimpleSegmentation_binary	20hAPF	WT	200310	3.612	4.62	4.553993667	cut2	slowExponential		139	Kymograph_Blade_005_SimpleSegmentation_binary	20hAPF	WT	200310	5.934	5.565	5.732881259	8.735588948	5.556747309	0.068687683	0.130216936	cut2	singleExponential		139	Kymograph_Blade_005_SimpleSegmentation_binary	20hAPF	WT	200310	1.38	2.970295641	cut2	doubleExponential
140	Kymograph_Blade_005_SimpleSegmentation_binary	20hAPF	WT	200310	3.698	4.62	4.594220623	cut2	slowExponential		140	Kymograph_Blade_005_SimpleSegmentation_binary	20hAPF	WT	200310	6.02	5.67	5.778995438	8.735588948	5.556747309	0.068687683	0.130216936	cut2	singleExponential		140	Kymograph_Blade_005_SimpleSegmentation_binary	20hAPF	WT	200310	1.39	2.981497613	cut2	doubleExponential
141	Kymograph_Blade_005_SimpleSegmentation_binary	20hAPF	WT	200310	17.974	8.715	8.689612323	cut2	slowExponential		141	Kymograph_Blade_005_SimpleSegmentation_binary	20hAPF	WT	200310	6.106	5.67	5.824401416	8.735588948	5.556747309	0.068687683	0.130216936	cut2	singleExponential		141	Kymograph_Blade_005_SimpleSegmentation_binary	20hAPF	WT	200310	1.4	2.992623279	cut2	doubleExponential
142	Kymograph_Blade_005_SimpleSegmentation_binary	20hAPF	WT	200310	18.06	8.82	8.703390376	cut2	slowExponential		142	Kymograph_Blade_005_SimpleSegmentation_binary	20hAPF	WT	200310	6.192	5.67	5.869110071	8.735588948	5.556747309	0.068687683	0.130216936	cut2	singleExponential		142	Kymograph_Blade_005_SimpleSegmentation_binary	20hAPF	WT	200310	1.41	3.003673562	cut2	doubleExponential
143	Kymograph_Blade_005_SimpleSegmentation_binary	20hAPF	WT	200310	3.956	4.725	4.713364459	cut2	slowExponential		143	Kymograph_Blade_005_SimpleSegmentation_binary	20hAPF	WT	200310	6.278	5.67	5.913132111	8.735588948	5.556747309	0.068687683	0.130216936	cut2	singleExponential		143	Kymograph_Blade_005_SimpleSegmentation_binary	20hAPF	WT	200310	1.42	3.014649374	cut2	doubleExponential
144	Kymograph_Blade_005_SimpleSegmentation_binary	20hAPF	WT	200310	4.042	4.83	4.752572177	cut2	slowExponential		144	Kymograph_Blade_005_SimpleSegmentation_binary	20hAPF	WT	200310	6.364	5.88	5.956478081	8.735588948	5.556747309	0.068687683	0.130216936	cut2	singleExponential		144	Kymograph_Blade_005_SimpleSegmentation_binary	20hAPF	WT	200310	1.43	3.025551615	cut2	doubleExponential
145	Kymograph_Blade_005_SimpleSegmentation_binary	20hAPF	WT	200310	4.128	4.935	4.791529145	cut2	slowExponential		145	Kymograph_Blade_005_SimpleSegmentation_binary	20hAPF	WT	200310	6.45	5.88	5.999158364	8.735588948	5.556747309	0.068687683	0.130216936	cut2	singleExponential		145	Kymograph_Blade_005_SimpleSegmentation_binary	20hAPF	WT	200310	1.44	3.036381173	cut2	doubleExponential
146	Kymograph_Blade_005_SimpleSegmentation_binary	20hAPF	WT	200310	4.214	4.935	4.830236969	cut2	slowExponential		146	Kymograph_Blade_005_SimpleSegmentation_binary	20hAPF	WT	200310	6.536	5.985	6.041183184	8.735588948	5.556747309	0.068687683	0.130216936	cut2	singleExponential		146	Kymograph_Blade_005_SimpleSegmentation_binary	20hAPF	WT	200310	1.45	3.047138925	cut2	doubleExponential
147	Kymograph_Blade_005_SimpleSegmentation_binary	20hAPF	WT	200310	4.3	4.935	4.868697241	cut2	slowExponential		147	Kymograph_Blade_005_SimpleSegmentation_binary	20hAPF	WT	200310	6.622	5.88	6.082562605	8.735588948	5.556747309	0.068687683	0.130216936	cut2	singleExponential		147	Kymograph_Blade_005_SimpleSegmentation_binary	20hAPF	WT	200310	1.46	3.057825738	cut2	doubleExponential
148	Kymograph_Blade_005_SimpleSegmentation_binary	20hAPF	WT	200310	7.826	6.09	6.250774866	cut2	slowExponential		148	Kymograph_Blade_005_SimpleSegmentation_binary	20hAPF	WT	200310	6.708	5.88	6.123306542	8.735588948	5.556747309	0.068687683	0.130216936	cut2	singleExponential		148	Kymograph_Blade_005_SimpleSegmentation_binary	20hAPF	WT	200310	1.47	3.068442466	cut2	doubleExponential
149	Kymograph_Blade_005_SimpleSegmentation_binary	20hAPF	WT	200310	11.352	7.35	7.31317938	cut2	slowExponential		149	Kymograph_Blade_005_SimpleSegmentation_binary	20hAPF	WT	200310	6.794	5.88	6.163424751	8.735588948	5.556747309	0.068687683	0.130216936	cut2	singleExponential		149	Kymograph_Blade_005_SimpleSegmentation_binary	20hAPF	WT	200310	1.48	3.078989953	cut2	doubleExponential
150	Kymograph_Blade_005_SimpleSegmentation_binary	20hAPF	WT	200310	7.998	6.195	6.309337749	cut2	slowExponential		150	Kymograph_Blade_005_SimpleSegmentation_binary	20hAPF	WT	200310	6.88	5.985	6.202926844	8.735588948	5.556747309	0.068687683	0.130216936	cut2	singleExponential		150	Kymograph_Blade_005_SimpleSegmentation_binary	20hAPF	WT	200310	1.49	3.089469034	cut2	doubleExponential
151	Kymograph_Blade_005_SimpleSegmentation_binary	20hAPF	WT	200310	8.084	6.195	6.338338591	cut2	slowExponential		151	Kymograph_Blade_005_SimpleSegmentation_binary	20hAPF	WT	200310	11.266	7.35	7.585360833	8.735588948	5.556747309	0.068687683	0.130216936	cut2	singleExponential		151	Kymograph_Blade_005_SimpleSegmentation_binary	20hAPF	WT	200310	1.5	3.09988053	cut2	doubleExponential
152	Kymograph_Blade_005_SimpleSegmentation_binary	20hAPF	WT	200310	8.17	6.3	6.367153962	cut2	slowExponential		152	Kymograph_Blade_005_SimpleSegmentation_binary	20hAPF	WT	200310	3.354	4.305	3.958578866	8.735588948	5.556747309	0.068687683	0.130216936	cut2	singleExponential		152	Kymograph_Blade_005_SimpleSegmentation_binary	20hAPF	WT	200310	1.51	3.110225254	cut2	doubleExponential
153	Kymograph_Blade_005_SimpleSegmentation_binary	20hAPF	WT	200310	8.256	6.3	6.395785047	cut2	slowExponential		153	Kymograph_Blade_005_SimpleSegmentation_binary	20hAPF	WT	200310	3.44	4.515	4.03194195	8.735588948	5.556747309	0.068687683	0.130216936	cut2	singleExponential		153	Kymograph_Blade_005_SimpleSegmentation_binary	20hAPF	WT	200310	1.52	3.120504009	cut2	doubleExponential
154	Kymograph_Blade_005_SimpleSegmentation_binary	20hAPF	WT	200310	11.782	7.455	7.424648858	cut2	slowExponential		154	Kymograph_Blade_005_SimpleSegmentation_binary	20hAPF	WT	200310	3.526	4.515	4.104178358	8.735588948	5.556747309	0.068687683	0.130216936	cut2	singleExponential		154	Kymograph_Blade_005_SimpleSegmentation_binary	20hAPF	WT	200310	1.53	3.130717586	cut2	doubleExponential
155	Kymograph_Blade_005_SimpleSegmentation_binary	20hAPF	WT	200310	11.868	7.56	7.446516848	cut2	slowExponential		155	Kymograph_Blade_005_SimpleSegmentation_binary	20hAPF	WT	200310	14.362	7.98	8.076699949	8.735588948	5.556747309	0.068687683	0.130216936	cut2	singleExponential		155	Kymograph_Blade_005_SimpleSegmentation_binary	20hAPF	WT	200310	1.54	3.140866766	cut2	doubleExponential
156	Kymograph_Blade_005_SimpleSegmentation_binary	20hAPF	WT	200310	11.954	7.455	7.468244984	cut2	slowExponential		156	Kymograph_Blade_005_SimpleSegmentation_binary	20hAPF	WT	200310	14.448	8.085	8.086818857	8.735588948	5.556747309	0.068687683	0.130216936	cut2	singleExponential		156	Kymograph_Blade_005_SimpleSegmentation_binary	20hAPF	WT	200310	1.55	3.150952323	cut2	doubleExponential
157	Kymograph_Blade_005_SimpleSegmentation_binary	20hAPF	WT	200310	12.04	7.455	7.48983416	cut2	slowExponential		157	Kymograph_Blade_005_SimpleSegmentation_binary	20hAPF	WT	200310	14.534	8.085	8.096782365	8.735588948	5.556747309	0.068687683	0.130216936	cut2	singleExponential		157	Kymograph_Blade_005_SimpleSegmentation_binary	20hAPF	WT	200310	1.56	3.160975017	cut2	doubleExponential
158	Kymograph_Blade_005_SimpleSegmentation_binary	20hAPF	WT	200310	12.126	7.665	7.511285265	cut2	slowExponential		158	Kymograph_Blade_005_SimpleSegmentation_binary	20hAPF	WT	200310	14.62	8.085	8.106592857	8.735588948	5.556747309	0.068687683	0.130216936	cut2	singleExponential		158	Kymograph_Blade_005_SimpleSegmentation_binary	20hAPF	WT	200310	1.57	3.170935602	cut2	doubleExponential
159	Kymograph_Blade_005_SimpleSegmentation_binary	20hAPF	WT	200310	12.212	7.665	7.532599182	cut2	slowExponential		159	Kymograph_Blade_005_SimpleSegmentation_binary	20hAPF	WT	200310	14.706	8.19	8.116252684	8.735588948	5.556747309	0.068687683	0.130216936	cut2	singleExponential		159	Kymograph_Blade_005_SimpleSegmentation_binary	20hAPF	WT	200310	1.58	3.180834819	cut2	doubleExponential
160	Kymograph_Blade_005_SimpleSegmentation_binary	20hAPF	WT	200310	12.298	7.77	7.553776787	cut2	slowExponential		160	Kymograph_Blade_005_SimpleSegmentation_binary	20hAPF	WT	200310	0	0	0	8.735588948	5.556747309	0.068687683	0.130216936	cut2	singleExponential		160	Kymograph_Blade_005_SimpleSegmentation_binary	20hAPF	WT	200310	1.59	3.190673403	cut2	doubleExponential
161	Kymograph_Blade_005_SimpleSegmentation_binary	20hAPF	WT	200310	12.384	7.665	7.574818954	cut2	slowExponential		161	Kymograph_Blade_005_SimpleSegmentation_binary	20hAPF	WT	200310	14.964	8.085	8.144351138	8.735588948	5.556747309	0.068687683	0.130216936	cut2	singleExponential		161	Kymograph_Blade_005_SimpleSegmentation_binary	20hAPF	WT	200310	1.6	3.200452078	cut2	doubleExponential
162	Kymograph_Blade_005_SimpleSegmentation_binary	20hAPF	WT	200310	12.47	7.665	7.595726548	cut2	slowExponential		162	Kymograph_Blade_005_SimpleSegmentation_binary	20hAPF	WT	200310	15.05	8.085	8.153431091	8.735588948	5.556747309	0.068687683	0.130216936	cut2	singleExponential		162	Kymograph_Blade_005_SimpleSegmentation_binary	20hAPF	WT	200310	1.61	3.210171559	cut2	doubleExponential
163	Kymograph_Blade_005_SimpleSegmentation_binary	20hAPF	WT	200310	17.372	8.715	8.590650599	cut2	slowExponential		163	Kymograph_Blade_005_SimpleSegmentation_binary	20hAPF	WT	200310	11.352	7.35	7.603025497	8.735588948	5.556747309	0.068687683	0.130216936	cut2	singleExponential		163	Kymograph_Blade_005_SimpleSegmentation_binary	20hAPF	WT	200310	1.62	3.219832551	cut2	doubleExponential
164	Kymograph_Blade_005_SimpleSegmentation_binary	20hAPF	WT	200310	16.34	8.4	8.410310605	cut2	slowExponential		164	Kymograph_Blade_005_SimpleSegmentation_binary	20hAPF	WT	200310	1.978	3.57	2.616325577	8.735588948	5.556747309	0.068687683	0.130216936	cut2	singleExponential		164	Kymograph_Blade_005_SimpleSegmentation_binary	20hAPF	WT	200310	1.63	3.229435751	cut2	doubleExponential
165	Kymograph_Blade_005_SimpleSegmentation_binary	20hAPF	WT	200310	5.848	5.565	5.520407562	cut2	slowExponential		165	Kymograph_Blade_005_SimpleSegmentation_binary	20hAPF	WT	200310	2.064	3.57	2.710302358	8.735588948	5.556747309	0.068687683	0.130216936	cut2	singleExponential		165	Kymograph_Blade_005_SimpleSegmentation_binary	20hAPF	WT	200310	1.64	3.238981847	cut2	doubleExponential
166	Kymograph_Blade_005_SimpleSegmentation_binary	20hAPF	WT	200310	5.934	5.565	5.554453922	cut2	slowExponential		166	Kymograph_Blade_005_SimpleSegmentation_binary	20hAPF	WT	200310	12.9	7.665	7.878399767	8.735588948	5.556747309	0.068687683	0.130216936	cut2	singleExponential		166	Kymograph_Blade_005_SimpleSegmentation_binary	20hAPF	WT	200310	1.65	3.248471519	cut2	doubleExponential
167	Kymograph_Blade_005_SimpleSegmentation_binary	20hAPF	WT	200310	6.02	5.67	5.588282543	cut2	slowExponential		167	Kymograph_Blade_005_SimpleSegmentation_binary	20hAPF	WT	200310	12.986	7.875	7.891564077	8.735588948	5.556747309	0.068687683	0.130216936	cut2	singleExponential		167	Kymograph_Blade_005_SimpleSegmentation_binary	20hAPF	WT	200310	1.66	3.257905437	cut2	doubleExponential
168	Kymograph_Blade_005_SimpleSegmentation_binary	20hAPF	WT	200310	16.684	8.19	8.471973096	cut2	slowExponential		168	Kymograph_Blade_005_SimpleSegmentation_binary	20hAPF	WT	200310	13.072	7.875	7.904526215	8.735588948	5.556747309	0.068687683	0.130216936	cut2	singleExponential		168	Kymograph_Blade_005_SimpleSegmentation_binary	20hAPF	WT	200310	1.67	3.267284264	cut2	doubleExponential
169	Kymograph_Blade_005_SimpleSegmentation_binary	20hAPF	WT	200310	16.77	8.295	8.487143037	cut2	slowExponential		169	Kymograph_Blade_005_SimpleSegmentation_binary	20hAPF	WT	200310	13.158	7.875	7.917289288	8.735588948	5.556747309	0.068687683	0.130216936	cut2	singleExponential		169	Kymograph_Blade_005_SimpleSegmentation_binary	20hAPF	WT	200310	1.68	3.276608652	cut2	doubleExponential
170	Kymograph_Blade_005_SimpleSegmentation_binary	20hAPF	WT	200310	16.856	8.4	8.502215961	cut2	slowExponential		170	Kymograph_Blade_005_SimpleSegmentation_binary	20hAPF	WT	200310	13.244	7.98	7.929856351	8.735588948	5.556747309	0.068687683	0.130216936	cut2	singleExponential		170	Kymograph_Blade_005_SimpleSegmentation_binary	20hAPF	WT	200310	1.69	3.285879249	cut2	doubleExponential
171	Kymograph_Blade_005_SimpleSegmentation_binary	20hAPF	WT	200310	16.942	8.4	8.517192487	cut2	slowExponential		171	Kymograph_Blade_005_SimpleSegmentation_binary	20hAPF	WT	200310	13.33	7.98	7.942230415	8.735588948	5.556747309	0.068687683	0.130216936	cut2	singleExponential		171	Kymograph_Blade_005_SimpleSegmentation_binary	20hAPF	WT	200310	1.7	3.29509669	cut2	doubleExponential
172	Kymograph_Blade_005_SimpleSegmentation_binary	20hAPF	WT	200310	17.028	8.4	8.532073232	cut2	slowExponential		172	Kymograph_Blade_005_SimpleSegmentation_binary	20hAPF	WT	200310	13.416	7.98	7.954414443	8.735588948	5.556747309	0.068687683	0.130216936	cut2	singleExponential		172	Kymograph_Blade_005_SimpleSegmentation_binary	20hAPF	WT	200310	1.71	3.304261605	cut2	doubleExponential
173	Kymograph_Blade_005_SimpleSegmentation_binary	20hAPF	WT	200310	17.114	8.505	8.546858809	cut2	slowExponential		173	Kymograph_Blade_005_SimpleSegmentation_binary	20hAPF	WT	200310	1.634	3.255	2.22553043	8.735588948	5.556747309	0.068687683	0.130216936	cut2	singleExponential		173	Kymograph_Blade_005_SimpleSegmentation_binary	20hAPF	WT	200310	1.72	3.313374615	cut2	doubleExponential
174	Kymograph_Blade_005_SimpleSegmentation_binary	20hAPF	WT	200310	17.2	8.61	8.561549827	cut2	slowExponential		174	Kymograph_Blade_005_SimpleSegmentation_binary	20hAPF	WT	200310	1.72	3.255	2.32550886	8.735588948	5.556747309	0.068687683	0.130216936	cut2	singleExponential		174	Kymograph_Blade_005_SimpleSegmentation_binary	20hAPF	WT	200310	1.73	3.322436333	cut2	doubleExponential
175	Kymograph_Blade_005_SimpleSegmentation_binary	20hAPF	WT	200310	17.286	8.61	8.57614689	cut2	slowExponential		175	Kymograph_Blade_005_SimpleSegmentation_binary	20hAPF	WT	200310	3.01	4.2	3.65350418	8.735588948	5.556747309	0.068687683	0.130216936	cut2	singleExponential		175	Kymograph_Blade_005_SimpleSegmentation_binary	20hAPF	WT	200310	1.74	3.331447366	cut2	doubleExponential
176	Kymograph_Blade_005_SimpleSegmentation_binary	20hAPF	WT	200310	6.622	5.88	5.819102029	cut2	slowExponential		176	Kymograph_Blade_005_SimpleSegmentation_binary	20hAPF	WT	200310	3.096	4.2	3.731552457	8.735588948	5.556747309	0.068687683	0.130216936	cut2	singleExponential		176	Kymograph_Blade_005_SimpleSegmentation_binary	20hAPF	WT	200310	1.75	3.34040831	cut2	doubleExponential
177	Kymograph_Blade_005_SimpleSegmentation_binary	20hAPF	WT	200310	17.458	8.82	8.605061551	cut2	slowExponential		177	Kymograph_Blade_005_SimpleSegmentation_binary	20hAPF	WT	200310	3.182	4.305	3.808402106	8.735588948	5.556747309	0.068687683	0.130216936	cut2	singleExponential		177	Kymograph_Blade_005_SimpleSegmentation_binary	20hAPF	WT	200310	1.76	3.349319756	cut2	doubleExponential
178	Kymograph_Blade_005_SimpleSegmentation_binary	20hAPF	WT	200310	17.544	8.82	8.619380339	cut2	slowExponential		178	Kymograph_Blade_005_SimpleSegmentation_binary	20hAPF	WT	200310	3.268	4.305	3.884071534	8.735588948	5.556747309	0.068687683	0.130216936	cut2	singleExponential		178	Kymograph_Blade_005_SimpleSegmentation_binary	20hAPF	WT	200310	1.77	3.358182287	cut2	doubleExponential
179	Kymograph_Blade_005_SimpleSegmentation_binary	20hAPF	WT	200310	7.052	5.88	5.977740362	cut2	slowExponential		179	Kymograph_Blade_005_SimpleSegmentation_binary	20hAPF	WT	200310	10.32	7.245	7.371885989	8.735588948	5.556747309	0.068687683	0.130216936	cut2	singleExponential		179	Kymograph_Blade_005_SimpleSegmentation_binary	20hAPF	WT	200310	1.78	3.366996478	cut2	doubleExponential
180	Kymograph_Blade_005_SimpleSegmentation_binary	20hAPF	WT	200310	7.138	5.985	6.0088619	cut2	slowExponential		180	Kymograph_Blade_005_SimpleSegmentation_binary	20hAPF	WT	200310	10.406	7.035	7.3928291	8.735588948	5.556747309	0.068687683	0.130216936	cut2	singleExponential		180	Kymograph_Blade_005_SimpleSegmentation_binary	20hAPF	WT	200310	1.79	3.375762897	cut2	doubleExponential
181	Kymograph_Blade_005_SimpleSegmentation_binary	20hAPF	WT	200310	3.784	4.62	4.634190312	cut2	slowExponential		181	Kymograph_Blade_005_SimpleSegmentation_binary	20hAPF	WT	200310	9.288	6.825	7.093574313	8.735588948	5.556747309	0.068687683	0.130216936	cut2	singleExponential		181	Kymograph_Blade_005_SimpleSegmentation_binary	20hAPF	WT	200310	1.8	3.384482106	cut2	doubleExponential
182	Kymograph_Blade_005_SimpleSegmentation_binary	20hAPF	WT	200310	3.87	4.725	4.673904379	cut2	slowExponential		182	Kymograph_Blade_005_SimpleSegmentation_binary	20hAPF	WT	200310	10.578	7.245	7.433755359	8.735588948	5.556747309	0.068687683	0.130216936	cut2	singleExponential		182	Kymograph_Blade_005_SimpleSegmentation_binary	20hAPF	WT	200310	1.81	3.393154657	cut2	doubleExponential
183	Kymograph_Blade_005_SimpleSegmentation_binary	20hAPF	WT	200310	7.396	5.88	6.101037389	cut2	slowExponential		183	Kymograph_Blade_005_SimpleSegmentation_binary	20hAPF	WT	200310	10.664	7.245	7.453748309	8.735588948	5.556747309	0.068687683	0.130216936	cut2	singleExponential		183	Kymograph_Blade_005_SimpleSegmentation_binary	20hAPF	WT	200310	1.82	3.401781098	cut2	doubleExponential
184	Kymograph_Blade_005_SimpleSegmentation_binary	20hAPF	WT	200310	7.482	5.985	6.131370394	cut2	slowExponential		184	Kymograph_Blade_005_SimpleSegmentation_binary	20hAPF	WT	200310	10.75	7.245	7.473434218	8.735588948	5.556747309	0.068687683	0.130216936	cut2	singleExponential		184	Kymograph_Blade_005_SimpleSegmentation_binary	20hAPF	WT	200310	1.83	3.410361968	cut2	doubleExponential
185	Kymograph_Blade_005_SimpleSegmentation_binary	20hAPF	WT	200310	7.568	5.985	6.161509408	cut2	slowExponential		185	Kymograph_Blade_005_SimpleSegmentation_binary	20hAPF	WT	200310	10.836	7.245	7.492817799	8.735588948	5.556747309	0.068687683	0.130216936	cut2	singleExponential		185	Kymograph_Blade_005_SimpleSegmentation_binary	20hAPF	WT	200310	1.84	3.4188978	cut2	doubleExponential
186	Kymograph_Blade_005_SimpleSegmentation_binary	20hAPF	WT	200310	7.654	6.195	6.19145567	cut2	slowExponential		186	Kymograph_Blade_005_SimpleSegmentation_binary	20hAPF	WT	200310	13.502	7.98	7.966411356	8.735588948	5.556747309	0.068687683	0.130216936	cut2	singleExponential		186	Kymograph_Blade_005_SimpleSegmentation_binary	20hAPF	WT	200310	1.85	3.42738912	cut2	doubleExponential
187	Kymograph_Blade_005_SimpleSegmentation_binary	20hAPF	WT	200310	7.74	5.985	6.221210415	cut2	slowExponential		187	Kymograph_Blade_005_SimpleSegmentation_binary	20hAPF	WT	200310	2.924	4.2	3.574238578	8.735588948	5.556747309	0.068687683	0.130216936	cut2	singleExponential		187	Kymograph_Blade_005_SimpleSegmentation_binary	20hAPF	WT	200310	1.86	3.435836449	cut2	doubleExponential
188	Kymograph_Blade_005_SimpleSegmentation_binary	20hAPF	WT	200310	11.266	7.35	7.290453156	cut2	slowExponential		188	Kymograph_Blade_005_SimpleSegmentation_binary	20hAPF	WT	200310	14.878	8.085	8.135129564	8.735588948	5.556747309	0.068687683	0.130216936	cut2	singleExponential		188	Kymograph_Blade_005_SimpleSegmentation_binary	20hAPF	WT	200310	1.87	3.444240298	cut2	doubleExponential
189	Kymograph_Blade_005_SimpleSegmentation_binary	20hAPF	WT	200310	11.696	7.455	7.402640113	cut2	slowExponential		189	Kymograph_Blade_005_SimpleSegmentation_binary	20hAPF	WT	200310	4.214	4.935	4.643530855	8.735588948	5.556747309	0.068687683	0.130216936	cut2	singleExponential		189	Kymograph_Blade_005_SimpleSegmentation_binary	20hAPF	WT	200310	1.88	3.452601175	cut2	doubleExponential
190	Kymograph_Blade_005_SimpleSegmentation_binary	20hAPF	WT	200310	11.438	7.455	7.335760262	cut2	slowExponential		190	Kymograph_Blade_005_SimpleSegmentation_binary	20hAPF	WT	200310	11.18	7.245	7.567420651	8.735588948	5.556747309	0.068687683	0.130216936	cut2	singleExponential		190	Kymograph_Blade_005_SimpleSegmentation_binary	20hAPF	WT	200310	1.89	3.460919579	cut2	doubleExponential
191	Kymograph_Blade_005_SimpleSegmentation_binary	20hAPF	WT	200310	11.524	7.455	7.358196729	cut2	slowExponential		191	Kymograph_Blade_005_SimpleSegmentation_binary	20hAPF	WT	200310	10.148	7.035	7.329014718	8.735588948	5.556747309	0.068687683	0.130216936	cut2	singleExponential		191	Kymograph_Blade_005_SimpleSegmentation_binary	20hAPF	WT	200310	1.9	3.469196003	cut2	doubleExponential
192	Kymograph_Blade_005_SimpleSegmentation_binary	20hAPF	WT	200310	11.61	7.455	7.380489707	cut2	slowExponential		192	Kymograph_Blade_005_SimpleSegmentation_binary	20hAPF	WT	200310	10.234	7.035	7.350616226	8.735588948	5.556747309	0.068687683	0.130216936	cut2	singleExponential		192	Kymograph_Blade_005_SimpleSegmentation_binary	20hAPF	WT	200310	1.91	3.477430936	cut2	doubleExponential
193	Kymograph_Blade_005_SimpleSegmentation_binary	20hAPF	WT	200310	2.752	4.095	4.137204779	cut2	slowExponential		193	Kymograph_Blade_005_SimpleSegmentation_binary	20hAPF	WT	200310	9.202	6.51	7.067963705	8.735588948	5.556747309	0.068687683	0.130216936	cut2	singleExponential		193	Kymograph_Blade_005_SimpleSegmentation_binary	20hAPF	WT	200310	1.92	3.485624859	cut2	doubleExponential
194	Kymograph_Blade_005_SimpleSegmentation_binary	20hAPF	WT	200310	2.494	3.99	4.006863726	cut2	slowExponential		194	Kymograph_Blade_005_SimpleSegmentation_binary	20hAPF	WT	200310	2.15	3.57	2.802835888	8.735588948	5.556747309	0.068687683	0.130216936	cut2	singleExponential		194	Kymograph_Blade_005_SimpleSegmentation_binary	20hAPF	WT	200310	1.93	3.493778246	cut2	doubleExponential
195	Kymograph_Blade_005_SimpleSegmentation_binary	20hAPF	WT	200310	2.58	3.99	4.050589793	cut2	slowExponential		195	Kymograph_Blade_005_SimpleSegmentation_binary	20hAPF	WT	200310	9.374	6.825	7.118791604	8.735588948	5.556747309	0.068687683	0.130216936	cut2	singleExponential		195	Kymograph_Blade_005_SimpleSegmentation_binary	20hAPF	WT	200310	1.94	3.501891567	cut2	doubleExponential
196	Kymograph_Blade_005_SimpleSegmentation_binary	20hAPF	WT	200310	2.666	3.99	4.094036214	cut2	slowExponential		196	Kymograph_Blade_005_SimpleSegmentation_binary	20hAPF	WT	200310	9.46	6.825	7.143621621	8.735588948	5.556747309	0.068687683	0.130216936	cut2	singleExponential		196	Kymograph_Blade_005_SimpleSegmentation_binary	20hAPF	WT	200310	1.95	3.509965285	cut2	doubleExponential
197	Kymograph_Blade_005_SimpleSegmentation_binary	20hAPF	WT	200310	6.536	5.985	5.786759091	cut2	slowExponential		197	Kymograph_Blade_005_SimpleSegmentation_binary	20hAPF	WT	200310	9.546	6.825	7.16807031	8.735588948	5.556747309	0.068687683	0.130216936	cut2	singleExponential		197	Kymograph_Blade_005_SimpleSegmentation_binary	20hAPF	WT	200310	1.96	3.517999857	cut2	doubleExponential
198	Kymograph_Blade_005_SimpleSegmentation_binary	20hAPF	WT	200310	2.838	4.2	4.180097263	cut2	slowExponential		198	Kymograph_Blade_005_SimpleSegmentation_binary	20hAPF	WT	200310	9.632	6.825	7.192143527	8.735588948	5.556747309	0.068687683	0.130216936	cut2	singleExponential		198	Kymograph_Blade_005_SimpleSegmentation_binary	20hAPF	WT	200310	1.97	3.525995735	cut2	doubleExponential
199	Kymograph_Blade_005_SimpleSegmentation_binary	20hAPF	WT	200310	6.364	5.88	5.721447344	cut2	slowExponential		199	Kymograph_Blade_005_SimpleSegmentation_binary	20hAPF	WT	200310	10.922	7.245	7.511903696	8.735588948	5.556747309	0.068687683	0.130216936	cut2	singleExponential		199	Kymograph_Blade_005_SimpleSegmentation_binary	20hAPF	WT	200310	1.98	3.533953364	cut2	doubleExponential
200	Kymograph_Blade_005_SimpleSegmentation_binary	20hAPF	WT	200310	6.45	5.88	5.754207976	cut2	slowExponential		200	Kymograph_Blade_005_SimpleSegmentation_binary	20hAPF	WT	200310	14.792	8.085	8.125764161	8.735588948	5.556747309	0.068687683	0.130216936	cut2	singleExponential		200	Kymograph_Blade_005_SimpleSegmentation_binary	20hAPF	WT	200310	1.99	3.541873185	cut2	doubleExponential
201	Kymograph_Blade_005_SimpleSegmentation_binary	20hAPF	WT	200310	2.322	3.885	3.918565445	cut2	slowExponential		201	Kymograph_Blade_005_SimpleSegmentation_binary	20hAPF	WT	200310	9.89	6.93	7.262167571	8.735588948	5.556747309	0.068687683	0.130216936	cut2	singleExponential		201	Kymograph_Blade_005_SimpleSegmentation_binary	20hAPF	WT	200310	2	3.549755632	cut2	doubleExponential
202	Kymograph_Blade_005_SimpleSegmentation_binary	20hAPF	WT	200310	2.408	3.885	3.962856214	cut2	slowExponential		202	Kymograph_Blade_005_SimpleSegmentation_binary	20hAPF	WT	200310	9.976	7.035	7.284795686	8.735588948	5.556747309	0.068687683	0.130216936	cut2	singleExponential		202	Kymograph_Blade_005_SimpleSegmentation_binary	20hAPF	WT	200310	2.01	3.557601134	cut2	doubleExponential
203	Kymograph_Blade_005_SimpleSegmentation_binary	20hAPF	WT	200310	6.708	5.88	5.851238121	cut2	slowExponential		203	Kymograph_Blade_005_SimpleSegmentation_binary	20hAPF	WT	200310	10.062	7.035	7.30707629	8.735588948	5.556747309	0.068687683	0.130216936	cut2	singleExponential		203	Kymograph_Blade_005_SimpleSegmentation_binary	20hAPF	WT	200310	2.02	3.565410115	cut2	doubleExponential
204	Kymograph_Blade_005_SimpleSegmentation_binary	20hAPF	WT	200310	10.32	7.245	7.030600129	cut2	slowExponential		204	Kymograph_Blade_005_SimpleSegmentation_binary	20hAPF	WT	200310	11.094	7.245	7.549200655	8.735588948	5.556747309	0.068687683	0.130216936	cut2	singleExponential		204	Kymograph_Blade_005_SimpleSegmentation_binary	20hAPF	WT	200310	2.03	3.573182992	cut2	doubleExponential
205	Kymograph_Blade_005_SimpleSegmentation_binary	20hAPF	WT	200310	7.31	5.88	6.070509144	cut2	slowExponential		205	Kymograph_Blade_005_SimpleSegmentation_binary	20hAPF	WT	200310	2.322	3.885	2.983661512	8.735588948	5.556747309	0.068687683	0.130216936	cut2	singleExponential		205	Kymograph_Blade_005_SimpleSegmentation_binary	20hAPF	WT	200310	2.04	3.58092018	cut2	doubleExponential
206	Kymograph_Blade_005_SimpleSegmentation_binary	20hAPF	WT	200310	10.836	7.245	7.174608932	cut2	slowExponential		206	Kymograph_Blade_005_SimpleSegmentation_binary	20hAPF	WT	200310	3.612	4.62	4.175305393	8.735588948	5.556747309	0.068687683	0.130216936	cut2	singleExponential		206	Kymograph_Blade_005_SimpleSegmentation_binary	20hAPF	WT	200310	2.05	3.588622086	cut2	doubleExponential
207	Kymograph_Blade_005_SimpleSegmentation_binary	20hAPF	WT	200310	10.578	7.245	7.103297472	cut2	slowExponential		207	Kymograph_Blade_005_SimpleSegmentation_binary	20hAPF	WT	200310	3.698	4.62	4.245340092	8.735588948	5.556747309	0.068687683	0.130216936	cut2	singleExponential		207	Kymograph_Blade_005_SimpleSegmentation_binary	20hAPF	WT	200310	2.06	3.596289112	cut2	doubleExponential
208	Kymograph_Blade_005_SimpleSegmentation_binary	20hAPF	WT	200310	7.224	5.88	6.039784403	cut2	slowExponential		208	Kymograph_Blade_005_SimpleSegmentation_binary	20hAPF	WT	200310	2.236	3.675	2.893948331	8.735588948	5.556747309	0.068687683	0.130216936	cut2	singleExponential		208	Kymograph_Blade_005_SimpleSegmentation_binary	20hAPF	WT	200310	2.07	3.603921655	cut2	doubleExponential
209	Kymograph_Blade_005_SimpleSegmentation_binary	20hAPF	WT	200310	11.094	7.245	7.244560929	cut2	slowExponential		209	Kymograph_Blade_005_SimpleSegmentation_binary	20hAPF	WT	200310	9.804	6.93	7.239186523	8.735588948	5.556747309	0.068687683	0.130216936	cut2	singleExponential		209	Kymograph_Blade_005_SimpleSegmentation_binary	20hAPF	WT	200310	2.08	3.611520109	cut2	doubleExponential
210	Kymograph_Blade_005_SimpleSegmentation_binary	20hAPF	WT	200310	11.18	7.245	7.267580652	cut2	slowExponential		210	Kymograph_Blade_005_SimpleSegmentation_binary	20hAPF	WT	200310	3.956	4.725	4.449056646	8.735588948	5.556747309	0.068687683	0.130216936	cut2	singleExponential		210	Kymograph_Blade_005_SimpleSegmentation_binary	20hAPF	WT	200310	2.09	3.61908486	cut2	doubleExponential
211	Kymograph_Blade_005_SimpleSegmentation_binary	20hAPF	WT	200310	10.922	7.245	7.198076026	cut2	slowExponential		211	Kymograph_Blade_005_SimpleSegmentation_binary	20hAPF	WT	200310	4.042	4.83	4.514887202	8.735588948	5.556747309	0.068687683	0.130216936	cut2	singleExponential		211	Kymograph_Blade_005_SimpleSegmentation_binary	20hAPF	WT	200310	2.1	3.626616291	cut2	doubleExponential
212	Kymograph_Blade_005_SimpleSegmentation_binary	20hAPF	WT	200310	11.008	7.245	7.221393038	cut2	slowExponential		212	Kymograph_Blade_005_SimpleSegmentation_binary	20hAPF	WT	200310	9.718	6.825	7.215847039	8.735588948	5.556747309	0.068687683	0.130216936	cut2	singleExponential		212	Kymograph_Blade_005_SimpleSegmentation_binary	20hAPF	WT	200310	2.11	3.63411478	cut2	doubleExponential
213	Kymograph_Blade_005_SimpleSegmentation_binary	20hAPF	WT	200310	6.278	5.67	5.688475846	cut2	slowExponential		213	Kymograph_Blade_005_SimpleSegmentation_binary	20hAPF	WT	200310	3.784	4.62	4.314299231	8.735588948	5.556747309	0.068687683	0.130216936	cut2	singleExponential		213	Kymograph_Blade_005_SimpleSegmentation_binary	20hAPF	WT	200310	2.12	3.6415807	cut2	doubleExponential
214	Kymograph_Blade_005_SimpleSegmentation_binary	20hAPF	WT	200310	10.406	7.035	7.054988215	cut2	slowExponential		214	Kymograph_Blade_005_SimpleSegmentation_binary	20hAPF	WT	200310	3.87	4.725	4.382199327	8.735588948	5.556747309	0.068687683	0.130216936	cut2	singleExponential		214	Kymograph_Blade_005_SimpleSegmentation_binary	20hAPF	WT	200310	2.13	3.649014419	cut2	doubleExponential
215	Kymograph_Blade_005_SimpleSegmentation_binary	20hAPF	WT	200310	10.492	7.245	7.07922033	cut2	slowExponential		215	Kymograph_Blade_005_SimpleSegmentation_binary	20hAPF	WT	200310	2.408	3.885	3.071996919	8.735588948	5.556747309	0.068687683	0.130216936	cut2	singleExponential		215	Kymograph_Blade_005_SimpleSegmentation_binary	20hAPF	WT	200310	2.14	3.656416301	cut2	doubleExponential
216	Kymograph_Blade_005_SimpleSegmentation_binary	20hAPF	WT	200310	6.966	5.88	5.946418509	cut2	slowExponential		216	Kymograph_Blade_005_SimpleSegmentation_binary	20hAPF	WT	200310	4.128	4.935	4.579706763	8.735588948	5.556747309	0.068687683	0.130216936	cut2	singleExponential		216	Kymograph_Blade_005_SimpleSegmentation_binary	20hAPF	WT	200310	2.15	3.663786704	cut2	doubleExponential
217	Kymograph_Blade_005_SimpleSegmentation_binary	20hAPF	WT	200310	10.75	7.245	7.150990791	cut2	slowExponential		217	Kymograph_Blade_005_SimpleSegmentation_binary	20hAPF	WT	200310	11.008	7.245	7.530696481	8.735588948	5.556747309	0.068687683	0.130216936	cut2	singleExponential		217	Kymograph_Blade_005_SimpleSegmentation_binary	20hAPF	WT	200310	2.16	3.671125983	cut2	doubleExponential
218	Kymograph_Blade_005_SimpleSegmentation_binary	20hAPF	WT	200310	6.106	5.67	5.621894816	cut2	slowExponential		218	Kymograph_Blade_005_SimpleSegmentation_binary	20hAPF	WT	200310	2.58	3.99	3.244618728	8.735588948	5.556747309	0.068687683	0.130216936	cut2	singleExponential		218	Kymograph_Blade_005_SimpleSegmentation_binary	20hAPF	WT	200310	2.17	3.678434488	cut2	doubleExponential
219	Kymograph_Blade_005_SimpleSegmentation_binary	20hAPF	WT	200310	6.192	5.67	5.655292125	cut2	slowExponential		219	Kymograph_Blade_005_SimpleSegmentation_binary	20hAPF	WT	200310	2.752	4.095	3.41197916	8.735588948	5.556747309	0.068687683	0.130216936	cut2	singleExponential		219	Kymograph_Blade_005_SimpleSegmentation_binary	20hAPF	WT	200310	2.18	3.685712564	cut2	doubleExponential
220	Kymograph_Blade_005_SimpleSegmentation_binary	20hAPF	WT	200310	6.794	5.88	5.88316869	cut2	slowExponential		220	Kymograph_Blade_005_SimpleSegmentation_binary	20hAPF	WT	200310	2.494	3.99	3.158975713	8.735588948	5.556747309	0.068687683	0.130216936	cut2	singleExponential		220	Kymograph_Blade_005_SimpleSegmentation_binary	20hAPF	WT	200310	2.19	3.692960553	cut2	doubleExponential
221	Kymograph_Blade_005_SimpleSegmentation_binary	20hAPF	WT	200310	6.88	5.985	5.91489505	cut2	slowExponential		221	Kymograph_Blade_005_SimpleSegmentation_binary	20hAPF	WT	200310	2.666	3.99	3.328946477	8.735588948	5.556747309	0.068687683	0.130216936	cut2	singleExponential		221	Kymograph_Blade_005_SimpleSegmentation_binary	20hAPF	WT	200310	2.2	3.700178791	cut2	doubleExponential
222	Kymograph_Blade_005_SimpleSegmentation_binary	20hAPF	WT	200310	10.664	7.245	7.12722063	cut2	slowExponential		222	Kymograph_Blade_005_SimpleSegmentation_binary	20hAPF	WT	200310	2.838	4.2	3.493736665	8.735588948	5.556747309	0.068687683	0.130216936	cut2	singleExponential		222	Kymograph_Blade_005_SimpleSegmentation_binary	20hAPF	WT	200310	2.21	3.707367611	cut2	doubleExponential
1	Kymograph_Blade_003_SimpleSegmentation_binary	20hAPF	WT	180108	8.342	5.67	5.664766856	cut3	slowExponential		1	Kymograph_Blade_003_SimpleSegmentation_binary	20hAPF	WT	180108	14.878	6.93	6.997682433	7.312282911	4.729168947	0.061265614	0.132331592	cut3	singleExponential		223	Kymograph_Blade_005_SimpleSegmentation_binary	20hAPF	WT	200310	2.22	3.714527341	cut2	doubleExponential
2	Kymograph_Blade_003_SimpleSegmentation_binary	20hAPF	WT	180108	0.688	2.415	2.907209024	cut3	slowExponential		2	Kymograph_Blade_003_SimpleSegmentation_binary	20hAPF	WT	180108	3.268	4.095	3.64839439	7.312282911	4.729168947	0.061265614	0.132331592	cut3	singleExponential		224	Kymograph_Blade_005_SimpleSegmentation_binary	20hAPF	WT	200310	2.23	3.721658305	cut2	doubleExponential
3	Kymograph_Blade_003_SimpleSegmentation_binary	20hAPF	WT	180108	13.846	6.72	6.857859154	cut3	slowExponential		3	Kymograph_Blade_003_SimpleSegmentation_binary	20hAPF	WT	180108	3.354	4.2	3.714420093	7.312282911	4.729168947	0.061265614	0.132331592	cut3	singleExponential		225	Kymograph_Blade_005_SimpleSegmentation_binary	20hAPF	WT	200310	2.24	3.728760824	cut2	doubleExponential
4	Kymograph_Blade_003_SimpleSegmentation_binary	20hAPF	WT	180108	13.416	6.825	6.78158743	cut3	slowExponential		4	Kymograph_Blade_003_SimpleSegmentation_binary	20hAPF	WT	180108	3.182	3.99	3.581157025	7.312282911	4.729168947	0.061265614	0.132331592	cut3	singleExponential		226	Kymograph_Blade_005_SimpleSegmentation_binary	20hAPF	WT	200310	2.25	3.735835214	cut2	doubleExponential
5	Kymograph_Blade_003_SimpleSegmentation_binary	20hAPF	WT	180108	13.76	6.72	6.842804046	cut3	slowExponential		5	Kymograph_Blade_003_SimpleSegmentation_binary	20hAPF	WT	180108	14.706	6.72	6.986029787	7.312282911	4.729168947	0.061265614	0.132331592	cut3	singleExponential		227	Kymograph_Blade_005_SimpleSegmentation_binary	20hAPF	WT	200310	2.26	3.742881786	cut2	doubleExponential
6	Kymograph_Blade_003_SimpleSegmentation_binary	20hAPF	WT	180108	13.33	6.825	6.766030946	cut3	slowExponential		6	Kymograph_Blade_003_SimpleSegmentation_binary	20hAPF	WT	180108	4.214	4.305	4.312650129	7.312282911	4.729168947	0.061265614	0.132331592	cut3	singleExponential		228	Kymograph_Blade_005_SimpleSegmentation_binary	20hAPF	WT	200310	2.27	3.749900849	cut2	doubleExponential
7	Kymograph_Blade_003_SimpleSegmentation_binary	20hAPF	WT	180108	2.58	3.57	3.744973684	cut3	slowExponential		7	Kymograph_Blade_003_SimpleSegmentation_binary	20hAPF	WT	180108	14.792	6.825	6.991909084	7.312282911	4.729168947	0.061265614	0.132331592	cut3	singleExponential		229	Kymograph_Blade_005_SimpleSegmentation_binary	20hAPF	WT	200310	2.28	3.756892707	cut2	doubleExponential
8	Kymograph_Blade_003_SimpleSegmentation_binary	20hAPF	WT	180108	15.824	7.14	7.178246707	cut3	slowExponential		8	Kymograph_Blade_003_SimpleSegmentation_binary	20hAPF	WT	180108	3.096	3.99	3.512685763	7.312282911	4.729168947	0.061265614	0.132331592	cut3	singleExponential		230	Kymograph_Blade_005_SimpleSegmentation_binary	20hAPF	WT	200310	2.29	3.763857661	cut2	doubleExponential
9	Kymograph_Blade_003_SimpleSegmentation_binary	20hAPF	WT	180108	15.91	7.035	7.191111166	cut3	slowExponential		9	Kymograph_Blade_003_SimpleSegmentation_binary	20hAPF	WT	180108	3.526	4.2	3.842923458	7.312282911	4.729168947	0.061265614	0.132331592	cut3	singleExponential		231	Kymograph_Blade_005_SimpleSegmentation_binary	20hAPF	WT	200310	2.3	3.770796006	cut2	doubleExponential
10	Kymograph_Blade_003_SimpleSegmentation_binary	20hAPF	WT	180108	15.996	7.14	7.203891612	cut3	slowExponential		10	Kymograph_Blade_003_SimpleSegmentation_binary	20hAPF	WT	180108	16.254	7.245	7.077104765	7.312282911	4.729168947	0.061265614	0.132331592	cut3	singleExponential		232	Kymograph_Blade_005_SimpleSegmentation_binary	20hAPF	WT	200310	2.31	3.777708037	cut2	doubleExponential
11	Kymograph_Blade_003_SimpleSegmentation_binary	20hAPF	WT	180108	15.738	7.14	7.165297683	cut3	slowExponential		11	Kymograph_Blade_003_SimpleSegmentation_binary	20hAPF	WT	180108	4.3	4.305	4.366705503	7.312282911	4.729168947	0.061265614	0.132331592	cut3	singleExponential		233	Kymograph_Blade_005_SimpleSegmentation_binary	20hAPF	WT	200310	2.32	3.784594041	cut2	doubleExponential
12	Kymograph_Blade_003_SimpleSegmentation_binary	20hAPF	WT	180108	8.256	5.565	5.641868894	cut3	slowExponential		12	Kymograph_Blade_003_SimpleSegmentation_binary	20hAPF	WT	180108	3.44	4.2	3.779255968	7.312282911	4.729168947	0.061265614	0.132331592	cut3	singleExponential		234	Kymograph_Blade_005_SimpleSegmentation_binary	20hAPF	WT	200310	2.33	3.791454305	cut2	doubleExponential
13	Kymograph_Blade_003_SimpleSegmentation_binary	20hAPF	WT	180108	15.48	7.035	7.125937641	cut3	slowExponential		13	Kymograph_Blade_003_SimpleSegmentation_binary	20hAPF	WT	180108	14.62	6.615	6.980042596	7.312282911	4.729168947	0.061265614	0.132331592	cut3	singleExponential		235	Kymograph_Blade_005_SimpleSegmentation_binary	20hAPF	WT	200310	2.34	3.79828911	cut2	doubleExponential
14	Kymograph_Blade_003_SimpleSegmentation_binary	20hAPF	WT	180108	15.566	7.245	7.139143711	cut3	slowExponential		14	Kymograph_Blade_003_SimpleSegmentation_binary	20hAPF	WT	180108	15.738	7.14	7.049992225	7.312282911	4.729168947	0.061265614	0.132331592	cut3	singleExponential		236	Kymograph_Blade_005_SimpleSegmentation_binary	20hAPF	WT	200310	2.35	3.805098735	cut2	doubleExponential
15	Kymograph_Blade_003_SimpleSegmentation_binary	20hAPF	WT	180108	13.158	6.825	6.734610521	cut3	slowExponential		15	Kymograph_Blade_003_SimpleSegmentation_binary	20hAPF	WT	180108	15.824	7.14	7.054718878	7.312282911	4.729168947	0.061265614	0.132331592	cut3	singleExponential		237	Kymograph_Blade_005_SimpleSegmentation_binary	20hAPF	WT	200310	2.36	3.811883454	cut2	doubleExponential
16	Kymograph_Blade_003_SimpleSegmentation_binary	20hAPF	WT	180108	13.588	6.93	6.812396282	cut3	slowExponential		16	Kymograph_Blade_003_SimpleSegmentation_binary	20hAPF	WT	180108	14.534	6.825	6.973945531	7.312282911	4.729168947	0.061265614	0.132331592	cut3	singleExponential		238	Kymograph_Blade_005_SimpleSegmentation_binary	20hAPF	WT	200310	2.37	3.818643539	cut2	doubleExponential
17	Kymograph_Blade_003_SimpleSegmentation_binary	20hAPF	WT	180108	13.674	6.825	6.827649972	cut3	slowExponential		17	Kymograph_Blade_003_SimpleSegmentation_binary	20hAPF	WT	180108	15.996	7.14	7.063918185	7.312282911	4.729168947	0.061265614	0.132331592	cut3	singleExponential		239	Kymograph_Blade_005_SimpleSegmentation_binary	20hAPF	WT	200310	2.38	3.825379258	cut2	doubleExponential
18	Kymograph_Blade_003_SimpleSegmentation_binary	20hAPF	WT	180108	3.182	3.99	3.987187871	cut3	slowExponential		18	Kymograph_Blade_003_SimpleSegmentation_binary	20hAPF	WT	180108	16.082	7.035	7.068393882	7.312282911	4.729168947	0.061265614	0.132331592	cut3	singleExponential		240	Kymograph_Blade_005_SimpleSegmentation_binary	20hAPF	WT	200310	2.39	3.832090875	cut2	doubleExponential
19	Kymograph_Blade_003_SimpleSegmentation_binary	20hAPF	WT	180108	3.268	4.095	4.020891929	cut3	slowExponential		19	Kymograph_Blade_003_SimpleSegmentation_binary	20hAPF	WT	180108	3.612	4.2	3.905443618	7.312282911	4.729168947	0.061265614	0.132331592	cut3	singleExponential		241	Kymograph_Blade_005_SimpleSegmentation_binary	20hAPF	WT	200310	2.4	3.838778652	cut2	doubleExponential
20	Kymograph_Blade_003_SimpleSegmentation_binary	20hAPF	WT	180108	12.642	6.825	6.637840635	cut3	slowExponential		20	Kymograph_Blade_003_SimpleSegmentation_binary	20hAPF	WT	180108	15.91	7.035	7.059360352	7.312282911	4.729168947	0.061265614	0.132331592	cut3	singleExponential		242	Kymograph_Blade_005_SimpleSegmentation_binary	20hAPF	WT	200310	2.41	3.845442846	cut2	doubleExponential
21	Kymograph_Blade_003_SimpleSegmentation_binary	20hAPF	WT	180108	12.986	6.825	6.70277565	cut3	slowExponential		21	Kymograph_Blade_003_SimpleSegmentation_binary	20hAPF	WT	180108	15.566	7.245	7.040277107	7.312282911	4.729168947	0.061265614	0.132331592	cut3	singleExponential		243	Kymograph_Blade_005_SimpleSegmentation_binary	20hAPF	WT	200310	2.42	3.852083712	cut2	doubleExponential
22	Kymograph_Blade_003_SimpleSegmentation_binary	20hAPF	WT	180108	13.244	6.72	6.7503722	cut3	slowExponential		22	Kymograph_Blade_003_SimpleSegmentation_binary	20hAPF	WT	180108	15.652	7.245	7.045178833	7.312282911	4.729168947	0.061265614	0.132331592	cut3	singleExponential		244	Kymograph_Blade_005_SimpleSegmentation_binary	20hAPF	WT	200310	2.43	3.858701501	cut2	doubleExponential
23	Kymograph_Blade_003_SimpleSegmentation_binary	20hAPF	WT	180108	9.546	6.09	5.970072597	cut3	slowExponential		23	Kymograph_Blade_003_SimpleSegmentation_binary	20hAPF	WT	180108	3.01	3.885	3.44295796	7.312282911	4.729168947	0.061265614	0.132331592	cut3	singleExponential		245	Kymograph_Blade_005_SimpleSegmentation_binary	20hAPF	WT	200310	2.44	3.865296463	cut2	doubleExponential
24	Kymograph_Blade_003_SimpleSegmentation_binary	20hAPF	WT	180108	16.426	7.14	7.266552728	cut3	slowExponential		24	Kymograph_Blade_003_SimpleSegmentation_binary	20hAPF	WT	180108	13.244	6.72	6.867841267	7.312282911	4.729168947	0.061265614	0.132331592	cut3	singleExponential		246	Kymograph_Blade_005_SimpleSegmentation_binary	20hAPF	WT	200310	2.45	3.871868841	cut2	doubleExponential
25	Kymograph_Blade_003_SimpleSegmentation_binary	20hAPF	WT	180108	16.512	7.14	7.278840494	cut3	slowExponential		25	Kymograph_Blade_003_SimpleSegmentation_binary	20hAPF	WT	180108	13.33	6.825	6.875850401	7.312282911	4.729168947	0.061265614	0.132331592	cut3	singleExponential		247	Kymograph_Blade_005_SimpleSegmentation_binary	20hAPF	WT	200310	2.46	3.878418878	cut2	doubleExponential
26	Kymograph_Blade_003_SimpleSegmentation_binary	20hAPF	WT	180108	16.598	7.14	7.291048013	cut3	slowExponential		26	Kymograph_Blade_003_SimpleSegmentation_binary	20hAPF	WT	180108	13.416	6.825	6.883715204	7.312282911	4.729168947	0.061265614	0.132331592	cut3	singleExponential		248	Kymograph_Blade_005_SimpleSegmentation_binary	20hAPF	WT	200310	2.47	3.884946813	cut2	doubleExponential
27	Kymograph_Blade_003_SimpleSegmentation_binary	20hAPF	WT	180108	2.666	3.57	3.780259552	cut3	slowExponential		27	Kymograph_Blade_003_SimpleSegmentation_binary	20hAPF	WT	180108	13.502	6.825	6.891438279	7.312282911	4.729168947	0.061265614	0.132331592	cut3	singleExponential		249	Kymograph_Blade_005_SimpleSegmentation_binary	20hAPF	WT	200310	2.48	3.891452882	cut2	doubleExponential
28	Kymograph_Blade_003_SimpleSegmentation_binary	20hAPF	WT	180108	13.502	6.825	6.797042321	cut3	slowExponential		28	Kymograph_Blade_003_SimpleSegmentation_binary	20hAPF	WT	180108	16.168	7.14	7.072788924	7.312282911	4.729168947	0.061265614	0.132331592	cut3	singleExponential		250	Kymograph_Blade_005_SimpleSegmentation_binary	20hAPF	WT	200310	2.49	3.897937318	cut2	doubleExponential
29	Kymograph_Blade_003_SimpleSegmentation_binary	20hAPF	WT	180108	0	0	2.571358634	cut3	slowExponential		29	Kymograph_Blade_003_SimpleSegmentation_binary	20hAPF	WT	180108	19.608	7.77	7.1965682	7.312282911	4.729168947	0.061265614	0.132331592	cut3	singleExponential		251	Kymograph_Blade_005_SimpleSegmentation_binary	20hAPF	WT	200310	2.5	3.904400351	cut2	doubleExponential
30	Kymograph_Blade_003_SimpleSegmentation_binary	20hAPF	WT	180108	14.706	6.72	7.003107254	cut3	slowExponential		30	Kymograph_Blade_003_SimpleSegmentation_binary	20hAPF	WT	180108	16.684	7.14	7.097545008	7.312282911	4.729168947	0.061265614	0.132331592	cut3	singleExponential		252	Kymograph_Blade_005_SimpleSegmentation_binary	20hAPF	WT	200310	2.51	3.910842208	cut2	doubleExponential
31	Kymograph_Blade_003_SimpleSegmentation_binary	20hAPF	WT	180108	0.774	2.415	2.947966016	cut3	slowExponential		31	Kymograph_Blade_003_SimpleSegmentation_binary	20hAPF	WT	180108	3.956	4.305	4.144458917	7.312282911	4.729168947	0.061265614	0.132331592	cut3	singleExponential		253	Kymograph_Blade_005_SimpleSegmentation_binary	20hAPF	WT	200310	2.52	3.917263113	cut2	doubleExponential
32	Kymograph_Blade_003_SimpleSegmentation_binary	20hAPF	WT	180108	14.878	6.93	7.031032229	cut3	slowExponential		32	Kymograph_Blade_003_SimpleSegmentation_binary	20hAPF	WT	180108	4.042	4.305	4.201545208	7.312282911	4.729168947	0.061265614	0.132331592	cut3	singleExponential		254	Kymograph_Blade_005_SimpleSegmentation_binary	20hAPF	WT	200310	2.53	3.923663289	cut2	doubleExponential
33	Kymograph_Blade_003_SimpleSegmentation_binary	20hAPF	WT	180108	14.964	6.93	7.04485809	cut3	slowExponential		33	Kymograph_Blade_003_SimpleSegmentation_binary	20hAPF	WT	180108	4.128	4.41	4.257602766	7.312282911	4.729168947	0.061265614	0.132331592	cut3	singleExponential		255	Kymograph_Blade_005_SimpleSegmentation_binary	20hAPF	WT	200310	2.54	3.930042953	cut2	doubleExponential
34	Kymograph_Blade_003_SimpleSegmentation_binary	20hAPF	WT	180108	12.728	6.93	6.654234282	cut3	slowExponential		34	Kymograph_Blade_003_SimpleSegmentation_binary	20hAPF	WT	180108	0.946	2.205	1.325702424	7.312282911	4.729168947	0.061265614	0.132331592	cut3	singleExponential		256	Kymograph_Blade_005_SimpleSegmentation_binary	20hAPF	WT	200310	2.55	3.936402322	cut2	doubleExponential
35	Kymograph_Blade_003_SimpleSegmentation_binary	20hAPF	WT	180108	12.9	6.93	6.686701092	cut3	slowExponential		35	Kymograph_Blade_003_SimpleSegmentation_binary	20hAPF	WT	180108	1.032	2.205	1.433584577	7.312282911	4.729168947	0.061265614	0.132331592	cut3	singleExponential		257	Kymograph_Blade_005_SimpleSegmentation_binary	20hAPF	WT	200310	2.56	3.942741609	cut2	doubleExponential
36	Kymograph_Blade_003_SimpleSegmentation_binary	20hAPF	WT	180108	13.072	6.825	6.718745231	cut3	slowExponential		36	Kymograph_Blade_003_SimpleSegmentation_binary	20hAPF	WT	180108	4.386	4.305	4.419786763	7.312282911	4.729168947	0.061265614	0.132331592	cut3	singleExponential		258	Kymograph_Blade_005_SimpleSegmentation_binary	20hAPF	WT	200310	2.57	3.949061024	cut2	doubleExponential
37	Kymograph_Blade_003_SimpleSegmentation_binary	20hAPF	WT	180108	8.084	5.46	5.595620418	cut3	slowExponential		37	Kymograph_Blade_003_SimpleSegmentation_binary	20hAPF	WT	180108	13.588	6.93	6.899022178	7.312282911	4.729168947	0.061265614	0.132331592	cut3	singleExponential		259	Kymograph_Blade_005_SimpleSegmentation_binary	20hAPF	WT	200310	2.58	3.955360775	cut2	doubleExponential
38	Kymograph_Blade_003_SimpleSegmentation_binary	20hAPF	WT	180108	8.17	5.565	5.618820411	cut3	slowExponential		38	Kymograph_Blade_003_SimpleSegmentation_binary	20hAPF	WT	180108	13.674	6.825	6.906469411	7.312282911	4.729168947	0.061265614	0.132331592	cut3	singleExponential		260	Kymograph_Blade_005_SimpleSegmentation_binary	20hAPF	WT	200310	2.59	3.961641067	cut2	doubleExponential
39	Kymograph_Blade_003_SimpleSegmentation_binary	20hAPF	WT	180108	15.394	7.035	7.11264476	cut3	slowExponential		39	Kymograph_Blade_003_SimpleSegmentation_binary	20hAPF	WT	180108	16.34	7.245	7.081342831	7.312282911	4.729168947	0.061265614	0.132331592	cut3	singleExponential		261	Kymograph_Blade_005_SimpleSegmentation_binary	20hAPF	WT	200310	2.6	3.967902104	cut2	doubleExponential
40	Kymograph_Blade_003_SimpleSegmentation_binary	20hAPF	WT	180108	18.834	7.56	7.581925796	cut3	slowExponential		40	Kymograph_Blade_003_SimpleSegmentation_binary	20hAPF	WT	180108	16.426	7.14	7.085504524	7.312282911	4.729168947	0.061265614	0.132331592	cut3	singleExponential		262	Kymograph_Blade_005_SimpleSegmentation_binary	20hAPF	WT	200310	2.61	3.974144086	cut2	doubleExponential
41	Kymograph_Blade_003_SimpleSegmentation_binary	20hAPF	WT	180108	18.92	7.56	7.592153979	cut3	slowExponential		41	Kymograph_Blade_003_SimpleSegmentation_binary	20hAPF	WT	180108	16.512	7.14	7.089591222	7.312282911	4.729168947	0.061265614	0.132331592	cut3	singleExponential		263	Kymograph_Blade_005_SimpleSegmentation_binary	20hAPF	WT	200310	2.62	3.980367209	cut2	doubleExponential
42	Kymograph_Blade_003_SimpleSegmentation_binary	20hAPF	WT	180108	15.652	7.245	7.152263537	cut3	slowExponential		42	Kymograph_Blade_003_SimpleSegmentation_binary	20hAPF	WT	180108	16.598	7.14	7.093604274	7.312282911	4.729168947	0.061265614	0.132331592	cut3	singleExponential		264	Kymograph_Blade_005_SimpleSegmentation_binary	20hAPF	WT	200310	2.63	3.986571669	cut2	doubleExponential
43	Kymograph_Blade_003_SimpleSegmentation_binary	20hAPF	WT	180108	19.092	7.455	7.612410394	cut3	slowExponential		43	Kymograph_Blade_003_SimpleSegmentation_binary	20hAPF	WT	180108	15.48	7.035	7.035285429	7.312282911	4.729168947	0.061265614	0.132331592	cut3	singleExponential		265	Kymograph_Blade_005_SimpleSegmentation_binary	20hAPF	WT	200310	2.64	3.992757659	cut2	doubleExponential
44	Kymograph_Blade_003_SimpleSegmentation_binary	20hAPF	WT	180108	19.178	7.35	7.622439494	cut3	slowExponential		44	Kymograph_Blade_003_SimpleSegmentation_binary	20hAPF	WT	180108	1.72	3.15	2.229518649	7.312282911	4.729168947	0.061265614	0.132331592	cut3	singleExponential		266	Kymograph_Blade_005_SimpleSegmentation_binary	20hAPF	WT	200310	2.65	3.998925369	cut2	doubleExponential
45	Kymograph_Blade_003_SimpleSegmentation_binary	20hAPF	WT	180108	19.264	7.56	7.632403098	cut3	slowExponential		45	Kymograph_Blade_003_SimpleSegmentation_binary	20hAPF	WT	180108	1.806	3.255	2.321113435	7.312282911	4.729168947	0.061265614	0.132331592	cut3	singleExponential		267	Kymograph_Blade_005_SimpleSegmentation_binary	20hAPF	WT	200310	2.66	4.005074987	cut2	doubleExponential
46	Kymograph_Blade_003_SimpleSegmentation_binary	20hAPF	WT	180108	19.35	7.455	7.642301634	cut3	slowExponential		46	Kymograph_Blade_003_SimpleSegmentation_binary	20hAPF	WT	180108	1.892	3.36	2.411057621	7.312282911	4.729168947	0.061265614	0.132331592	cut3	singleExponential		268	Kymograph_Blade_005_SimpleSegmentation_binary	20hAPF	WT	200310	2.67	4.011206699	cut2	doubleExponential
47	Kymograph_Blade_003_SimpleSegmentation_binary	20hAPF	WT	180108	16.082	7.035	7.216588594	cut3	slowExponential		47	Kymograph_Blade_003_SimpleSegmentation_binary	20hAPF	WT	180108	1.978	3.465	2.499380953	7.312282911	4.729168947	0.061265614	0.132331592	cut3	singleExponential		269	Kymograph_Blade_005_SimpleSegmentation_binary	20hAPF	WT	200310	2.68	4.017320686	cut2	doubleExponential
48	Kymograph_Blade_003_SimpleSegmentation_binary	20hAPF	WT	180108	16.254	7.245	7.241734342	cut3	slowExponential		48	Kymograph_Blade_003_SimpleSegmentation_binary	20hAPF	WT	180108	2.064	3.675	2.586112641	7.312282911	4.729168947	0.061265614	0.132331592	cut3	singleExponential		270	Kymograph_Blade_005_SimpleSegmentation_binary	20hAPF	WT	200310	2.69	4.023417132	cut2	doubleExponential
49	Kymograph_Blade_003_SimpleSegmentation_binary	20hAPF	WT	180108	16.34	7.245	7.254184188	cut3	slowExponential		49	Kymograph_Blade_003_SimpleSegmentation_binary	20hAPF	WT	180108	2.15	3.675	2.671281366	7.312282911	4.729168947	0.061265614	0.132331592	cut3	singleExponential		271	Kymograph_Blade_005_SimpleSegmentation_binary	20hAPF	WT	200310	2.7	4.029496213	cut2	doubleExponential
50	Kymograph_Blade_003_SimpleSegmentation_binary	20hAPF	WT	180108	19.694	7.77	7.681253548	cut3	slowExponential		50	Kymograph_Blade_003_SimpleSegmentation_binary	20hAPF	WT	180108	2.236	3.675	2.754915293	7.312282911	4.729168947	0.061265614	0.132331592	cut3	singleExponential		272	Kymograph_Blade_005_SimpleSegmentation_binary	20hAPF	WT	200310	2.71	4.035558107	cut2	doubleExponential
51	Kymograph_Blade_003_SimpleSegmentation_binary	20hAPF	WT	180108	19.78	7.875	7.69083306	cut3	slowExponential		51	Kymograph_Blade_003_SimpleSegmentation_binary	20hAPF	WT	180108	2.322	3.675	2.837042082	7.312282911	4.729168947	0.061265614	0.132331592	cut3	singleExponential		273	Kymograph_Blade_005_SimpleSegmentation_binary	20hAPF	WT	200310	2.72	4.041602988	cut2	doubleExponential
52	Kymograph_Blade_003_SimpleSegmentation_binary	20hAPF	WT	180108	19.866	7.875	7.700350011	cut3	slowExponential		52	Kymograph_Blade_003_SimpleSegmentation_binary	20hAPF	WT	180108	2.408	3.675	2.917688892	7.312282911	4.729168947	0.061265614	0.132331592	cut3	singleExponential		274	Kymograph_Blade_005_SimpleSegmentation_binary	20hAPF	WT	200310	2.73	4.047631026	cut2	doubleExponential
53	Kymograph_Blade_003_SimpleSegmentation_binary	20hAPF	WT	180108	19.952	7.98	7.709804811	cut3	slowExponential		53	Kymograph_Blade_003_SimpleSegmentation_binary	20hAPF	WT	180108	2.494	3.57	2.996882393	7.312282911	4.729168947	0.061265614	0.132331592	cut3	singleExponential		275	Kymograph_Blade_005_SimpleSegmentation_binary	20hAPF	WT	200310	2.74	4.053642394	cut2	doubleExponential
54	Kymograph_Blade_003_SimpleSegmentation_binary	20hAPF	WT	180108	9.632	5.985	5.990827185	cut3	slowExponential		54	Kymograph_Blade_003_SimpleSegmentation_binary	20hAPF	WT	180108	12.556	6.825	6.79824405	7.312282911	4.729168947	0.061265614	0.132331592	cut3	singleExponential		276	Kymograph_Blade_005_SimpleSegmentation_binary	20hAPF	WT	200310	2.75	4.059637257	cut2	doubleExponential
55	Kymograph_Blade_003_SimpleSegmentation_binary	20hAPF	WT	180108	2.752	3.57	3.81531498	cut3	slowExponential		55	Kymograph_Blade_003_SimpleSegmentation_binary	20hAPF	WT	180108	2.58	3.57	3.074648774	7.312282911	4.729168947	0.061265614	0.132331592	cut3	singleExponential		277	Kymograph_Blade_005_SimpleSegmentation_binary	20hAPF	WT	200310	2.76	4.065615781	cut2	doubleExponential
56	Kymograph_Blade_003_SimpleSegmentation_binary	20hAPF	WT	180108	2.838	3.885	3.850141474	cut3	slowExponential		56	Kymograph_Blade_003_SimpleSegmentation_binary	20hAPF	WT	180108	2.666	3.57	3.151013753	7.312282911	4.729168947	0.061265614	0.132331592	cut3	singleExponential		278	Kymograph_Blade_005_SimpleSegmentation_binary	20hAPF	WT	200310	2.77	4.071578131	cut2	doubleExponential
57	Kymograph_Blade_003_SimpleSegmentation_binary	20hAPF	WT	180108	2.924	3.885	3.88474053	cut3	slowExponential		57	Kymograph_Blade_003_SimpleSegmentation_binary	20hAPF	WT	180108	2.752	3.57	3.226002585	7.312282911	4.729168947	0.061265614	0.132331592	cut3	singleExponential		279	Kymograph_Blade_005_SimpleSegmentation_binary	20hAPF	WT	200310	2.78	4.077524467	cut2	doubleExponential
58	Kymograph_Blade_003_SimpleSegmentation_binary	20hAPF	WT	180108	3.01	3.885	3.919113633	cut3	slowExponential		58	Kymograph_Blade_003_SimpleSegmentation_binary	20hAPF	WT	180108	16.77	7.245	7.101414727	7.312282911	4.729168947	0.061265614	0.132331592	cut3	singleExponential		280	Kymograph_Blade_005_SimpleSegmentation_binary	20hAPF	WT	200310	2.79	4.083454949	cut2	doubleExponential
59	Kymograph_Blade_003_SimpleSegmentation_binary	20hAPF	WT	180108	17.028	7.56	7.350900131	cut3	slowExponential		59	Kymograph_Blade_003_SimpleSegmentation_binary	20hAPF	WT	180108	16.856	7.35	7.105214712	7.312282911	4.729168947	0.061265614	0.132331592	cut3	singleExponential		281	Kymograph_Blade_005_SimpleSegmentation_binary	20hAPF	WT	200310	2.8	4.089369734	cut2	doubleExponential
60	Kymograph_Blade_003_SimpleSegmentation_binary	20hAPF	WT	180108	13.932	6.825	6.872815944	cut3	slowExponential		60	Kymograph_Blade_003_SimpleSegmentation_binary	20hAPF	WT	180108	16.942	7.455	7.108946218	7.312282911	4.729168947	0.061265614	0.132331592	cut3	singleExponential		282	Kymograph_Blade_005_SimpleSegmentation_binary	20hAPF	WT	200310	2.81	4.095268978	cut2	doubleExponential
61	Kymograph_Blade_003_SimpleSegmentation_binary	20hAPF	WT	180108	16.168	7.14	7.229202657	cut3	slowExponential		61	Kymograph_Blade_003_SimpleSegmentation_binary	20hAPF	WT	180108	17.028	7.56	7.11261048	7.312282911	4.729168947	0.061265614	0.132331592	cut3	singleExponential		283	Kymograph_Blade_005_SimpleSegmentation_binary	20hAPF	WT	200310	2.82	4.101152834	cut2	doubleExponential
62	Kymograph_Blade_003_SimpleSegmentation_binary	20hAPF	WT	180108	7.998	5.46	5.572267919	cut3	slowExponential		62	Kymograph_Blade_003_SimpleSegmentation_binary	20hAPF	WT	180108	17.114	7.56	7.11620871	7.312282911	4.729168947	0.061265614	0.132331592	cut3	singleExponential		284	Kymograph_Blade_005_SimpleSegmentation_binary	20hAPF	WT	200310	2.83	4.107021454	cut2	doubleExponential
63	Kymograph_Blade_003_SimpleSegmentation_binary	20hAPF	WT	180108	14.104	6.825	6.902437128	cut3	slowExponential		63	Kymograph_Blade_003_SimpleSegmentation_binary	20hAPF	WT	180108	17.2	7.56	7.119742097	7.312282911	4.729168947	0.061265614	0.132331592	cut3	singleExponential		285	Kymograph_Blade_005_SimpleSegmentation_binary	20hAPF	WT	200310	2.84	4.112874987	cut2	doubleExponential
64	Kymograph_Blade_003_SimpleSegmentation_binary	20hAPF	WT	180108	14.19	6.825	6.917102796	cut3	slowExponential		64	Kymograph_Blade_003_SimpleSegmentation_binary	20hAPF	WT	180108	17.286	7.455	7.123211811	7.312282911	4.729168947	0.061265614	0.132331592	cut3	singleExponential		286	Kymograph_Blade_005_SimpleSegmentation_binary	20hAPF	WT	200310	2.85	4.118713581	cut2	doubleExponential
65	Kymograph_Blade_003_SimpleSegmentation_binary	20hAPF	WT	180108	14.276	6.93	6.931672687	cut3	slowExponential		65	Kymograph_Blade_003_SimpleSegmentation_binary	20hAPF	WT	180108	17.372	7.455	7.126618997	7.312282911	4.729168947	0.061265614	0.132331592	cut3	singleExponential		287	Kymograph_Blade_005_SimpleSegmentation_binary	20hAPF	WT	200310	2.86	4.124537383	cut2	doubleExponential
66	Kymograph_Blade_003_SimpleSegmentation_binary	20hAPF	WT	180108	14.362	6.825	6.946147428	cut3	slowExponential		66	Kymograph_Blade_003_SimpleSegmentation_binary	20hAPF	WT	180108	13.76	6.72	6.913782439	7.312282911	4.729168947	0.061265614	0.132331592	cut3	singleExponential		288	Kymograph_Blade_005_SimpleSegmentation_binary	20hAPF	WT	200310	2.87	4.130346535	cut2	doubleExponential
67	Kymograph_Blade_003_SimpleSegmentation_binary	20hAPF	WT	180108	14.448	6.825	6.96052764	cut3	slowExponential		67	Kymograph_Blade_003_SimpleSegmentation_binary	20hAPF	WT	180108	13.846	6.72	6.920963682	7.312282911	4.729168947	0.061265614	0.132331592	cut3	singleExponential		289	Kymograph_Blade_005_SimpleSegmentation_binary	20hAPF	WT	200310	2.88	4.136141182	cut2	doubleExponential
68	Kymograph_Blade_003_SimpleSegmentation_binary	20hAPF	WT	180108	14.534	6.825	6.97481394	cut3	slowExponential		68	Kymograph_Blade_003_SimpleSegmentation_binary	20hAPF	WT	180108	3.698	4.2	3.966837123	7.312282911	4.729168947	0.061265614	0.132331592	cut3	singleExponential		290	Kymograph_Blade_005_SimpleSegmentation_binary	20hAPF	WT	200310	2.89	4.141921462	cut2	doubleExponential
69	Kymograph_Blade_003_SimpleSegmentation_binary	20hAPF	WT	180108	14.62	6.615	6.989006941	cut3	slowExponential		69	Kymograph_Blade_003_SimpleSegmentation_binary	20hAPF	WT	180108	3.784	4.095	4.027124276	7.312282911	4.729168947	0.061265614	0.132331592	cut3	singleExponential		291	Kymograph_Blade_005_SimpleSegmentation_binary	20hAPF	WT	200310	2.9	4.147687515	cut2	doubleExponential
70	Kymograph_Blade_003_SimpleSegmentation_binary	20hAPF	WT	180108	11.008	6.405	6.305055478	cut3	slowExponential		70	Kymograph_Blade_003_SimpleSegmentation_binary	20hAPF	WT	180108	3.87	4.305	4.086325015	7.312282911	4.729168947	0.061265614	0.132331592	cut3	singleExponential		292	Kymograph_Blade_005_SimpleSegmentation_binary	20hAPF	WT	200310	2.91	4.153439478	cut2	doubleExponential
71	Kymograph_Blade_003_SimpleSegmentation_binary	20hAPF	WT	180108	11.094	6.405	6.323622419	cut3	slowExponential		71	Kymograph_Blade_003_SimpleSegmentation_binary	20hAPF	WT	180108	14.104	6.825	6.941740233	7.312282911	4.729168947	0.061265614	0.132331592	cut3	singleExponential		293	Kymograph_Blade_005_SimpleSegmentation_binary	20hAPF	WT	200310	2.92	4.159177486	cut2	doubleExponential
72	Kymograph_Blade_003_SimpleSegmentation_binary	20hAPF	WT	180108	11.18	6.51	6.342068106	cut3	slowExponential		72	Kymograph_Blade_003_SimpleSegmentation_binary	20hAPF	WT	180108	14.19	6.825	6.948417658	7.312282911	4.729168947	0.061265614	0.132331592	cut3	singleExponential		294	Kymograph_Blade_005_SimpleSegmentation_binary	20hAPF	WT	200310	2.93	4.164901674	cut2	doubleExponential
73	Kymograph_Blade_003_SimpleSegmentation_binary	20hAPF	WT	180108	0.86	2.205	2.988456838	cut3	slowExponential		73	Kymograph_Blade_003_SimpleSegmentation_binary	20hAPF	WT	180108	14.276	6.93	6.954974751	7.312282911	4.729168947	0.061265614	0.132331592	cut3	singleExponential		295	Kymograph_Blade_005_SimpleSegmentation_binary	20hAPF	WT	200310	2.94	4.170612171	cut2	doubleExponential
74	Kymograph_Blade_003_SimpleSegmentation_binary	20hAPF	WT	180108	4.386	4.305	4.439528765	cut3	slowExponential		74	Kymograph_Blade_003_SimpleSegmentation_binary	20hAPF	WT	180108	14.362	6.825	6.961413681	7.312282911	4.729168947	0.061265614	0.132331592	cut3	singleExponential		296	Kymograph_Blade_005_SimpleSegmentation_binary	20hAPF	WT	200310	2.95	4.17630911	cut2	doubleExponential
75	Kymograph_Blade_003_SimpleSegmentation_binary	20hAPF	WT	180108	19.608	7.77	7.671611065	cut3	slowExponential		75	Kymograph_Blade_003_SimpleSegmentation_binary	20hAPF	WT	180108	14.448	6.825	6.967736578	7.312282911	4.729168947	0.061265614	0.132331592	cut3	singleExponential		297	Kymograph_Blade_005_SimpleSegmentation_binary	20hAPF	WT	200310	2.96	4.181992619	cut2	doubleExponential
76	Kymograph_Blade_003_SimpleSegmentation_binary	20hAPF	WT	180108	18.49	7.665	7.540336271	cut3	slowExponential		76	Kymograph_Blade_003_SimpleSegmentation_binary	20hAPF	WT	180108	18.146	7.665	7.154649366	7.312282911	4.729168947	0.061265614	0.132331592	cut3	singleExponential		298	Kymograph_Blade_005_SimpleSegmentation_binary	20hAPF	WT	200310	2.97	4.187662825	cut2	doubleExponential
77	Kymograph_Blade_003_SimpleSegmentation_binary	20hAPF	WT	180108	18.576	7.56	7.550836061	cut3	slowExponential		77	Kymograph_Blade_003_SimpleSegmentation_binary	20hAPF	WT	180108	14.964	6.93	7.003351743	7.312282911	4.729168947	0.061265614	0.132331592	cut3	singleExponential		299	Kymograph_Blade_005_SimpleSegmentation_binary	20hAPF	WT	200310	2.98	4.193319852	cut2	doubleExponential
78	Kymograph_Blade_003_SimpleSegmentation_binary	20hAPF	WT	180108	18.662	7.665	7.56126728	cut3	slowExponential		78	Kymograph_Blade_003_SimpleSegmentation_binary	20hAPF	WT	180108	15.05	6.93	7.008918887	7.312282911	4.729168947	0.061265614	0.132331592	cut3	singleExponential		300	Kymograph_Blade_005_SimpleSegmentation_binary	20hAPF	WT	200310	2.99	4.198963827	cut2	doubleExponential
79	Kymograph_Blade_003_SimpleSegmentation_binary	20hAPF	WT	180108	18.748	7.56	7.571630376	cut3	slowExponential		79	Kymograph_Blade_003_SimpleSegmentation_binary	20hAPF	WT	180108	15.136	6.93	7.014385708	7.312282911	4.729168947	0.061265614	0.132331592	cut3	singleExponential		301	Kymograph_Blade_005_SimpleSegmentation_binary	20hAPF	WT	200310	3	4.204594869	cut2	doubleExponential
80	Kymograph_Blade_003_SimpleSegmentation_binary	20hAPF	WT	180108	11.868	6.405	6.485362418	cut3	slowExponential		80	Kymograph_Blade_003_SimpleSegmentation_binary	20hAPF	WT	180108	15.222	7.035	7.019754014	7.312282911	4.729168947	0.061265614	0.132331592	cut3	singleExponential		302	Kymograph_Blade_005_SimpleSegmentation_binary	20hAPF	WT	200310	3.01	4.210213101	cut2	doubleExponential
81	Kymograph_Blade_003_SimpleSegmentation_binary	20hAPF	WT	180108	11.954	6.405	6.502751842	cut3	slowExponential		81	Kymograph_Blade_003_SimpleSegmentation_binary	20hAPF	WT	180108	15.308	7.035	7.025025579	7.312282911	4.729168947	0.061265614	0.132331592	cut3	singleExponential		303	Kymograph_Blade_005_SimpleSegmentation_binary	20hAPF	WT	200310	3.02	4.215818642	cut2	doubleExponential
82	Kymograph_Blade_003_SimpleSegmentation_binary	20hAPF	WT	180108	19.006	7.455	7.602315367	cut3	slowExponential		82	Kymograph_Blade_003_SimpleSegmentation_binary	20hAPF	WT	180108	15.394	7.035	7.030202146	7.312282911	4.729168947	0.061265614	0.132331592	cut3	singleExponential		304	Kymograph_Blade_005_SimpleSegmentation_binary	20hAPF	WT	200310	3.03	4.22141161	cut2	doubleExponential
83	Kymograph_Blade_003_SimpleSegmentation_binary	20hAPF	WT	180108	12.126	6.51	6.537190742	cut3	slowExponential		83	Kymograph_Blade_003_SimpleSegmentation_binary	20hAPF	WT	180108	1.634	3.15	2.136242975	7.312282911	4.729168947	0.061265614	0.132331592	cut3	singleExponential		305	Kymograph_Blade_005_SimpleSegmentation_binary	20hAPF	WT	200310	3.04	4.22699212	cut2	doubleExponential
84	Kymograph_Blade_003_SimpleSegmentation_binary	20hAPF	WT	180108	12.212	6.72	6.554241695	cut3	slowExponential		84	Kymograph_Blade_003_SimpleSegmentation_binary	20hAPF	WT	180108	4.816	4.62	4.671184799	7.312282911	4.729168947	0.061265614	0.132331592	cut3	singleExponential		306	Kymograph_Blade_005_SimpleSegmentation_binary	20hAPF	WT	200310	3.05	4.232560289	cut2	doubleExponential
85	Kymograph_Blade_003_SimpleSegmentation_binary	20hAPF	WT	180108	12.298	6.72	6.571181295	cut3	slowExponential		85	Kymograph_Blade_003_SimpleSegmentation_binary	20hAPF	WT	180108	4.902	4.62	4.71877914	7.312282911	4.729168947	0.061265614	0.132331592	cut3	singleExponential		307	Kymograph_Blade_005_SimpleSegmentation_binary	20hAPF	WT	200310	3.06	4.238116229	cut2	doubleExponential
86	Kymograph_Blade_003_SimpleSegmentation_binary	20hAPF	WT	180108	12.384	6.825	6.588010269	cut3	slowExponential		86	Kymograph_Blade_003_SimpleSegmentation_binary	20hAPF	WT	180108	4.988	4.725	4.765515799	7.312282911	4.729168947	0.061265614	0.132331592	cut3	singleExponential		308	Kymograph_Blade_005_SimpleSegmentation_binary	20hAPF	WT	200310	3.07	4.243660052	cut2	doubleExponential
87	Kymograph_Blade_003_SimpleSegmentation_binary	20hAPF	WT	180108	12.47	6.72	6.604729339	cut3	slowExponential		87	Kymograph_Blade_003_SimpleSegmentation_binary	20hAPF	WT	180108	5.074	4.725	4.811410232	7.312282911	4.729168947	0.061265614	0.132331592	cut3	singleExponential		309	Kymograph_Blade_005_SimpleSegmentation_binary	20hAPF	WT	200310	3.08	4.24919187	cut2	doubleExponential
88	Kymograph_Blade_003_SimpleSegmentation_binary	20hAPF	WT	180108	12.556	6.825	6.621339223	cut3	slowExponential		88	Kymograph_Blade_003_SimpleSegmentation_binary	20hAPF	WT	180108	5.16	4.725	4.856477618	7.312282911	4.729168947	0.061265614	0.132331592	cut3	singleExponential		310	Kymograph_Blade_005_SimpleSegmentation_binary	20hAPF	WT	200310	3.09	4.254711791	cut2	doubleExponential
89	Kymograph_Blade_003_SimpleSegmentation_binary	20hAPF	WT	180108	2.15	3.675	3.565034402	cut3	slowExponential		89	Kymograph_Blade_003_SimpleSegmentation_binary	20hAPF	WT	180108	5.246	4.725	4.900732859	7.312282911	4.729168947	0.061265614	0.132331592	cut3	singleExponential		311	Kymograph_Blade_005_SimpleSegmentation_binary	20hAPF	WT	200310	3.1	4.260219923	cut2	doubleExponential
90	Kymograph_Blade_003_SimpleSegmentation_binary	20hAPF	WT	180108	12.814	6.93	6.670520868	cut3	slowExponential		90	Kymograph_Blade_003_SimpleSegmentation_binary	20hAPF	WT	180108	5.332	4.725	4.944190591	7.312282911	4.729168947	0.061265614	0.132331592	cut3	singleExponential		312	Kymograph_Blade_005_SimpleSegmentation_binary	20hAPF	WT	200310	3.11	4.265716374	cut2	doubleExponential
91	Kymograph_Blade_003_SimpleSegmentation_binary	20hAPF	WT	180108	2.322	3.675	3.637718254	cut3	slowExponential		91	Kymograph_Blade_003_SimpleSegmentation_binary	20hAPF	WT	180108	5.418	4.83	4.986865186	7.312282911	4.729168947	0.061265614	0.132331592	cut3	singleExponential		313	Kymograph_Blade_005_SimpleSegmentation_binary	20hAPF	WT	200310	3.12	4.271201248	cut2	doubleExponential
92	Kymograph_Blade_003_SimpleSegmentation_binary	20hAPF	WT	180108	2.236	3.675	3.601495384	cut3	slowExponential		92	Kymograph_Blade_003_SimpleSegmentation_binary	20hAPF	WT	180108	5.504	4.725	5.028770757	7.312282911	4.729168947	0.061265614	0.132331592	cut3	singleExponential		314	Kymograph_Blade_005_SimpleSegmentation_binary	20hAPF	WT	200310	3.13	4.276674649	cut2	doubleExponential
93	Kymograph_Blade_003_SimpleSegmentation_binary	20hAPF	WT	180108	5.848	4.83	4.935839298	cut3	slowExponential		93	Kymograph_Blade_003_SimpleSegmentation_binary	20hAPF	WT	180108	5.59	4.935	5.069921162	7.312282911	4.729168947	0.061265614	0.132331592	cut3	singleExponential		315	Kymograph_Blade_005_SimpleSegmentation_binary	20hAPF	WT	200310	3.14	4.28213668	cut2	doubleExponential
94	Kymograph_Blade_003_SimpleSegmentation_binary	20hAPF	WT	180108	2.408	3.675	3.673704565	cut3	slowExponential		94	Kymograph_Blade_003_SimpleSegmentation_binary	20hAPF	WT	180108	5.676	4.935	5.110330008	7.312282911	4.729168947	0.061265614	0.132331592	cut3	singleExponential		316	Kymograph_Blade_005_SimpleSegmentation_binary	20hAPF	WT	200310	3.15	4.287587442	cut2	doubleExponential
95	Kymograph_Blade_003_SimpleSegmentation_binary	20hAPF	WT	180108	2.494	3.57	3.709455864	cut3	slowExponential		95	Kymograph_Blade_003_SimpleSegmentation_binary	20hAPF	WT	180108	5.762	4.83	5.150010661	7.312282911	4.729168947	0.061265614	0.132331592	cut3	singleExponential		317	Kymograph_Blade_005_SimpleSegmentation_binary	20hAPF	WT	200310	3.16	4.293027036	cut2	doubleExponential
96	Kymograph_Blade_003_SimpleSegmentation_binary	20hAPF	WT	180108	16.77	7.245	7.315224404	cut3	slowExponential		96	Kymograph_Blade_003_SimpleSegmentation_binary	20hAPF	WT	180108	5.848	4.83	5.188976242	7.312282911	4.729168947	0.061265614	0.132331592	cut3	singleExponential		318	Kymograph_Blade_005_SimpleSegmentation_binary	20hAPF	WT	200310	3.17	4.29845556	cut2	doubleExponential
97	Kymograph_Blade_003_SimpleSegmentation_binary	20hAPF	WT	180108	16.856	7.35	7.327194314	cut3	slowExponential		97	Kymograph_Blade_003_SimpleSegmentation_binary	20hAPF	WT	180108	5.934	4.83	5.227239637	7.312282911	4.729168947	0.061265614	0.132331592	cut3	singleExponential		319	Kymograph_Blade_005_SimpleSegmentation_binary	20hAPF	WT	200310	3.18	4.303873113	cut2	doubleExponential
98	Kymograph_Blade_003_SimpleSegmentation_binary	20hAPF	WT	180108	16.942	7.455	7.339086053	cut3	slowExponential		98	Kymograph_Blade_003_SimpleSegmentation_binary	20hAPF	WT	180108	2.838	3.885	3.299640069	7.312282911	4.729168947	0.061265614	0.132331592	cut3	singleExponential		320	Kymograph_Blade_005_SimpleSegmentation_binary	20hAPF	WT	200310	3.19	4.309279789	cut2	doubleExponential
99	Kymograph_Blade_003_SimpleSegmentation_binary	20hAPF	WT	180108	9.976	5.985	6.072498954	cut3	slowExponential		99	Kymograph_Blade_003_SimpleSegmentation_binary	20hAPF	WT	180108	2.924	3.885	3.371950556	7.312282911	4.729168947	0.061265614	0.132331592	cut3	singleExponential		321	Kymograph_Blade_005_SimpleSegmentation_binary	20hAPF	WT	200310	3.2	4.314675686	cut2	doubleExponential
100	Kymograph_Blade_003_SimpleSegmentation_binary	20hAPF	WT	180108	3.096	3.99	3.953262258	cut3	slowExponential		100	Kymograph_Blade_003_SimpleSegmentation_binary	20hAPF	WT	180108	13.072	6.825	6.851379368	7.312282911	4.729168947	0.061265614	0.132331592	cut3	singleExponential		322	Kymograph_Blade_005_SimpleSegmentation_binary	20hAPF	WT	200310	3.21	4.320060896	cut2	doubleExponential
101	Kymograph_Blade_003_SimpleSegmentation_binary	20hAPF	WT	180108	10.148	5.985	6.112539141	cut3	slowExponential		101	Kymograph_Blade_003_SimpleSegmentation_binary	20hAPF	WT	180108	13.158	6.825	6.859685155	7.312282911	4.729168947	0.061265614	0.132331592	cut3	singleExponential		323	Kymograph_Blade_005_SimpleSegmentation_binary	20hAPF	WT	200310	3.22	4.325435513	cut2	doubleExponential
102	Kymograph_Blade_003_SimpleSegmentation_binary	20hAPF	WT	180108	14.018	6.93	6.887675056	cut3	slowExponential		102	Kymograph_Blade_003_SimpleSegmentation_binary	20hAPF	WT	180108	6.364	4.935	5.408458819	7.312282911	4.729168947	0.061265614	0.132331592	cut3	singleExponential		324	Kymograph_Blade_005_SimpleSegmentation_binary	20hAPF	WT	200310	3.23	4.330799628	cut2	doubleExponential
103	Kymograph_Blade_003_SimpleSegmentation_binary	20hAPF	WT	180108	3.354	4.2	4.054375878	cut3	slowExponential		103	Kymograph_Blade_003_SimpleSegmentation_binary	20hAPF	WT	180108	6.45	5.04	5.442766992	7.312282911	4.729168947	0.061265614	0.132331592	cut3	singleExponential		325	Kymograph_Blade_005_SimpleSegmentation_binary	20hAPF	WT	200310	3.24	4.336153333	cut2	doubleExponential
104	Kymograph_Blade_003_SimpleSegmentation_binary	20hAPF	WT	180108	3.44	4.2	4.087641156	cut3	slowExponential		104	Kymograph_Blade_003_SimpleSegmentation_binary	20hAPF	WT	180108	6.536	5.25	5.47645691	7.312282911	4.729168947	0.061265614	0.132331592	cut3	singleExponential		326	Kymograph_Blade_005_SimpleSegmentation_binary	20hAPF	WT	200310	3.25	4.341496716	cut2	doubleExponential
105	Kymograph_Blade_003_SimpleSegmentation_binary	20hAPF	WT	180108	3.526	4.2	4.120689192	cut3	slowExponential		105	Kymograph_Blade_003_SimpleSegmentation_binary	20hAPF	WT	180108	6.622	5.145	5.509539713	7.312282911	4.729168947	0.061265614	0.132331592	cut3	singleExponential		327	Kymograph_Blade_005_SimpleSegmentation_binary	20hAPF	WT	200310	3.26	4.346829866	cut2	doubleExponential
106	Kymograph_Blade_003_SimpleSegmentation_binary	20hAPF	WT	180108	3.612	4.2	4.153521403	cut3	slowExponential		106	Kymograph_Blade_003_SimpleSegmentation_binary	20hAPF	WT	180108	6.708	5.25	5.542026342	7.312282911	4.729168947	0.061265614	0.132331592	cut3	singleExponential		328	Kymograph_Blade_005_SimpleSegmentation_binary	20hAPF	WT	200310	3.27	4.35215287	cut2	doubleExponential
107	Kymograph_Blade_003_SimpleSegmentation_binary	20hAPF	WT	180108	3.698	4.2	4.186139199	cut3	slowExponential		107	Kymograph_Blade_003_SimpleSegmentation_binary	20hAPF	WT	180108	6.794	5.355	5.57392754	7.312282911	4.729168947	0.061265614	0.132331592	cut3	singleExponential		329	Kymograph_Blade_005_SimpleSegmentation_binary	20hAPF	WT	200310	3.28	4.357465815	cut2	doubleExponential
108	Kymograph_Blade_003_SimpleSegmentation_binary	20hAPF	WT	180108	3.784	4.095	4.218543981	cut3	slowExponential		108	Kymograph_Blade_003_SimpleSegmentation_binary	20hAPF	WT	180108	17.458	7.455	7.129964784	7.312282911	4.729168947	0.061265614	0.132331592	cut3	singleExponential		330	Kymograph_Blade_005_SimpleSegmentation_binary	20hAPF	WT	200310	3.29	4.362768785	cut2	doubleExponential
109	Kymograph_Blade_003_SimpleSegmentation_binary	20hAPF	WT	180108	3.87	4.305	4.250737139	cut3	slowExponential		109	Kymograph_Blade_003_SimpleSegmentation_binary	20hAPF	WT	180108	13.932	6.825	6.928015515	7.312282911	4.729168947	0.061265614	0.132331592	cut3	singleExponential		331	Kymograph_Blade_005_SimpleSegmentation_binary	20hAPF	WT	200310	3.3	4.368061865	cut2	doubleExponential
110	Kymograph_Blade_003_SimpleSegmentation_binary	20hAPF	WT	180108	3.956	4.305	4.282720057	cut3	slowExponential		110	Kymograph_Blade_003_SimpleSegmentation_binary	20hAPF	WT	180108	14.018	6.93	6.934940268	7.312282911	4.729168947	0.061265614	0.132331592	cut3	singleExponential		332	Kymograph_Blade_005_SimpleSegmentation_binary	20hAPF	WT	200310	3.31	4.373345137	cut2	doubleExponential
111	Kymograph_Blade_003_SimpleSegmentation_binary	20hAPF	WT	180108	4.042	4.305	4.314494105	cut3	slowExponential		111	Kymograph_Blade_003_SimpleSegmentation_binary	20hAPF	WT	180108	17.716	7.35	7.139644712	7.312282911	4.729168947	0.061265614	0.132331592	cut3	singleExponential		333	Kymograph_Blade_005_SimpleSegmentation_binary	20hAPF	WT	200310	3.32	4.378618685	cut2	doubleExponential
112	Kymograph_Blade_003_SimpleSegmentation_binary	20hAPF	WT	180108	14.792	6.825	7.017115483	cut3	slowExponential		112	Kymograph_Blade_003_SimpleSegmentation_binary	20hAPF	WT	180108	17.802	7.455	7.142755767	7.312282911	4.729168947	0.061265614	0.132331592	cut3	singleExponential		334	Kymograph_Blade_005_SimpleSegmentation_binary	20hAPF	WT	200310	3.33	4.383882588	cut2	doubleExponential
113	Kymograph_Blade_003_SimpleSegmentation_binary	20hAPF	WT	180108	4.214	4.305	4.377421045	cut3	slowExponential		113	Kymograph_Blade_003_SimpleSegmentation_binary	20hAPF	WT	180108	17.888	7.35	7.145810758	7.312282911	4.729168947	0.061265614	0.132331592	cut3	singleExponential		335	Kymograph_Blade_005_SimpleSegmentation_binary	20hAPF	WT	200310	3.34	4.389136926	cut2	doubleExponential
114	Kymograph_Blade_003_SimpleSegmentation_binary	20hAPF	WT	180108	4.3	4.305	4.408576638	cut3	slowExponential		114	Kymograph_Blade_003_SimpleSegmentation_binary	20hAPF	WT	180108	17.974	7.455	7.148810697	7.312282911	4.729168947	0.061265614	0.132331592	cut3	singleExponential		336	Kymograph_Blade_005_SimpleSegmentation_binary	20hAPF	WT	200310	3.35	4.39438178	cut2	doubleExponential
115	Kymograph_Blade_003_SimpleSegmentation_binary	20hAPF	WT	180108	18.318	7.665	7.519129177	cut3	slowExponential		115	Kymograph_Blade_003_SimpleSegmentation_binary	20hAPF	WT	180108	18.06	7.56	7.151756575	7.312282911	4.729168947	0.061265614	0.132331592	cut3	singleExponential		337	Kymograph_Blade_005_SimpleSegmentation_binary	20hAPF	WT	200310	3.36	4.399617226	cut2	doubleExponential
116	Kymograph_Blade_003_SimpleSegmentation_binary	20hAPF	WT	180108	15.05	6.93	7.05859366	cut3	slowExponential		116	Kymograph_Blade_003_SimpleSegmentation_binary	20hAPF	WT	180108	10.836	6.195	6.572764534	7.312282911	4.729168947	0.061265614	0.132331592	cut3	singleExponential		338	Kymograph_Blade_005_SimpleSegmentation_binary	20hAPF	WT	200310	3.37	4.404843342	cut2	doubleExponential
117	Kymograph_Blade_003_SimpleSegmentation_binary	20hAPF	WT	180108	15.136	6.93	7.072239528	cut3	slowExponential		117	Kymograph_Blade_003_SimpleSegmentation_binary	20hAPF	WT	180108	10.922	6.195	6.586091146	7.312282911	4.729168947	0.061265614	0.132331592	cut3	singleExponential		339	Kymograph_Blade_005_SimpleSegmentation_binary	20hAPF	WT	200310	3.38	4.410060205	cut2	doubleExponential
118	Kymograph_Blade_003_SimpleSegmentation_binary	20hAPF	WT	180108	15.222	7.035	7.08579628	cut3	slowExponential		118	Kymograph_Blade_003_SimpleSegmentation_binary	20hAPF	WT	180108	1.118	2.415	1.539522622	7.312282911	4.729168947	0.061265614	0.132331592	cut3	singleExponential		340	Kymograph_Blade_005_SimpleSegmentation_binary	20hAPF	WT	200310	3.39	4.415267888	cut2	doubleExponential
119	Kymograph_Blade_003_SimpleSegmentation_binary	20hAPF	WT	180108	15.308	7.035	7.099264498	cut3	slowExponential		119	Kymograph_Blade_003_SimpleSegmentation_binary	20hAPF	WT	180108	1.204	2.415	1.643551594	7.312282911	4.729168947	0.061265614	0.132331592	cut3	singleExponential		341	Kymograph_Blade_005_SimpleSegmentation_binary	20hAPF	WT	200310	3.4	4.420466467	cut2	doubleExponential
120	Kymograph_Blade_003_SimpleSegmentation_binary	20hAPF	WT	180108	4.73	4.515	4.561329064	cut3	slowExponential		120	Kymograph_Blade_003_SimpleSegmentation_binary	20hAPF	WT	180108	4.472	4.41	4.471911463	7.312282911	4.729168947	0.061265614	0.132331592	cut3	singleExponential		342	Kymograph_Blade_005_SimpleSegmentation_binary	20hAPF	WT	200310	3.41	4.425656015	cut2	doubleExponential
121	Kymograph_Blade_003_SimpleSegmentation_binary	20hAPF	WT	180108	4.816	4.62	4.591283623	cut3	slowExponential		121	Kymograph_Blade_003_SimpleSegmentation_binary	20hAPF	WT	180108	4.558	4.515	4.523096841	7.312282911	4.729168947	0.061265614	0.132331592	cut3	singleExponential		343	Kymograph_Blade_005_SimpleSegmentation_binary	20hAPF	WT	200310	3.42	4.430836604	cut2	doubleExponential
122	Kymograph_Blade_003_SimpleSegmentation_binary	20hAPF	WT	180108	4.902	4.62	4.62104256	cut3	slowExponential		122	Kymograph_Blade_003_SimpleSegmentation_binary	20hAPF	WT	180108	4.644	4.62	4.573359825	7.312282911	4.729168947	0.061265614	0.132331592	cut3	singleExponential		344	Kymograph_Blade_005_SimpleSegmentation_binary	20hAPF	WT	200310	3.43	4.436008306	cut2	doubleExponential
123	Kymograph_Blade_003_SimpleSegmentation_binary	20hAPF	WT	180108	4.988	4.725	4.650607152	cut3	slowExponential		123	Kymograph_Blade_003_SimpleSegmentation_binary	20hAPF	WT	180108	4.73	4.515	4.622717037	7.312282911	4.729168947	0.061265614	0.132331592	cut3	singleExponential		345	Kymograph_Blade_005_SimpleSegmentation_binary	20hAPF	WT	200310	3.44	4.441171191	cut2	doubleExponential
124	Kymograph_Blade_003_SimpleSegmentation_binary	20hAPF	WT	180108	5.074	4.725	4.67997867	cut3	slowExponential		124	Kymograph_Blade_003_SimpleSegmentation_binary	20hAPF	WT	180108	18.834	7.56	7.17599183	7.312282911	4.729168947	0.061265614	0.132331592	cut3	singleExponential		346	Kymograph_Blade_005_SimpleSegmentation_binary	20hAPF	WT	200310	3.45	4.446325329	cut2	doubleExponential
125	Kymograph_Blade_003_SimpleSegmentation_binary	20hAPF	WT	180108	5.16	4.725	4.709158373	cut3	slowExponential		125	Kymograph_Blade_003_SimpleSegmentation_binary	20hAPF	WT	180108	18.92	7.56	7.178447886	7.312282911	4.729168947	0.061265614	0.132331592	cut3	singleExponential		347	Kymograph_Blade_005_SimpleSegmentation_binary	20hAPF	WT	200310	3.46	4.45147079	cut2	doubleExponential
126	Kymograph_Blade_003_SimpleSegmentation_binary	20hAPF	WT	180108	5.246	4.725	4.738147514	cut3	slowExponential		126	Kymograph_Blade_003_SimpleSegmentation_binary	20hAPF	WT	180108	19.006	7.455	7.180859682	7.312282911	4.729168947	0.061265614	0.132331592	cut3	singleExponential		348	Kymograph_Blade_005_SimpleSegmentation_binary	20hAPF	WT	200310	3.47	4.456607641	cut2	doubleExponential
127	Kymograph_Blade_003_SimpleSegmentation_binary	20hAPF	WT	180108	5.332	4.725	4.766947338	cut3	slowExponential		127	Kymograph_Blade_003_SimpleSegmentation_binary	20hAPF	WT	180108	19.092	7.455	7.183228016	7.312282911	4.729168947	0.061265614	0.132331592	cut3	singleExponential		349	Kymograph_Blade_005_SimpleSegmentation_binary	20hAPF	WT	200310	3.48	4.46173595	cut2	doubleExponential
128	Kymograph_Blade_003_SimpleSegmentation_binary	20hAPF	WT	180108	5.418	4.83	4.795559082	cut3	slowExponential		128	Kymograph_Blade_003_SimpleSegmentation_binary	20hAPF	WT	180108	19.178	7.35	7.185553671	7.312282911	4.729168947	0.061265614	0.132331592	cut3	singleExponential		350	Kymograph_Blade_005_SimpleSegmentation_binary	20hAPF	WT	200310	3.49	4.466855783	cut2	doubleExponential
129	Kymograph_Blade_003_SimpleSegmentation_binary	20hAPF	WT	180108	5.504	4.725	4.823983973	cut3	slowExponential		129	Kymograph_Blade_003_SimpleSegmentation_binary	20hAPF	WT	180108	19.264	7.56	7.187837416	7.312282911	4.729168947	0.061265614	0.132331592	cut3	singleExponential		351	Kymograph_Blade_005_SimpleSegmentation_binary	20hAPF	WT	200310	3.5	4.471967205	cut2	doubleExponential
130	Kymograph_Blade_003_SimpleSegmentation_binary	20hAPF	WT	180108	5.59	4.935	4.852223232	cut3	slowExponential		130	Kymograph_Blade_003_SimpleSegmentation_binary	20hAPF	WT	180108	19.35	7.455	7.190080006	7.312282911	4.729168947	0.061265614	0.132331592	cut3	singleExponential		352	Kymograph_Blade_005_SimpleSegmentation_binary	20hAPF	WT	200310	3.51	4.477070282	cut2	doubleExponential
131	Kymograph_Blade_003_SimpleSegmentation_binary	20hAPF	WT	180108	5.676	4.935	4.880278071	cut3	slowExponential		131	Kymograph_Blade_003_SimpleSegmentation_binary	20hAPF	WT	180108	19.436	7.56	7.192282184	7.312282911	4.729168947	0.061265614	0.132331592	cut3	singleExponential		353	Kymograph_Blade_005_SimpleSegmentation_binary	20hAPF	WT	200310	3.52	4.482165078	cut2	doubleExponential
132	Kymograph_Blade_003_SimpleSegmentation_binary	20hAPF	WT	180108	5.762	4.83	4.908149694	cut3	slowExponential		132	Kymograph_Blade_003_SimpleSegmentation_binary	20hAPF	WT	180108	19.522	7.56	7.194444676	7.312282911	4.729168947	0.061265614	0.132331592	cut3	singleExponential		354	Kymograph_Blade_005_SimpleSegmentation_binary	20hAPF	WT	200310	3.53	4.487251655	cut2	doubleExponential
133	Kymograph_Blade_003_SimpleSegmentation_binary	20hAPF	WT	180108	9.374	5.985	5.928153232	cut3	slowExponential		133	Kymograph_Blade_003_SimpleSegmentation_binary	20hAPF	WT	180108	8.944	5.775	6.20897358	7.312282911	4.729168947	0.061265614	0.132331592	cut3	singleExponential		355	Kymograph_Blade_005_SimpleSegmentation_binary	20hAPF	WT	200310	3.54	4.492330076	cut2	doubleExponential
134	Kymograph_Blade_003_SimpleSegmentation_binary	20hAPF	WT	180108	5.934	4.83	4.963348072	cut3	slowExponential		134	Kymograph_Blade_003_SimpleSegmentation_binary	20hAPF	WT	180108	19.694	7.77	7.198653455	7.312282911	4.729168947	0.061265614	0.132331592	cut3	singleExponential		356	Kymograph_Blade_005_SimpleSegmentation_binary	20hAPF	WT	200310	3.55	4.497400404	cut2	doubleExponential
135	Kymograph_Blade_003_SimpleSegmentation_binary	20hAPF	WT	180108	16.684	7.14	7.30317581	cut3	slowExponential		135	Kymograph_Blade_003_SimpleSegmentation_binary	20hAPF	WT	180108	19.78	7.875	7.200701134	7.312282911	4.729168947	0.061265614	0.132331592	cut3	singleExponential		357	Kymograph_Blade_005_SimpleSegmentation_binary	20hAPF	WT	200310	3.56	4.502462698	cut2	doubleExponential
136	Kymograph_Blade_003_SimpleSegmentation_binary	20hAPF	WT	180108	9.718	5.985	6.011446232	cut3	slowExponential		136	Kymograph_Blade_003_SimpleSegmentation_binary	20hAPF	WT	180108	19.866	7.875	7.202711911	7.312282911	4.729168947	0.061265614	0.132331592	cut3	singleExponential		358	Kymograph_Blade_005_SimpleSegmentation_binary	20hAPF	WT	200310	3.57	4.507517019	cut2	doubleExponential
137	Kymograph_Blade_003_SimpleSegmentation_binary	20hAPF	WT	180108	9.804	5.88	6.031930624	cut3	slowExponential		137	Kymograph_Blade_003_SimpleSegmentation_binary	20hAPF	WT	180108	19.952	7.98	7.204686454	7.312282911	4.729168947	0.061265614	0.132331592	cut3	singleExponential		359	Kymograph_Blade_005_SimpleSegmentation_binary	20hAPF	WT	200310	3.58	4.512563426	cut2	doubleExponential
138	Kymograph_Blade_003_SimpleSegmentation_binary	20hAPF	WT	180108	9.89	5.88	6.05228124	cut3	slowExponential		138	Kymograph_Blade_003_SimpleSegmentation_binary	20hAPF	WT	180108	6.02	4.935	5.264813501	7.312282911	4.729168947	0.061265614	0.132331592	cut3	singleExponential		360	Kymograph_Blade_005_SimpleSegmentation_binary	20hAPF	WT	200310	3.59	4.517601979	cut2	doubleExponential
139	Kymograph_Blade_003_SimpleSegmentation_binary	20hAPF	WT	180108	6.02	4.935	4.990677197	cut3	slowExponential		139	Kymograph_Blade_003_SimpleSegmentation_binary	20hAPF	WT	180108	6.106	4.83	5.301710258	7.312282911	4.729168947	0.061265614	0.132331592	cut3	singleExponential		361	Kymograph_Blade_005_SimpleSegmentation_binary	20hAPF	WT	200310	3.6	4.522632735	cut2	doubleExponential
140	Kymograph_Blade_003_SimpleSegmentation_binary	20hAPF	WT	180108	10.062	5.985	6.092584633	cut3	slowExponential		140	Kymograph_Blade_003_SimpleSegmentation_binary	20hAPF	WT	180108	6.192	5.04	5.337942112	7.312282911	4.729168947	0.061265614	0.132331592	cut3	singleExponential		362	Kymograph_Blade_005_SimpleSegmentation_binary	20hAPF	WT	200310	3.61	4.527655752	cut2	doubleExponential
141	Kymograph_Blade_003_SimpleSegmentation_binary	20hAPF	WT	180108	6.192	5.04	5.044801183	cut3	slowExponential		141	Kymograph_Blade_003_SimpleSegmentation_binary	20hAPF	WT	180108	6.278	4.935	5.373521043	7.312282911	4.729168947	0.061265614	0.132331592	cut3	singleExponential		363	Kymograph_Blade_005_SimpleSegmentation_binary	20hAPF	WT	200310	3.62	4.532671086	cut2	doubleExponential
142	Kymograph_Blade_003_SimpleSegmentation_binary	20hAPF	WT	180108	10.234	5.985	6.132363333	cut3	slowExponential		142	Kymograph_Blade_003_SimpleSegmentation_binary	20hAPF	WT	180108	9.546	6.09	6.340847938	7.312282911	4.729168947	0.061265614	0.132331592	cut3	singleExponential		364	Kymograph_Blade_005_SimpleSegmentation_binary	20hAPF	WT	200310	3.63	4.537678793	cut2	doubleExponential
143	Kymograph_Blade_003_SimpleSegmentation_binary	20hAPF	WT	180108	17.286	7.455	7.385881458	cut3	slowExponential		143	Kymograph_Blade_003_SimpleSegmentation_binary	20hAPF	WT	180108	9.632	5.985	6.358353841	7.312282911	4.729168947	0.061265614	0.132331592	cut3	singleExponential		365	Kymograph_Blade_005_SimpleSegmentation_binary	20hAPF	WT	200310	3.64	4.542678928	cut2	doubleExponential
144	Kymograph_Blade_003_SimpleSegmentation_binary	20hAPF	WT	180108	17.372	7.455	7.397389933	cut3	slowExponential		144	Kymograph_Blade_003_SimpleSegmentation_binary	20hAPF	WT	180108	9.718	5.985	6.375544276	7.312282911	4.729168947	0.061265614	0.132331592	cut3	singleExponential		366	Kymograph_Blade_005_SimpleSegmentation_binary	20hAPF	WT	200310	3.65	4.547671546	cut2	doubleExponential
145	Kymograph_Blade_003_SimpleSegmentation_binary	20hAPF	WT	180108	17.458	7.455	7.408823251	cut3	slowExponential		145	Kymograph_Blade_003_SimpleSegmentation_binary	20hAPF	WT	180108	9.804	5.88	6.392424928	7.312282911	4.729168947	0.061265614	0.132331592	cut3	singleExponential		367	Kymograph_Blade_005_SimpleSegmentation_binary	20hAPF	WT	200310	3.66	4.552656701	cut2	doubleExponential
146	Kymograph_Blade_003_SimpleSegmentation_binary	20hAPF	WT	180108	17.544	7.35	7.420181902	cut3	slowExponential		146	Kymograph_Blade_003_SimpleSegmentation_binary	20hAPF	WT	180108	9.89	5.88	6.409001379	7.312282911	4.729168947	0.061265614	0.132331592	cut3	singleExponential		368	Kymograph_Blade_005_SimpleSegmentation_binary	20hAPF	WT	200310	3.67	4.557634446	cut2	doubleExponential
147	Kymograph_Blade_003_SimpleSegmentation_binary	20hAPF	WT	180108	17.63	7.56	7.431466374	cut3	slowExponential		147	Kymograph_Blade_003_SimpleSegmentation_binary	20hAPF	WT	180108	9.976	5.985	6.425279112	7.312282911	4.729168947	0.061265614	0.132331592	cut3	singleExponential		369	Kymograph_Blade_005_SimpleSegmentation_binary	20hAPF	WT	200310	3.68	4.562604834	cut2	doubleExponential
148	Kymograph_Blade_003_SimpleSegmentation_binary	20hAPF	WT	180108	17.716	7.35	7.442677151	cut3	slowExponential		148	Kymograph_Blade_003_SimpleSegmentation_binary	20hAPF	WT	180108	10.062	5.985	6.441263509	7.312282911	4.729168947	0.061265614	0.132331592	cut3	singleExponential		370	Kymograph_Blade_005_SimpleSegmentation_binary	20hAPF	WT	200310	3.69	4.567567916	cut2	doubleExponential
149	Kymograph_Blade_003_SimpleSegmentation_binary	20hAPF	WT	180108	17.802	7.455	7.453814715	cut3	slowExponential		149	Kymograph_Blade_003_SimpleSegmentation_binary	20hAPF	WT	180108	17.544	7.35	7.133250278	7.312282911	4.729168947	0.061265614	0.132331592	cut3	singleExponential		371	Kymograph_Blade_005_SimpleSegmentation_binary	20hAPF	WT	200310	3.7	4.572523744	cut2	doubleExponential
150	Kymograph_Blade_003_SimpleSegmentation_binary	20hAPF	WT	180108	17.888	7.35	7.464879544	cut3	slowExponential		150	Kymograph_Blade_003_SimpleSegmentation_binary	20hAPF	WT	180108	17.63	7.56	7.136476565	7.312282911	4.729168947	0.061265614	0.132331592	cut3	singleExponential		372	Kymograph_Blade_005_SimpleSegmentation_binary	20hAPF	WT	200310	3.71	4.577472369	cut2	doubleExponential
151	Kymograph_Blade_003_SimpleSegmentation_binary	20hAPF	WT	180108	17.974	7.455	7.475872113	cut3	slowExponential		151	Kymograph_Blade_003_SimpleSegmentation_binary	20hAPF	WT	180108	0	0	0	7.312282911	4.729168947	0.061265614	0.132331592	cut3	singleExponential		373	Kymograph_Blade_005_SimpleSegmentation_binary	20hAPF	WT	200310	3.72	4.58241384	cut2	doubleExponential
152	Kymograph_Blade_003_SimpleSegmentation_binary	20hAPF	WT	180108	18.06	7.56	7.486792893	cut3	slowExponential		152	Kymograph_Blade_003_SimpleSegmentation_binary	20hAPF	WT	180108	0.688	2.415	0.99003126	7.312282911	4.729168947	0.061265614	0.132331592	cut3	singleExponential		374	Kymograph_Blade_005_SimpleSegmentation_binary	20hAPF	WT	200310	3.73	4.587348208	cut2	doubleExponential
153	Kymograph_Blade_003_SimpleSegmentation_binary	20hAPF	WT	180108	18.146	7.665	7.497642354	cut3	slowExponential		153	Kymograph_Blade_003_SimpleSegmentation_binary	20hAPF	WT	180108	0.774	2.415	1.10396243	7.312282911	4.729168947	0.061265614	0.132331592	cut3	singleExponential		375	Kymograph_Blade_005_SimpleSegmentation_binary	20hAPF	WT	200310	3.74	4.592275521	cut2	doubleExponential
154	Kymograph_Blade_003_SimpleSegmentation_binary	20hAPF	WT	180108	18.232	7.665	7.508420961	cut3	slowExponential		154	Kymograph_Blade_003_SimpleSegmentation_binary	20hAPF	WT	180108	0.86	2.205	1.215840485	7.312282911	4.729168947	0.061265614	0.132331592	cut3	singleExponential		376	Kymograph_Blade_005_SimpleSegmentation_binary	20hAPF	WT	200310	3.75	4.597195827	cut2	doubleExponential
155	Kymograph_Blade_003_SimpleSegmentation_binary	20hAPF	WT	180108	11.352	6.51	6.378598882	cut3	slowExponential		155	Kymograph_Blade_003_SimpleSegmentation_binary	20hAPF	WT	180108	10.75	6.195	6.55919336	7.312282911	4.729168947	0.061265614	0.132331592	cut3	singleExponential		377	Kymograph_Blade_005_SimpleSegmentation_binary	20hAPF	WT	200310	3.76	4.602109174	cut2	doubleExponential
156	Kymograph_Blade_003_SimpleSegmentation_binary	20hAPF	WT	180108	18.404	7.665	7.529767461	cut3	slowExponential		156	Kymograph_Blade_003_SimpleSegmentation_binary	20hAPF	WT	180108	7.482	5.67	5.809288532	7.312282911	4.729168947	0.061265614	0.132331592	cut3	singleExponential		378	Kymograph_Blade_005_SimpleSegmentation_binary	20hAPF	WT	200310	3.77	4.607015609	cut2	doubleExponential
157	Kymograph_Blade_003_SimpleSegmentation_binary	20hAPF	WT	180108	7.74	5.46	5.501285325	cut3	slowExponential		157	Kymograph_Blade_003_SimpleSegmentation_binary	20hAPF	WT	180108	7.568	5.67	5.836373488	7.312282911	4.729168947	0.061265614	0.132331592	cut3	singleExponential		379	Kymograph_Blade_005_SimpleSegmentation_binary	20hAPF	WT	200310	3.78	4.611915179	cut2	doubleExponential
158	Kymograph_Blade_003_SimpleSegmentation_binary	20hAPF	WT	180108	7.826	5.46	5.525101385	cut3	slowExponential		158	Kymograph_Blade_003_SimpleSegmentation_binary	20hAPF	WT	180108	18.232	7.665	7.157490027	7.312282911	4.729168947	0.061265614	0.132331592	cut3	singleExponential		380	Kymograph_Blade_005_SimpleSegmentation_binary	20hAPF	WT	200310	3.79	4.61680793	cut2	doubleExponential
159	Kymograph_Blade_003_SimpleSegmentation_binary	20hAPF	WT	180108	7.912	5.46	5.548761911	cut3	slowExponential		159	Kymograph_Blade_003_SimpleSegmentation_binary	20hAPF	WT	180108	18.318	7.665	7.160279498	7.312282911	4.729168947	0.061265614	0.132331592	cut3	singleExponential		381	Kymograph_Blade_005_SimpleSegmentation_binary	20hAPF	WT	200310	3.8	4.621693907	cut2	doubleExponential
160	Kymograph_Blade_003_SimpleSegmentation_binary	20hAPF	WT	180108	11.782	6.405	6.467858683	cut3	slowExponential		160	Kymograph_Blade_003_SimpleSegmentation_binary	20hAPF	WT	180108	1.29	2.52	1.745705894	7.312282911	4.729168947	0.061265614	0.132331592	cut3	singleExponential		382	Kymograph_Blade_005_SimpleSegmentation_binary	20hAPF	WT	200310	3.81	4.626573155	cut2	doubleExponential
161	Kymograph_Blade_003_SimpleSegmentation_binary	20hAPF	WT	180108	1.376	2.73	3.225908787	cut3	slowExponential		161	Kymograph_Blade_003_SimpleSegmentation_binary	20hAPF	WT	180108	1.376	2.73	1.846019306	7.312282911	4.729168947	0.061265614	0.132331592	cut3	singleExponential		383	Kymograph_Blade_005_SimpleSegmentation_binary	20hAPF	WT	200310	3.82	4.631445719	cut2	doubleExponential
162	Kymograph_Blade_003_SimpleSegmentation_binary	20hAPF	WT	180108	1.462	2.835	3.264584471	cut3	slowExponential		162	Kymograph_Blade_003_SimpleSegmentation_binary	20hAPF	WT	180108	1.462	2.835	1.944525004	7.312282911	4.729168947	0.061265614	0.132331592	cut3	singleExponential		384	Kymograph_Blade_005_SimpleSegmentation_binary	20hAPF	WT	200310	3.83	4.636311641	cut2	doubleExponential
163	Kymograph_Blade_003_SimpleSegmentation_binary	20hAPF	WT	180108	12.04	6.51	6.520027703	cut3	slowExponential		163	Kymograph_Blade_003_SimpleSegmentation_binary	20hAPF	WT	180108	1.548	3.255	2.041255564	7.312282911	4.729168947	0.061265614	0.132331592	cut3	singleExponential		385	Kymograph_Blade_005_SimpleSegmentation_binary	20hAPF	WT	200310	3.84	4.641170967	cut2	doubleExponential
164	Kymograph_Blade_003_SimpleSegmentation_binary	20hAPF	WT	180108	8.428	5.775	5.687515279	cut3	slowExponential		164	Kymograph_Blade_003_SimpleSegmentation_binary	20hAPF	WT	180108	11.524	6.615	6.672890079	7.312282911	4.729168947	0.061265614	0.132331592	cut3	singleExponential		386	Kymograph_Blade_005_SimpleSegmentation_binary	20hAPF	WT	200310	3.85	4.646023737	cut2	doubleExponential
165	Kymograph_Blade_003_SimpleSegmentation_binary	20hAPF	WT	180108	8.514	5.67	5.710115142	cut3	slowExponential		165	Kymograph_Blade_003_SimpleSegmentation_binary	20hAPF	WT	180108	11.61	6.615	6.684412362	7.312282911	4.729168947	0.061265614	0.132331592	cut3	singleExponential		387	Kymograph_Blade_005_SimpleSegmentation_binary	20hAPF	WT	200310	3.86	4.650869996	cut2	doubleExponential
166	Kymograph_Blade_003_SimpleSegmentation_binary	20hAPF	WT	180108	8.6	5.67	5.732567413	cut3	slowExponential		166	Kymograph_Blade_003_SimpleSegmentation_binary	20hAPF	WT	180108	11.696	6.51	6.695727006	7.312282911	4.729168947	0.061265614	0.132331592	cut3	singleExponential		388	Kymograph_Blade_005_SimpleSegmentation_binary	20hAPF	WT	200310	3.87	4.655709783	cut2	doubleExponential
167	Kymograph_Blade_003_SimpleSegmentation_binary	20hAPF	WT	180108	8.686	5.565	5.754873057	cut3	slowExponential		167	Kymograph_Blade_003_SimpleSegmentation_binary	20hAPF	WT	180108	11.782	6.405	6.706837752	7.312282911	4.729168947	0.061265614	0.132331592	cut3	singleExponential		389	Kymograph_Blade_005_SimpleSegmentation_binary	20hAPF	WT	200310	3.88	4.660543141	cut2	doubleExponential
168	Kymograph_Blade_003_SimpleSegmentation_binary	20hAPF	WT	180108	19.436	7.56	7.652135526	cut3	slowExponential		168	Kymograph_Blade_003_SimpleSegmentation_binary	20hAPF	WT	180108	11.868	6.405	6.717748276	7.312282911	4.729168947	0.061265614	0.132331592	cut3	singleExponential		390	Kymograph_Blade_005_SimpleSegmentation_binary	20hAPF	WT	200310	3.89	4.66537011	cut2	doubleExponential
169	Kymograph_Blade_003_SimpleSegmentation_binary	20hAPF	WT	180108	19.522	7.56	7.661905196	cut3	slowExponential		169	Kymograph_Blade_003_SimpleSegmentation_binary	20hAPF	WT	180108	11.954	6.405	6.728462185	7.312282911	4.729168947	0.061265614	0.132331592	cut3	singleExponential		391	Kymograph_Blade_005_SimpleSegmentation_binary	20hAPF	WT	200310	3.9	4.670190731	cut2	doubleExponential
170	Kymograph_Blade_003_SimpleSegmentation_binary	20hAPF	WT	180108	9.116	5.775	5.864235164	cut3	slowExponential		170	Kymograph_Blade_003_SimpleSegmentation_binary	20hAPF	WT	180108	12.04	6.51	6.738983022	7.312282911	4.729168947	0.061265614	0.132331592	cut3	singleExponential		392	Kymograph_Blade_005_SimpleSegmentation_binary	20hAPF	WT	200310	3.91	4.675005043	cut2	doubleExponential
171	Kymograph_Blade_003_SimpleSegmentation_binary	20hAPF	WT	180108	9.202	6.09	5.885680936	cut3	slowExponential		171	Kymograph_Blade_003_SimpleSegmentation_binary	20hAPF	WT	180108	12.126	6.51	6.749314266	7.312282911	4.729168947	0.061265614	0.132331592	cut3	singleExponential		393	Kymograph_Blade_005_SimpleSegmentation_binary	20hAPF	WT	200310	3.92	4.679813086	cut2	doubleExponential
172	Kymograph_Blade_003_SimpleSegmentation_binary	20hAPF	WT	180108	9.288	5.985	5.906986654	cut3	slowExponential		172	Kymograph_Blade_003_SimpleSegmentation_binary	20hAPF	WT	180108	12.212	6.72	6.759459335	7.312282911	4.729168947	0.061265614	0.132331592	cut3	singleExponential		394	Kymograph_Blade_005_SimpleSegmentation_binary	20hAPF	WT	200310	3.93	4.684614898	cut2	doubleExponential
173	Kymograph_Blade_003_SimpleSegmentation_binary	20hAPF	WT	180108	9.03	5.775	5.842648418	cut3	slowExponential		173	Kymograph_Blade_003_SimpleSegmentation_binary	20hAPF	WT	180108	12.298	6.72	6.769421582	7.312282911	4.729168947	0.061265614	0.132331592	cut3	singleExponential		395	Kymograph_Blade_005_SimpleSegmentation_binary	20hAPF	WT	200310	3.94	4.689410518	cut2	doubleExponential
174	Kymograph_Blade_003_SimpleSegmentation_binary	20hAPF	WT	180108	9.46	5.985	5.949181578	cut3	slowExponential		174	Kymograph_Blade_003_SimpleSegmentation_binary	20hAPF	WT	180108	12.384	6.825	6.779204304	7.312282911	4.729168947	0.061265614	0.132331592	cut3	singleExponential		396	Kymograph_Blade_005_SimpleSegmentation_binary	20hAPF	WT	200310	3.95	4.694199984	cut2	doubleExponential
175	Kymograph_Blade_003_SimpleSegmentation_binary	20hAPF	WT	180108	10.75	6.195	6.248619136	cut3	slowExponential		175	Kymograph_Blade_003_SimpleSegmentation_binary	20hAPF	WT	180108	12.47	6.72	6.788810734	7.312282911	4.729168947	0.061265614	0.132331592	cut3	singleExponential		397	Kymograph_Blade_005_SimpleSegmentation_binary	20hAPF	WT	200310	3.96	4.698983333	cut2	doubleExponential
176	Kymograph_Blade_003_SimpleSegmentation_binary	20hAPF	WT	180108	10.836	6.195	6.267554641	cut3	slowExponential		176	Kymograph_Blade_003_SimpleSegmentation_binary	20hAPF	WT	180108	12.642	6.825	6.807507372	7.312282911	4.729168947	0.061265614	0.132331592	cut3	singleExponential		398	Kymograph_Blade_005_SimpleSegmentation_binary	20hAPF	WT	200310	3.97	4.703760602	cut2	doubleExponential
177	Kymograph_Blade_003_SimpleSegmentation_binary	20hAPF	WT	180108	10.922	6.195	6.286366486	cut3	slowExponential		177	Kymograph_Blade_003_SimpleSegmentation_binary	20hAPF	WT	180108	12.728	6.93	6.816603762	7.312282911	4.729168947	0.061265614	0.132331592	cut3	singleExponential		399	Kymograph_Blade_005_SimpleSegmentation_binary	20hAPF	WT	200310	3.98	4.708531828	cut2	doubleExponential
178	Kymograph_Blade_003_SimpleSegmentation_binary	20hAPF	WT	180108	7.052	5.25	5.305033522	cut3	slowExponential		178	Kymograph_Blade_003_SimpleSegmentation_binary	20hAPF	WT	180108	12.814	6.93	6.825536229	7.312282911	4.729168947	0.061265614	0.132331592	cut3	singleExponential		400	Kymograph_Blade_005_SimpleSegmentation_binary	20hAPF	WT	200310	3.99	4.713297047	cut2	doubleExponential
179	Kymograph_Blade_003_SimpleSegmentation_binary	20hAPF	WT	180108	7.138	5.355	5.330131228	cut3	slowExponential		179	Kymograph_Blade_003_SimpleSegmentation_binary	20hAPF	WT	180108	12.9	6.93	6.834307727	7.312282911	4.729168947	0.061265614	0.132331592	cut3	singleExponential		401	Kymograph_Blade_005_SimpleSegmentation_binary	20hAPF	WT	200310	4	4.718056294	cut2	doubleExponential
180	Kymograph_Blade_003_SimpleSegmentation_binary	20hAPF	WT	180108	6.106	4.83	5.017827846	cut3	slowExponential		180	Kymograph_Blade_003_SimpleSegmentation_binary	20hAPF	WT	180108	12.986	6.825	6.842921157	7.312282911	4.729168947	0.061265614	0.132331592	cut3	singleExponential		402	Kymograph_Blade_005_SimpleSegmentation_binary	20hAPF	WT	200310	4.01	4.722809605	cut2	doubleExponential
181	Kymograph_Blade_003_SimpleSegmentation_binary	20hAPF	WT	180108	11.266	6.51	6.360393331	cut3	slowExponential		181	Kymograph_Blade_003_SimpleSegmentation_binary	20hAPF	WT	180108	9.46	5.985	6.323020778	7.312282911	4.729168947	0.061265614	0.132331592	cut3	singleExponential		403	Kymograph_Blade_005_SimpleSegmentation_binary	20hAPF	WT	200310	4.02	4.727557015	cut2	doubleExponential
182	Kymograph_Blade_003_SimpleSegmentation_binary	20hAPF	WT	180108	17.114	7.56	7.362637056	cut3	slowExponential		182	Kymograph_Blade_003_SimpleSegmentation_binary	20hAPF	WT	180108	7.396	5.46	5.78170653	7.312282911	4.729168947	0.061265614	0.132331592	cut3	singleExponential		404	Kymograph_Blade_005_SimpleSegmentation_binary	20hAPF	WT	200310	4.03	4.732298558	cut2	doubleExponential
183	Kymograph_Blade_003_SimpleSegmentation_binary	20hAPF	WT	180108	10.32	6.195	6.152058061	cut3	slowExponential		183	Kymograph_Blade_003_SimpleSegmentation_binary	20hAPF	WT	180108	8.514	5.67	6.103952946	7.312282911	4.729168947	0.061265614	0.132331592	cut3	singleExponential		405	Kymograph_Blade_005_SimpleSegmentation_binary	20hAPF	WT	200310	4.04	4.737034269	cut2	doubleExponential
184	Kymograph_Blade_003_SimpleSegmentation_binary	20hAPF	WT	180108	10.406	6.195	6.17162417	cut3	slowExponential		184	Kymograph_Blade_003_SimpleSegmentation_binary	20hAPF	WT	180108	8.6	5.67	6.125727854	7.312282911	4.729168947	0.061265614	0.132331592	cut3	singleExponential		406	Kymograph_Blade_005_SimpleSegmentation_binary	20hAPF	WT	200310	4.05	4.74176418	cut2	doubleExponential
185	Kymograph_Blade_003_SimpleSegmentation_binary	20hAPF	WT	180108	10.492	6.3	6.191062501	cut3	slowExponential		185	Kymograph_Blade_003_SimpleSegmentation_binary	20hAPF	WT	180108	8.686	5.565	6.147110364	7.312282911	4.729168947	0.061265614	0.132331592	cut3	singleExponential		407	Kymograph_Blade_005_SimpleSegmentation_binary	20hAPF	WT	200310	4.06	4.746488325	cut2	doubleExponential
186	Kymograph_Blade_003_SimpleSegmentation_binary	20hAPF	WT	180108	10.578	6.195	6.210373887	cut3	slowExponential		186	Kymograph_Blade_003_SimpleSegmentation_binary	20hAPF	WT	180108	11.008	6.405	6.599177603	7.312282911	4.729168947	0.061265614	0.132331592	cut3	singleExponential		408	Kymograph_Blade_005_SimpleSegmentation_binary	20hAPF	WT	200310	4.07	4.751206737	cut2	doubleExponential
187	Kymograph_Blade_003_SimpleSegmentation_binary	20hAPF	WT	180108	10.664	6.195	6.229559157	cut3	slowExponential		187	Kymograph_Blade_003_SimpleSegmentation_binary	20hAPF	WT	180108	18.404	7.665	7.1630187	7.312282911	4.729168947	0.061265614	0.132331592	cut3	singleExponential		409	Kymograph_Blade_005_SimpleSegmentation_binary	20hAPF	WT	200310	4.08	4.755919449	cut2	doubleExponential
188	Kymograph_Blade_003_SimpleSegmentation_binary	20hAPF	WT	180108	4.644	4.62	4.531177598	cut3	slowExponential		188	Kymograph_Blade_003_SimpleSegmentation_binary	20hAPF	WT	180108	18.49	7.665	7.16570854	7.312282911	4.729168947	0.061265614	0.132331592	cut3	singleExponential		410	Kymograph_Blade_005_SimpleSegmentation_binary	20hAPF	WT	200310	4.09	4.760626491	cut2	doubleExponential
189	Kymograph_Blade_003_SimpleSegmentation_binary	20hAPF	WT	180108	6.794	5.355	5.228746172	cut3	slowExponential		189	Kymograph_Blade_003_SimpleSegmentation_binary	20hAPF	WT	180108	6.88	5.355	5.605253857	7.312282911	4.729168947	0.061265614	0.132331592	cut3	singleExponential		411	Kymograph_Blade_005_SimpleSegmentation_binary	20hAPF	WT	200310	4.1	4.765327897	cut2	doubleExponential
190	Kymograph_Blade_003_SimpleSegmentation_binary	20hAPF	WT	180108	6.88	5.355	5.254342082	cut3	slowExponential		190	Kymograph_Blade_003_SimpleSegmentation_binary	20hAPF	WT	180108	6.966	5.355	5.636015654	7.312282911	4.729168947	0.061265614	0.132331592	cut3	singleExponential		412	Kymograph_Blade_005_SimpleSegmentation_binary	20hAPF	WT	200310	4.11	4.770023698	cut2	doubleExponential
191	Kymograph_Blade_003_SimpleSegmentation_binary	20hAPF	WT	180108	1.634	3.15	3.341179759	cut3	slowExponential		191	Kymograph_Blade_003_SimpleSegmentation_binary	20hAPF	WT	180108	7.052	5.25	5.666223102	7.312282911	4.729168947	0.061265614	0.132331592	cut3	singleExponential		413	Kymograph_Blade_005_SimpleSegmentation_binary	20hAPF	WT	200310	4.12	4.774713923	cut2	doubleExponential
192	Kymograph_Blade_003_SimpleSegmentation_binary	20hAPF	WT	180108	1.72	3.15	3.379102651	cut3	slowExponential		192	Kymograph_Blade_003_SimpleSegmentation_binary	20hAPF	WT	180108	7.138	5.355	5.695886192	7.312282911	4.729168947	0.061265614	0.132331592	cut3	singleExponential		414	Kymograph_Blade_005_SimpleSegmentation_binary	20hAPF	WT	200310	4.13	4.779398605	cut2	doubleExponential
193	Kymograph_Blade_003_SimpleSegmentation_binary	20hAPF	WT	180108	0.602	2.31	2.866184115	cut3	slowExponential		193	Kymograph_Blade_003_SimpleSegmentation_binary	20hAPF	WT	180108	7.224	5.46	5.725014734	7.312282911	4.729168947	0.061265614	0.132331592	cut3	singleExponential		415	Kymograph_Blade_005_SimpleSegmentation_binary	20hAPF	WT	200310	4.14	4.784077773	cut2	doubleExponential
194	Kymograph_Blade_003_SimpleSegmentation_binary	20hAPF	WT	180108	1.892	3.36	3.454207073	cut3	slowExponential		194	Kymograph_Blade_003_SimpleSegmentation_binary	20hAPF	WT	180108	7.31	5.46	5.75361836	7.312282911	4.729168947	0.061265614	0.132331592	cut3	singleExponential		416	Kymograph_Blade_005_SimpleSegmentation_binary	20hAPF	WT	200310	4.15	4.788751457	cut2	doubleExponential
195	Kymograph_Blade_003_SimpleSegmentation_binary	20hAPF	WT	180108	4.128	4.41	4.34606065	cut3	slowExponential		195	Kymograph_Blade_003_SimpleSegmentation_binary	20hAPF	WT	180108	8.428	5.775	6.081778439	7.312282911	4.729168947	0.061265614	0.132331592	cut3	singleExponential		417	Kymograph_Blade_005_SimpleSegmentation_binary	20hAPF	WT	200310	4.16	4.793419686	cut2	doubleExponential
196	Kymograph_Blade_003_SimpleSegmentation_binary	20hAPF	WT	180108	11.438	6.405	6.396685539	cut3	slowExponential		196	Kymograph_Blade_003_SimpleSegmentation_binary	20hAPF	WT	180108	10.664	6.195	6.545373137	7.312282911	4.729168947	0.061265614	0.132331592	cut3	singleExponential		418	Kymograph_Blade_005_SimpleSegmentation_binary	20hAPF	WT	200310	4.17	4.79808249	cut2	doubleExponential
197	Kymograph_Blade_003_SimpleSegmentation_binary	20hAPF	WT	180108	11.524	6.615	6.414654078	cut3	slowExponential		197	Kymograph_Blade_003_SimpleSegmentation_binary	20hAPF	WT	180108	10.578	6.195	6.531299294	7.312282911	4.729168947	0.061265614	0.132331592	cut3	singleExponential		419	Kymograph_Blade_005_SimpleSegmentation_binary	20hAPF	WT	200310	4.18	4.802739898	cut2	doubleExponential
198	Kymograph_Blade_003_SimpleSegmentation_binary	20hAPF	WT	180108	11.61	6.615	6.432505272	cut3	slowExponential		198	Kymograph_Blade_003_SimpleSegmentation_binary	20hAPF	WT	180108	18.576	7.56	7.168349908	7.312282911	4.729168947	0.061265614	0.132331592	cut3	singleExponential		420	Kymograph_Blade_005_SimpleSegmentation_binary	20hAPF	WT	200310	4.19	4.807391938	cut2	doubleExponential
199	Kymograph_Blade_003_SimpleSegmentation_binary	20hAPF	WT	180108	11.696	6.51	6.450239887	cut3	slowExponential		199	Kymograph_Blade_003_SimpleSegmentation_binary	20hAPF	WT	180108	8.772	5.67	6.168107546	7.312282911	4.729168947	0.061265614	0.132331592	cut3	singleExponential		421	Kymograph_Blade_005_SimpleSegmentation_binary	20hAPF	WT	200310	4.2	4.812038638	cut2	doubleExponential
200	Kymograph_Blade_003_SimpleSegmentation_binary	20hAPF	WT	180108	4.558	4.515	4.500827929	cut3	slowExponential		200	Kymograph_Blade_003_SimpleSegmentation_binary	20hAPF	WT	180108	8.858	5.67	6.188726346	7.312282911	4.729168947	0.061265614	0.132331592	cut3	singleExponential		422	Kymograph_Blade_005_SimpleSegmentation_binary	20hAPF	WT	200310	4.21	4.816680026	cut2	doubleExponential
201	Kymograph_Blade_003_SimpleSegmentation_binary	20hAPF	WT	180108	6.708	5.25	5.202982006	cut3	slowExponential		201	Kymograph_Blade_003_SimpleSegmentation_binary	20hAPF	WT	180108	11.094	6.405	6.612028234	7.312282911	4.729168947	0.061265614	0.132331592	cut3	singleExponential		423	Kymograph_Blade_005_SimpleSegmentation_binary	20hAPF	WT	200310	4.22	4.821316129	cut2	doubleExponential
202	Kymograph_Blade_003_SimpleSegmentation_binary	20hAPF	WT	180108	1.29	2.52	3.186978867	cut3	slowExponential		202	Kymograph_Blade_003_SimpleSegmentation_binary	20hAPF	WT	180108	8.256	5.565	6.036201159	7.312282911	4.729168947	0.061265614	0.132331592	cut3	singleExponential		424	Kymograph_Blade_005_SimpleSegmentation_binary	20hAPF	WT	200310	4.23	4.825946975	cut2	doubleExponential
203	Kymograph_Blade_003_SimpleSegmentation_binary	20hAPF	WT	180108	7.224	5.46	5.35506503	cut3	slowExponential		203	Kymograph_Blade_003_SimpleSegmentation_binary	20hAPF	WT	180108	18.662	7.665	7.170943676	7.312282911	4.729168947	0.061265614	0.132331592	cut3	singleExponential		425	Kymograph_Blade_005_SimpleSegmentation_binary	20hAPF	WT	200310	4.24	4.830572591	cut2	doubleExponential
204	Kymograph_Blade_003_SimpleSegmentation_binary	20hAPF	WT	180108	6.966	5.355	5.279770835	cut3	slowExponential		204	Kymograph_Blade_003_SimpleSegmentation_binary	20hAPF	WT	180108	18.748	7.56	7.173490703	7.312282911	4.729168947	0.061265614	0.132331592	cut3	singleExponential		426	Kymograph_Blade_005_SimpleSegmentation_binary	20hAPF	WT	200310	4.25	4.835193003	cut2	doubleExponential
205	Kymograph_Blade_003_SimpleSegmentation_binary	20hAPF	WT	180108	2.064	3.675	3.528333741	cut3	slowExponential		205	Kymograph_Blade_003_SimpleSegmentation_binary	20hAPF	WT	180108	8.17	5.565	6.012783314	7.312282911	4.729168947	0.061265614	0.132331592	cut3	singleExponential		427	Kymograph_Blade_005_SimpleSegmentation_binary	20hAPF	WT	200310	4.26	4.839808237	cut2	doubleExponential
206	Kymograph_Blade_003_SimpleSegmentation_binary	20hAPF	WT	180108	1.806	3.255	3.416777884	cut3	slowExponential		206	Kymograph_Blade_003_SimpleSegmentation_binary	20hAPF	WT	180108	9.202	6.09	6.267552256	7.312282911	4.729168947	0.061265614	0.132331592	cut3	singleExponential		428	Kymograph_Blade_005_SimpleSegmentation_binary	20hAPF	WT	200310	4.27	4.84441832	cut2	doubleExponential
207	Kymograph_Blade_003_SimpleSegmentation_binary	20hAPF	WT	180108	8.858	5.67	5.799048287	cut3	slowExponential		207	Kymograph_Blade_003_SimpleSegmentation_binary	20hAPF	WT	180108	8.342	5.67	6.059196999	7.312282911	4.729168947	0.061265614	0.132331592	cut3	singleExponential		429	Kymograph_Blade_005_SimpleSegmentation_binary	20hAPF	WT	200310	4.28	4.849023276	cut2	doubleExponential
208	Kymograph_Blade_003_SimpleSegmentation_binary	20hAPF	WT	180108	1.978	3.465	3.491391827	cut3	slowExponential		208	Kymograph_Blade_003_SimpleSegmentation_binary	20hAPF	WT	180108	0.602	2.31	0.874009296	7.312282911	4.729168947	0.061265614	0.132331592	cut3	singleExponential		430	Kymograph_Blade_005_SimpleSegmentation_binary	20hAPF	WT	200310	4.29	4.853623132	cut2	doubleExponential
209	Kymograph_Blade_003_SimpleSegmentation_binary	20hAPF	WT	180108	6.622	5.145	5.177048478	cut3	slowExponential		209	Kymograph_Blade_003_SimpleSegmentation_binary	20hAPF	WT	180108	9.116	5.775	6.24838002	7.312282911	4.729168947	0.061265614	0.132331592	cut3	singleExponential		431	Kymograph_Blade_005_SimpleSegmentation_binary	20hAPF	WT	200310	4.3	4.858217913	cut2	doubleExponential
210	Kymograph_Blade_003_SimpleSegmentation_binary	20hAPF	WT	180108	8.772	5.67	5.777033031	cut3	slowExponential		210	Kymograph_Blade_003_SimpleSegmentation_binary	20hAPF	WT	180108	10.234	5.985	6.472373346	7.312282911	4.729168947	0.061265614	0.132331592	cut3	singleExponential		432	Kymograph_Blade_005_SimpleSegmentation_binary	20hAPF	WT	200310	4.31	4.862807642	cut2	doubleExponential
211	Kymograph_Blade_003_SimpleSegmentation_binary	20hAPF	WT	180108	0.946	2.205	3.028683231	cut3	slowExponential		211	Kymograph_Blade_003_SimpleSegmentation_binary	20hAPF	WT	180108	11.18	6.51	6.624647288	7.312282911	4.729168947	0.061265614	0.132331592	cut3	singleExponential		433	Kymograph_Blade_005_SimpleSegmentation_binary	20hAPF	WT	200310	4.32	4.867392345	cut2	doubleExponential
212	Kymograph_Blade_003_SimpleSegmentation_binary	20hAPF	WT	180108	8.944	5.775	5.82091977	cut3	slowExponential		212	Kymograph_Blade_003_SimpleSegmentation_binary	20hAPF	WT	180108	9.03	5.775	6.228855947	7.312282911	4.729168947	0.061265614	0.132331592	cut3	singleExponential		434	Kymograph_Blade_005_SimpleSegmentation_binary	20hAPF	WT	200310	4.33	4.871972045	cut2	doubleExponential
213	Kymograph_Blade_003_SimpleSegmentation_binary	20hAPF	WT	180108	7.31	5.46	5.379836	cut3	slowExponential		213	Kymograph_Blade_003_SimpleSegmentation_binary	20hAPF	WT	180108	10.148	5.985	6.456959857	7.312282911	4.729168947	0.061265614	0.132331592	cut3	singleExponential		435	Kymograph_Blade_005_SimpleSegmentation_binary	20hAPF	WT	200310	4.34	4.876546768	cut2	doubleExponential
214	Kymograph_Blade_003_SimpleSegmentation_binary	20hAPF	WT	180108	1.204	2.415	3.147793039	cut3	slowExponential		214	Kymograph_Blade_003_SimpleSegmentation_binary	20hAPF	WT	180108	11.266	6.51	6.637038938	7.312282911	4.729168947	0.061265614	0.132331592	cut3	singleExponential		436	Kymograph_Blade_005_SimpleSegmentation_binary	20hAPF	WT	200310	4.35	4.881116536	cut2	doubleExponential
215	Kymograph_Blade_003_SimpleSegmentation_binary	20hAPF	WT	180108	17.2	7.56	7.374297332	cut3	slowExponential		215	Kymograph_Blade_003_SimpleSegmentation_binary	20hAPF	WT	180108	9.288	5.985	6.286378996	7.312282911	4.729168947	0.061265614	0.132331592	cut3	singleExponential		437	Kymograph_Blade_005_SimpleSegmentation_binary	20hAPF	WT	200310	4.36	4.885681372	cut2	doubleExponential
216	Kymograph_Blade_003_SimpleSegmentation_binary	20hAPF	WT	180108	1.548	3.255	3.303007578	cut3	slowExponential		216	Kymograph_Blade_003_SimpleSegmentation_binary	20hAPF	WT	180108	9.374	5.985	6.304866465	7.312282911	4.729168947	0.061265614	0.132331592	cut3	singleExponential		438	Kymograph_Blade_005_SimpleSegmentation_binary	20hAPF	WT	200310	4.37	4.8902413	cut2	doubleExponential
217	Kymograph_Blade_003_SimpleSegmentation_binary	20hAPF	WT	180108	6.536	5.25	5.150944474	cut3	slowExponential		217	Kymograph_Blade_003_SimpleSegmentation_binary	20hAPF	WT	180108	10.492	6.3	6.516967177	7.312282911	4.729168947	0.061265614	0.132331592	cut3	singleExponential		439	Kymograph_Blade_005_SimpleSegmentation_binary	20hAPF	WT	200310	4.38	4.894796343	cut2	doubleExponential
218	Kymograph_Blade_003_SimpleSegmentation_binary	20hAPF	WT	180108	7.396	5.46	5.404445199	cut3	slowExponential		218	Kymograph_Blade_003_SimpleSegmentation_binary	20hAPF	WT	180108	8.084	5.46	5.988935719	7.312282911	4.729168947	0.061265614	0.132331592	cut3	singleExponential		440	Kymograph_Blade_005_SimpleSegmentation_binary	20hAPF	WT	200310	4.39	4.899346523	cut2	doubleExponential
219	Kymograph_Blade_003_SimpleSegmentation_binary	20hAPF	WT	180108	1.118	2.415	3.108349621	cut3	slowExponential		219	Kymograph_Blade_003_SimpleSegmentation_binary	20hAPF	WT	180108	10.32	6.195	6.487509073	7.312282911	4.729168947	0.061265614	0.132331592	cut3	singleExponential		441	Kymograph_Blade_005_SimpleSegmentation_binary	20hAPF	WT	200310	4.4	4.903891863	cut2	doubleExponential
220	Kymograph_Blade_003_SimpleSegmentation_binary	20hAPF	WT	180108	6.45	5.04	5.124668875	cut3	slowExponential		220	Kymograph_Blade_003_SimpleSegmentation_binary	20hAPF	WT	180108	10.406	6.195	6.502372045	7.312282911	4.729168947	0.061265614	0.132331592	cut3	singleExponential		442	Kymograph_Blade_005_SimpleSegmentation_binary	20hAPF	WT	200310	4.41	4.908432384	cut2	doubleExponential
221	Kymograph_Blade_003_SimpleSegmentation_binary	20hAPF	WT	180108	7.568	5.67	5.453182508	cut3	slowExponential		221	Kymograph_Blade_003_SimpleSegmentation_binary	20hAPF	WT	180108	7.998	5.46	5.964650489	7.312282911	4.729168947	0.061265614	0.132331592	cut3	singleExponential		443	Kymograph_Blade_005_SimpleSegmentation_binary	20hAPF	WT	200310	4.42	4.912968108	cut2	doubleExponential
222	Kymograph_Blade_003_SimpleSegmentation_binary	20hAPF	WT	180108	4.472	4.41	4.470278755	cut3	slowExponential		222	Kymograph_Blade_003_SimpleSegmentation_binary	20hAPF	WT	180108	7.912	5.46	5.939919591	7.312282911	4.729168947	0.061265614	0.132331592	cut3	singleExponential		444	Kymograph_Blade_005_SimpleSegmentation_binary	20hAPF	WT	200310	4.43	4.917499058	cut2	doubleExponential
223	Kymograph_Blade_003_SimpleSegmentation_binary	20hAPF	WT	180108	1.032	2.205	3.06864692	cut3	slowExponential		223	Kymograph_Blade_003_SimpleSegmentation_binary	20hAPF	WT	180108	11.352	6.51	6.649207283	7.312282911	4.729168947	0.061265614	0.132331592	cut3	singleExponential		445	Kymograph_Blade_005_SimpleSegmentation_binary	20hAPF	WT	200310	4.44	4.922025253	cut2	doubleExponential
224	Kymograph_Blade_003_SimpleSegmentation_binary	20hAPF	WT	180108	7.482	5.67	5.428893685	cut3	slowExponential		224	Kymograph_Blade_003_SimpleSegmentation_binary	20hAPF	WT	180108	11.438	6.405	6.661156346	7.312282911	4.729168947	0.061265614	0.132331592	cut3	singleExponential		446	Kymograph_Blade_005_SimpleSegmentation_binary	20hAPF	WT	200310	4.45	4.926546716	cut2	doubleExponential
225	Kymograph_Blade_003_SimpleSegmentation_binary	20hAPF	WT	180108	7.654	5.565	5.477312709	cut3	slowExponential		225	Kymograph_Blade_003_SimpleSegmentation_binary	20hAPF	WT	180108	7.826	5.46	5.914734847	7.312282911	4.729168947	0.061265614	0.132331592	cut3	singleExponential		447	Kymograph_Blade_005_SimpleSegmentation_binary	20hAPF	WT	200310	4.46	4.931063468	cut2	doubleExponential
226	Kymograph_Blade_003_SimpleSegmentation_binary	20hAPF	WT	180108	6.364	4.935	5.098220551	cut3	slowExponential		226	Kymograph_Blade_003_SimpleSegmentation_binary	20hAPF	WT	180108	7.654	5.565	5.862970355	7.312282911	4.729168947	0.061265614	0.132331592	cut3	singleExponential		448	Kymograph_Blade_005_SimpleSegmentation_binary	20hAPF	WT	200310	4.47	4.935575528	cut2	doubleExponential
227	Kymograph_Blade_003_SimpleSegmentation_binary	20hAPF	WT	180108	6.278	4.935	5.071598368	cut3	slowExponential		227	Kymograph_Blade_003_SimpleSegmentation_binary	20hAPF	WT	180108	7.74	5.46	5.889087929	7.312282911	4.729168947	0.061265614	0.132331592	cut3	singleExponential		449	Kymograph_Blade_005_SimpleSegmentation_binary	20hAPF	WT	200310	4.48	4.940082917	cut2	doubleExponential
								cut1	singleExponential																	450	Kymograph_Blade_005_SimpleSegmentation_binary	20hAPF	WT	200310	4.49	4.944585655	cut2	doubleExponential
																										451	Kymograph_Blade_005_SimpleSegmentation_binary	20hAPF	WT	200310	4.5	4.949083762	cut2	doubleExponential
																										452	Kymograph_Blade_005_SimpleSegmentation_binary	20hAPF	WT	200310	4.51	4.953577259	cut2	doubleExponential
																										453	Kymograph_Blade_005_SimpleSegmentation_binary	20hAPF	WT	200310	4.52	4.958066163	cut2	doubleExponential
																										454	Kymograph_Blade_005_SimpleSegmentation_binary	20hAPF	WT	200310	4.53	4.962550495	cut2	doubleExponential
																										455	Kymograph_Blade_005_SimpleSegmentation_binary	20hAPF	WT	200310	4.54	4.967030274	cut2	doubleExponential
																										456	Kymograph_Blade_005_SimpleSegmentation_binary	20hAPF	WT	200310	4.55	4.971505518	cut2	doubleExponential
																										457	Kymograph_Blade_005_SimpleSegmentation_binary	20hAPF	WT	200310	4.56	4.975976246	cut2	doubleExponential
																										458	Kymograph_Blade_005_SimpleSegmentation_binary	20hAPF	WT	200310	4.57	4.980442477	cut2	doubleExponential
																										459	Kymograph_Blade_005_SimpleSegmentation_binary	20hAPF	WT	200310	4.58	4.984904228	cut2	doubleExponential
																										460	Kymograph_Blade_005_SimpleSegmentation_binary	20hAPF	WT	200310	4.59	4.989361517	cut2	doubleExponential
																										461	Kymograph_Blade_005_SimpleSegmentation_binary	20hAPF	WT	200310	4.6	4.993814363	cut2	doubleExponential
																										462	Kymograph_Blade_005_SimpleSegmentation_binary	20hAPF	WT	200310	4.61	4.998262783	cut2	doubleExponential
																										463	Kymograph_Blade_005_SimpleSegmentation_binary	20hAPF	WT	200310	4.62	5.002706794	cut2	doubleExponential
																										464	Kymograph_Blade_005_SimpleSegmentation_binary	20hAPF	WT	200310	4.63	5.007146413	cut2	doubleExponential
																										465	Kymograph_Blade_005_SimpleSegmentation_binary	20hAPF	WT	200310	4.64	5.011581658	cut2	doubleExponential
																										466	Kymograph_Blade_005_SimpleSegmentation_binary	20hAPF	WT	200310	4.65	5.016012546	cut2	doubleExponential
																										467	Kymograph_Blade_005_SimpleSegmentation_binary	20hAPF	WT	200310	4.66	5.020439092	cut2	doubleExponential
																										468	Kymograph_Blade_005_SimpleSegmentation_binary	20hAPF	WT	200310	4.67	5.024861314	cut2	doubleExponential
																										469	Kymograph_Blade_005_SimpleSegmentation_binary	20hAPF	WT	200310	4.68	5.029279227	cut2	doubleExponential
																										470	Kymograph_Blade_005_SimpleSegmentation_binary	20hAPF	WT	200310	4.69	5.033692849	cut2	doubleExponential
																										471	Kymograph_Blade_005_SimpleSegmentation_binary	20hAPF	WT	200310	4.7	5.038102194	cut2	doubleExponential
																										472	Kymograph_Blade_005_SimpleSegmentation_binary	20hAPF	WT	200310	4.71	5.042507278	cut2	doubleExponential
																										473	Kymograph_Blade_005_SimpleSegmentation_binary	20hAPF	WT	200310	4.72	5.046908118	cut2	doubleExponential
																										474	Kymograph_Blade_005_SimpleSegmentation_binary	20hAPF	WT	200310	4.73	5.051304727	cut2	doubleExponential
																										475	Kymograph_Blade_005_SimpleSegmentation_binary	20hAPF	WT	200310	4.74	5.055697123	cut2	doubleExponential
																										476	Kymograph_Blade_005_SimpleSegmentation_binary	20hAPF	WT	200310	4.75	5.060085319	cut2	doubleExponential
																										477	Kymograph_Blade_005_SimpleSegmentation_binary	20hAPF	WT	200310	4.76	5.064469331	cut2	doubleExponential
																										478	Kymograph_Blade_005_SimpleSegmentation_binary	20hAPF	WT	200310	4.77	5.068849174	cut2	doubleExponential
																										479	Kymograph_Blade_005_SimpleSegmentation_binary	20hAPF	WT	200310	4.78	5.073224861	cut2	doubleExponential
																										480	Kymograph_Blade_005_SimpleSegmentation_binary	20hAPF	WT	200310	4.79	5.077596408	cut2	doubleExponential
																										481	Kymograph_Blade_005_SimpleSegmentation_binary	20hAPF	WT	200310	4.8	5.081963828	cut2	doubleExponential
																										482	Kymograph_Blade_005_SimpleSegmentation_binary	20hAPF	WT	200310	4.81	5.086327136	cut2	doubleExponential
																										483	Kymograph_Blade_005_SimpleSegmentation_binary	20hAPF	WT	200310	4.82	5.090686346	cut2	doubleExponential
																										484	Kymograph_Blade_005_SimpleSegmentation_binary	20hAPF	WT	200310	4.83	5.095041472	cut2	doubleExponential
																										485	Kymograph_Blade_005_SimpleSegmentation_binary	20hAPF	WT	200310	4.84	5.099392526	cut2	doubleExponential
																										486	Kymograph_Blade_005_SimpleSegmentation_binary	20hAPF	WT	200310	4.85	5.103739524	cut2	doubleExponential
																										487	Kymograph_Blade_005_SimpleSegmentation_binary	20hAPF	WT	200310	4.86	5.108082478	cut2	doubleExponential
																										488	Kymograph_Blade_005_SimpleSegmentation_binary	20hAPF	WT	200310	4.87	5.112421401	cut2	doubleExponential
																										489	Kymograph_Blade_005_SimpleSegmentation_binary	20hAPF	WT	200310	4.88	5.116756306	cut2	doubleExponential
																										490	Kymograph_Blade_005_SimpleSegmentation_binary	20hAPF	WT	200310	4.89	5.121087207	cut2	doubleExponential
																										491	Kymograph_Blade_005_SimpleSegmentation_binary	20hAPF	WT	200310	4.9	5.125414117	cut2	doubleExponential
																										492	Kymograph_Blade_005_SimpleSegmentation_binary	20hAPF	WT	200310	4.91	5.129737047	cut2	doubleExponential
																										493	Kymograph_Blade_005_SimpleSegmentation_binary	20hAPF	WT	200310	4.92	5.134056011	cut2	doubleExponential
																										494	Kymograph_Blade_005_SimpleSegmentation_binary	20hAPF	WT	200310	4.93	5.138371021	cut2	doubleExponential
																										495	Kymograph_Blade_005_SimpleSegmentation_binary	20hAPF	WT	200310	4.94	5.142682089	cut2	doubleExponential
																										496	Kymograph_Blade_005_SimpleSegmentation_binary	20hAPF	WT	200310	4.95	5.146989227	cut2	doubleExponential
																										497	Kymograph_Blade_005_SimpleSegmentation_binary	20hAPF	WT	200310	4.96	5.151292448	cut2	doubleExponential
																										498	Kymograph_Blade_005_SimpleSegmentation_binary	20hAPF	WT	200310	4.97	5.155591764	cut2	doubleExponential
																										499	Kymograph_Blade_005_SimpleSegmentation_binary	20hAPF	WT	200310	4.98	5.159887185	cut2	doubleExponential
																										500	Kymograph_Blade_005_SimpleSegmentation_binary	20hAPF	WT	200310	4.99	5.164178725	cut2	doubleExponential
																										501	Kymograph_Blade_005_SimpleSegmentation_binary	20hAPF	WT	200310	5	5.168466394	cut2	doubleExponential
																										502	Kymograph_Blade_005_SimpleSegmentation_binary	20hAPF	WT	200310	5.01	5.172750203	cut2	doubleExponential
																										503	Kymograph_Blade_005_SimpleSegmentation_binary	20hAPF	WT	200310	5.02	5.177030165	cut2	doubleExponential
																										504	Kymograph_Blade_005_SimpleSegmentation_binary	20hAPF	WT	200310	5.03	5.18130629	cut2	doubleExponential
																										505	Kymograph_Blade_005_SimpleSegmentation_binary	20hAPF	WT	200310	5.04	5.185578589	cut2	doubleExponential
																										506	Kymograph_Blade_005_SimpleSegmentation_binary	20hAPF	WT	200310	5.05	5.189847074	cut2	doubleExponential
																										507	Kymograph_Blade_005_SimpleSegmentation_binary	20hAPF	WT	200310	5.06	5.194111755	cut2	doubleExponential
																										508	Kymograph_Blade_005_SimpleSegmentation_binary	20hAPF	WT	200310	5.07	5.198372643	cut2	doubleExponential
																										509	Kymograph_Blade_005_SimpleSegmentation_binary	20hAPF	WT	200310	5.08	5.202629749	cut2	doubleExponential
																										510	Kymograph_Blade_005_SimpleSegmentation_binary	20hAPF	WT	200310	5.09	5.206883083	cut2	doubleExponential
																										511	Kymograph_Blade_005_SimpleSegmentation_binary	20hAPF	WT	200310	5.1	5.211132655	cut2	doubleExponential
																										512	Kymograph_Blade_005_SimpleSegmentation_binary	20hAPF	WT	200310	5.11	5.215378477	cut2	doubleExponential
																										513	Kymograph_Blade_005_SimpleSegmentation_binary	20hAPF	WT	200310	5.12	5.219620557	cut2	doubleExponential
																										514	Kymograph_Blade_005_SimpleSegmentation_binary	20hAPF	WT	200310	5.13	5.223858907	cut2	doubleExponential
																										515	Kymograph_Blade_005_SimpleSegmentation_binary	20hAPF	WT	200310	5.14	5.228093536	cut2	doubleExponential
																										516	Kymograph_Blade_005_SimpleSegmentation_binary	20hAPF	WT	200310	5.15	5.232324454	cut2	doubleExponential
																										517	Kymograph_Blade_005_SimpleSegmentation_binary	20hAPF	WT	200310	5.16	5.236551671	cut2	doubleExponential
																										518	Kymograph_Blade_005_SimpleSegmentation_binary	20hAPF	WT	200310	5.17	5.240775196	cut2	doubleExponential
																										519	Kymograph_Blade_005_SimpleSegmentation_binary	20hAPF	WT	200310	5.18	5.24499504	cut2	doubleExponential
																										520	Kymograph_Blade_005_SimpleSegmentation_binary	20hAPF	WT	200310	5.19	5.249211212	cut2	doubleExponential
																										521	Kymograph_Blade_005_SimpleSegmentation_binary	20hAPF	WT	200310	5.2	5.253423721	cut2	doubleExponential
																										522	Kymograph_Blade_005_SimpleSegmentation_binary	20hAPF	WT	200310	5.21	5.257632577	cut2	doubleExponential
																										523	Kymograph_Blade_005_SimpleSegmentation_binary	20hAPF	WT	200310	5.22	5.261837789	cut2	doubleExponential
																										524	Kymograph_Blade_005_SimpleSegmentation_binary	20hAPF	WT	200310	5.23	5.266039366	cut2	doubleExponential
																										525	Kymograph_Blade_005_SimpleSegmentation_binary	20hAPF	WT	200310	5.24	5.270237316	cut2	doubleExponential
																										526	Kymograph_Blade_005_SimpleSegmentation_binary	20hAPF	WT	200310	5.25	5.27443165	cut2	doubleExponential
																										527	Kymograph_Blade_005_SimpleSegmentation_binary	20hAPF	WT	200310	5.26	5.278622376	cut2	doubleExponential
																										528	Kymograph_Blade_005_SimpleSegmentation_binary	20hAPF	WT	200310	5.27	5.282809502	cut2	doubleExponential
																										529	Kymograph_Blade_005_SimpleSegmentation_binary	20hAPF	WT	200310	5.28	5.286993039	cut2	doubleExponential
																										530	Kymograph_Blade_005_SimpleSegmentation_binary	20hAPF	WT	200310	5.29	5.291172993	cut2	doubleExponential
																										531	Kymograph_Blade_005_SimpleSegmentation_binary	20hAPF	WT	200310	5.3	5.295349374	cut2	doubleExponential
																										532	Kymograph_Blade_005_SimpleSegmentation_binary	20hAPF	WT	200310	5.31	5.29952219	cut2	doubleExponential
																										533	Kymograph_Blade_005_SimpleSegmentation_binary	20hAPF	WT	200310	5.32	5.30369145	cut2	doubleExponential
																										534	Kymograph_Blade_005_SimpleSegmentation_binary	20hAPF	WT	200310	5.33	5.307857161	cut2	doubleExponential
																										535	Kymograph_Blade_005_SimpleSegmentation_binary	20hAPF	WT	200310	5.34	5.312019333	cut2	doubleExponential
																										536	Kymograph_Blade_005_SimpleSegmentation_binary	20hAPF	WT	200310	5.35	5.316177973	cut2	doubleExponential
																										537	Kymograph_Blade_005_SimpleSegmentation_binary	20hAPF	WT	200310	5.36	5.32033309	cut2	doubleExponential
																										538	Kymograph_Blade_005_SimpleSegmentation_binary	20hAPF	WT	200310	5.37	5.324484691	cut2	doubleExponential
																										539	Kymograph_Blade_005_SimpleSegmentation_binary	20hAPF	WT	200310	5.38	5.328632784	cut2	doubleExponential
																										540	Kymograph_Blade_005_SimpleSegmentation_binary	20hAPF	WT	200310	5.39	5.332777378	cut2	doubleExponential
																										541	Kymograph_Blade_005_SimpleSegmentation_binary	20hAPF	WT	200310	5.4	5.336918479	cut2	doubleExponential
																										542	Kymograph_Blade_005_SimpleSegmentation_binary	20hAPF	WT	200310	5.41	5.341056096	cut2	doubleExponential
																										543	Kymograph_Blade_005_SimpleSegmentation_binary	20hAPF	WT	200310	5.42	5.345190237	cut2	doubleExponential
																										544	Kymograph_Blade_005_SimpleSegmentation_binary	20hAPF	WT	200310	5.43	5.349320909	cut2	doubleExponential
																										545	Kymograph_Blade_005_SimpleSegmentation_binary	20hAPF	WT	200310	5.44	5.353448119	cut2	doubleExponential
																										546	Kymograph_Blade_005_SimpleSegmentation_binary	20hAPF	WT	200310	5.45	5.357571874	cut2	doubleExponential
																										547	Kymograph_Blade_005_SimpleSegmentation_binary	20hAPF	WT	200310	5.46	5.361692184	cut2	doubleExponential
																										548	Kymograph_Blade_005_SimpleSegmentation_binary	20hAPF	WT	200310	5.47	5.365809053	cut2	doubleExponential
																										549	Kymograph_Blade_005_SimpleSegmentation_binary	20hAPF	WT	200310	5.48	5.369922491	cut2	doubleExponential
																										550	Kymograph_Blade_005_SimpleSegmentation_binary	20hAPF	WT	200310	5.49	5.374032503	cut2	doubleExponential
																										551	Kymograph_Blade_005_SimpleSegmentation_binary	20hAPF	WT	200310	5.5	5.378139098	cut2	doubleExponential
																										552	Kymograph_Blade_005_SimpleSegmentation_binary	20hAPF	WT	200310	5.51	5.382242282	cut2	doubleExponential
																										553	Kymograph_Blade_005_SimpleSegmentation_binary	20hAPF	WT	200310	5.52	5.386342061	cut2	doubleExponential
																										554	Kymograph_Blade_005_SimpleSegmentation_binary	20hAPF	WT	200310	5.53	5.390438444	cut2	doubleExponential
																										555	Kymograph_Blade_005_SimpleSegmentation_binary	20hAPF	WT	200310	5.54	5.394531437	cut2	doubleExponential
																										556	Kymograph_Blade_005_SimpleSegmentation_binary	20hAPF	WT	200310	5.55	5.398621047	cut2	doubleExponential
																										557	Kymograph_Blade_005_SimpleSegmentation_binary	20hAPF	WT	200310	5.56	5.40270728	cut2	doubleExponential
																										558	Kymograph_Blade_005_SimpleSegmentation_binary	20hAPF	WT	200310	5.57	5.406790143	cut2	doubleExponential
																										559	Kymograph_Blade_005_SimpleSegmentation_binary	20hAPF	WT	200310	5.58	5.410869643	cut2	doubleExponential
																										560	Kymograph_Blade_005_SimpleSegmentation_binary	20hAPF	WT	200310	5.59	5.414945786	cut2	doubleExponential
																										561	Kymograph_Blade_005_SimpleSegmentation_binary	20hAPF	WT	200310	5.6	5.419018579	cut2	doubleExponential
																										562	Kymograph_Blade_005_SimpleSegmentation_binary	20hAPF	WT	200310	5.61	5.423088028	cut2	doubleExponential
																										563	Kymograph_Blade_005_SimpleSegmentation_binary	20hAPF	WT	200310	5.62	5.42715414	cut2	doubleExponential
																										564	Kymograph_Blade_005_SimpleSegmentation_binary	20hAPF	WT	200310	5.63	5.431216921	cut2	doubleExponential
																										565	Kymograph_Blade_005_SimpleSegmentation_binary	20hAPF	WT	200310	5.64	5.435276378	cut2	doubleExponential
																										566	Kymograph_Blade_005_SimpleSegmentation_binary	20hAPF	WT	200310	5.65	5.439332515	cut2	doubleExponential
																										567	Kymograph_Blade_005_SimpleSegmentation_binary	20hAPF	WT	200310	5.66	5.443385341	cut2	doubleExponential
																										568	Kymograph_Blade_005_SimpleSegmentation_binary	20hAPF	WT	200310	5.67	5.447434861	cut2	doubleExponential
																										569	Kymograph_Blade_005_SimpleSegmentation_binary	20hAPF	WT	200310	5.68	5.45148108	cut2	doubleExponential
																										570	Kymograph_Blade_005_SimpleSegmentation_binary	20hAPF	WT	200310	5.69	5.455524006	cut2	doubleExponential
																										571	Kymograph_Blade_005_SimpleSegmentation_binary	20hAPF	WT	200310	5.7	5.459563643	cut2	doubleExponential
																										572	Kymograph_Blade_005_SimpleSegmentation_binary	20hAPF	WT	200310	5.71	5.463599999	cut2	doubleExponential
																										573	Kymograph_Blade_005_SimpleSegmentation_binary	20hAPF	WT	200310	5.72	5.467633078	cut2	doubleExponential
																										574	Kymograph_Blade_005_SimpleSegmentation_binary	20hAPF	WT	200310	5.73	5.471662887	cut2	doubleExponential
																										575	Kymograph_Blade_005_SimpleSegmentation_binary	20hAPF	WT	200310	5.74	5.475689431	cut2	doubleExponential
																										576	Kymograph_Blade_005_SimpleSegmentation_binary	20hAPF	WT	200310	5.75	5.479712716	cut2	doubleExponential
																										577	Kymograph_Blade_005_SimpleSegmentation_binary	20hAPF	WT	200310	5.76	5.483732749	cut2	doubleExponential
																										578	Kymograph_Blade_005_SimpleSegmentation_binary	20hAPF	WT	200310	5.77	5.487749534	cut2	doubleExponential
																										579	Kymograph_Blade_005_SimpleSegmentation_binary	20hAPF	WT	200310	5.78	5.491763076	cut2	doubleExponential
																										580	Kymograph_Blade_005_SimpleSegmentation_binary	20hAPF	WT	200310	5.79	5.495773383	cut2	doubleExponential
																										581	Kymograph_Blade_005_SimpleSegmentation_binary	20hAPF	WT	200310	5.8	5.499780459	cut2	doubleExponential
																										582	Kymograph_Blade_005_SimpleSegmentation_binary	20hAPF	WT	200310	5.81	5.503784309	cut2	doubleExponential
																										583	Kymograph_Blade_005_SimpleSegmentation_binary	20hAPF	WT	200310	5.82	5.507784939	cut2	doubleExponential
																										584	Kymograph_Blade_005_SimpleSegmentation_binary	20hAPF	WT	200310	5.83	5.511782355	cut2	doubleExponential
																										585	Kymograph_Blade_005_SimpleSegmentation_binary	20hAPF	WT	200310	5.84	5.515776562	cut2	doubleExponential
																										586	Kymograph_Blade_005_SimpleSegmentation_binary	20hAPF	WT	200310	5.85	5.519767565	cut2	doubleExponential
																										587	Kymograph_Blade_005_SimpleSegmentation_binary	20hAPF	WT	200310	5.86	5.523755369	cut2	doubleExponential
																										588	Kymograph_Blade_005_SimpleSegmentation_binary	20hAPF	WT	200310	5.87	5.52773998	cut2	doubleExponential
																										589	Kymograph_Blade_005_SimpleSegmentation_binary	20hAPF	WT	200310	5.88	5.531721402	cut2	doubleExponential
																										590	Kymograph_Blade_005_SimpleSegmentation_binary	20hAPF	WT	200310	5.89	5.535699642	cut2	doubleExponential
																										591	Kymograph_Blade_005_SimpleSegmentation_binary	20hAPF	WT	200310	5.9	5.539674703	cut2	doubleExponential
																										592	Kymograph_Blade_005_SimpleSegmentation_binary	20hAPF	WT	200310	5.91	5.543646591	cut2	doubleExponential
																										593	Kymograph_Blade_005_SimpleSegmentation_binary	20hAPF	WT	200310	5.92	5.547615312	cut2	doubleExponential
																										594	Kymograph_Blade_005_SimpleSegmentation_binary	20hAPF	WT	200310	5.93	5.55158087	cut2	doubleExponential
																										595	Kymograph_Blade_005_SimpleSegmentation_binary	20hAPF	WT	200310	5.94	5.555543269	cut2	doubleExponential
																										596	Kymograph_Blade_005_SimpleSegmentation_binary	20hAPF	WT	200310	5.95	5.559502516	cut2	doubleExponential
																										597	Kymograph_Blade_005_SimpleSegmentation_binary	20hAPF	WT	200310	5.96	5.563458614	cut2	doubleExponential
																										598	Kymograph_Blade_005_SimpleSegmentation_binary	20hAPF	WT	200310	5.97	5.567411569	cut2	doubleExponential
																										599	Kymograph_Blade_005_SimpleSegmentation_binary	20hAPF	WT	200310	5.98	5.571361386	cut2	doubleExponential
																										600	Kymograph_Blade_005_SimpleSegmentation_binary	20hAPF	WT	200310	5.99	5.575308068	cut2	doubleExponential
																										601	Kymograph_Blade_005_SimpleSegmentation_binary	20hAPF	WT	200310	6	5.579251622	cut2	doubleExponential
																										602	Kymograph_Blade_005_SimpleSegmentation_binary	20hAPF	WT	200310	6.01	5.583192051	cut2	doubleExponential
																										603	Kymograph_Blade_005_SimpleSegmentation_binary	20hAPF	WT	200310	6.02	5.587129361	cut2	doubleExponential
																										604	Kymograph_Blade_005_SimpleSegmentation_binary	20hAPF	WT	200310	6.03	5.591063556	cut2	doubleExponential
																										605	Kymograph_Blade_005_SimpleSegmentation_binary	20hAPF	WT	200310	6.04	5.59499464	cut2	doubleExponential
																										606	Kymograph_Blade_005_SimpleSegmentation_binary	20hAPF	WT	200310	6.05	5.598922618	cut2	doubleExponential
																										607	Kymograph_Blade_005_SimpleSegmentation_binary	20hAPF	WT	200310	6.06	5.602847495	cut2	doubleExponential
																										608	Kymograph_Blade_005_SimpleSegmentation_binary	20hAPF	WT	200310	6.07	5.606769276	cut2	doubleExponential
																										609	Kymograph_Blade_005_SimpleSegmentation_binary	20hAPF	WT	200310	6.08	5.610687964	cut2	doubleExponential
																										610	Kymograph_Blade_005_SimpleSegmentation_binary	20hAPF	WT	200310	6.09	5.614603564	cut2	doubleExponential
																										611	Kymograph_Blade_005_SimpleSegmentation_binary	20hAPF	WT	200310	6.1	5.61851608	cut2	doubleExponential
																										612	Kymograph_Blade_005_SimpleSegmentation_binary	20hAPF	WT	200310	6.11	5.622425518	cut2	doubleExponential
																										613	Kymograph_Blade_005_SimpleSegmentation_binary	20hAPF	WT	200310	6.12	5.62633188	cut2	doubleExponential
																										614	Kymograph_Blade_005_SimpleSegmentation_binary	20hAPF	WT	200310	6.13	5.630235172	cut2	doubleExponential
																										615	Kymograph_Blade_005_SimpleSegmentation_binary	20hAPF	WT	200310	6.14	5.634135399	cut2	doubleExponential
																										616	Kymograph_Blade_005_SimpleSegmentation_binary	20hAPF	WT	200310	6.15	5.638032563	cut2	doubleExponential
																										617	Kymograph_Blade_005_SimpleSegmentation_binary	20hAPF	WT	200310	6.16	5.641926669	cut2	doubleExponential
																										618	Kymograph_Blade_005_SimpleSegmentation_binary	20hAPF	WT	200310	6.17	5.645817723	cut2	doubleExponential
																										619	Kymograph_Blade_005_SimpleSegmentation_binary	20hAPF	WT	200310	6.18	5.649705726	cut2	doubleExponential
																										620	Kymograph_Blade_005_SimpleSegmentation_binary	20hAPF	WT	200310	6.19	5.653590685	cut2	doubleExponential
																										621	Kymograph_Blade_005_SimpleSegmentation_binary	20hAPF	WT	200310	6.2	5.657472603	cut2	doubleExponential
																										622	Kymograph_Blade_005_SimpleSegmentation_binary	20hAPF	WT	200310	6.21	5.661351484	cut2	doubleExponential
																										623	Kymograph_Blade_005_SimpleSegmentation_binary	20hAPF	WT	200310	6.22	5.665227332	cut2	doubleExponential
																										624	Kymograph_Blade_005_SimpleSegmentation_binary	20hAPF	WT	200310	6.23	5.669100152	cut2	doubleExponential
																										625	Kymograph_Blade_005_SimpleSegmentation_binary	20hAPF	WT	200310	6.24	5.672969947	cut2	doubleExponential
																										626	Kymograph_Blade_005_SimpleSegmentation_binary	20hAPF	WT	200310	6.25	5.676836721	cut2	doubleExponential
																										627	Kymograph_Blade_005_SimpleSegmentation_binary	20hAPF	WT	200310	6.26	5.680700478	cut2	doubleExponential
																										628	Kymograph_Blade_005_SimpleSegmentation_binary	20hAPF	WT	200310	6.27	5.684561223	cut2	doubleExponential
																										629	Kymograph_Blade_005_SimpleSegmentation_binary	20hAPF	WT	200310	6.28	5.688418958	cut2	doubleExponential
																										630	Kymograph_Blade_005_SimpleSegmentation_binary	20hAPF	WT	200310	6.29	5.692273689	cut2	doubleExponential
																										631	Kymograph_Blade_005_SimpleSegmentation_binary	20hAPF	WT	200310	6.3	5.696125418	cut2	doubleExponential
																										632	Kymograph_Blade_005_SimpleSegmentation_binary	20hAPF	WT	200310	6.31	5.699974151	cut2	doubleExponential
																										633	Kymograph_Blade_005_SimpleSegmentation_binary	20hAPF	WT	200310	6.32	5.703819889	cut2	doubleExponential
																										634	Kymograph_Blade_005_SimpleSegmentation_binary	20hAPF	WT	200310	6.33	5.707662639	cut2	doubleExponential
																										635	Kymograph_Blade_005_SimpleSegmentation_binary	20hAPF	WT	200310	6.34	5.711502402	cut2	doubleExponential
																										636	Kymograph_Blade_005_SimpleSegmentation_binary	20hAPF	WT	200310	6.35	5.715339183	cut2	doubleExponential
																										637	Kymograph_Blade_005_SimpleSegmentation_binary	20hAPF	WT	200310	6.36	5.719172986	cut2	doubleExponential
																										638	Kymograph_Blade_005_SimpleSegmentation_binary	20hAPF	WT	200310	6.37	5.723003814	cut2	doubleExponential
																										639	Kymograph_Blade_005_SimpleSegmentation_binary	20hAPF	WT	200310	6.38	5.726831671	cut2	doubleExponential
																										640	Kymograph_Blade_005_SimpleSegmentation_binary	20hAPF	WT	200310	6.39	5.730656561	cut2	doubleExponential
																										641	Kymograph_Blade_005_SimpleSegmentation_binary	20hAPF	WT	200310	6.4	5.734478488	cut2	doubleExponential
																										642	Kymograph_Blade_005_SimpleSegmentation_binary	20hAPF	WT	200310	6.41	5.738297454	cut2	doubleExponential
																										643	Kymograph_Blade_005_SimpleSegmentation_binary	20hAPF	WT	200310	6.42	5.742113464	cut2	doubleExponential
																										644	Kymograph_Blade_005_SimpleSegmentation_binary	20hAPF	WT	200310	6.43	5.745926521	cut2	doubleExponential
																										645	Kymograph_Blade_005_SimpleSegmentation_binary	20hAPF	WT	200310	6.44	5.749736629	cut2	doubleExponential
																										646	Kymograph_Blade_005_SimpleSegmentation_binary	20hAPF	WT	200310	6.45	5.753543791	cut2	doubleExponential
																										647	Kymograph_Blade_005_SimpleSegmentation_binary	20hAPF	WT	200310	6.46	5.757348011	cut2	doubleExponential
																										648	Kymograph_Blade_005_SimpleSegmentation_binary	20hAPF	WT	200310	6.47	5.761149293	cut2	doubleExponential
																										649	Kymograph_Blade_005_SimpleSegmentation_binary	20hAPF	WT	200310	6.48	5.764947639	cut2	doubleExponential
																										650	Kymograph_Blade_005_SimpleSegmentation_binary	20hAPF	WT	200310	6.49	5.768743053	cut2	doubleExponential
																										651	Kymograph_Blade_005_SimpleSegmentation_binary	20hAPF	WT	200310	6.5	5.772535539	cut2	doubleExponential
																										652	Kymograph_Blade_005_SimpleSegmentation_binary	20hAPF	WT	200310	6.51	5.776325101	cut2	doubleExponential
																										653	Kymograph_Blade_005_SimpleSegmentation_binary	20hAPF	WT	200310	6.52	5.78011174	cut2	doubleExponential
																										654	Kymograph_Blade_005_SimpleSegmentation_binary	20hAPF	WT	200310	6.53	5.783895462	cut2	doubleExponential
																										655	Kymograph_Blade_005_SimpleSegmentation_binary	20hAPF	WT	200310	6.54	5.78767627	cut2	doubleExponential
																										656	Kymograph_Blade_005_SimpleSegmentation_binary	20hAPF	WT	200310	6.55	5.791454165	cut2	doubleExponential
																										657	Kymograph_Blade_005_SimpleSegmentation_binary	20hAPF	WT	200310	6.56	5.795229153	cut2	doubleExponential
																										658	Kymograph_Blade_005_SimpleSegmentation_binary	20hAPF	WT	200310	6.57	5.799001237	cut2	doubleExponential
																										659	Kymograph_Blade_005_SimpleSegmentation_binary	20hAPF	WT	200310	6.58	5.802770419	cut2	doubleExponential
																										660	Kymograph_Blade_005_SimpleSegmentation_binary	20hAPF	WT	200310	6.59	5.806536703	cut2	doubleExponential
																										661	Kymograph_Blade_005_SimpleSegmentation_binary	20hAPF	WT	200310	6.6	5.810300092	cut2	doubleExponential
																										662	Kymograph_Blade_005_SimpleSegmentation_binary	20hAPF	WT	200310	6.61	5.81406059	cut2	doubleExponential
																										663	Kymograph_Blade_005_SimpleSegmentation_binary	20hAPF	WT	200310	6.62	5.817818199	cut2	doubleExponential
																										664	Kymograph_Blade_005_SimpleSegmentation_binary	20hAPF	WT	200310	6.63	5.821572923	cut2	doubleExponential
																										665	Kymograph_Blade_005_SimpleSegmentation_binary	20hAPF	WT	200310	6.64	5.825324766	cut2	doubleExponential
																										666	Kymograph_Blade_005_SimpleSegmentation_binary	20hAPF	WT	200310	6.65	5.82907373	cut2	doubleExponential
																										667	Kymograph_Blade_005_SimpleSegmentation_binary	20hAPF	WT	200310	6.66	5.832819818	cut2	doubleExponential
																										668	Kymograph_Blade_005_SimpleSegmentation_binary	20hAPF	WT	200310	6.67	5.836563034	cut2	doubleExponential
																										669	Kymograph_Blade_005_SimpleSegmentation_binary	20hAPF	WT	200310	6.68	5.840303381	cut2	doubleExponential
																										670	Kymograph_Blade_005_SimpleSegmentation_binary	20hAPF	WT	200310	6.69	5.844040862	cut2	doubleExponential
																										671	Kymograph_Blade_005_SimpleSegmentation_binary	20hAPF	WT	200310	6.7	5.84777548	cut2	doubleExponential
																										672	Kymograph_Blade_005_SimpleSegmentation_binary	20hAPF	WT	200310	6.71	5.851507238	cut2	doubleExponential
																										673	Kymograph_Blade_005_SimpleSegmentation_binary	20hAPF	WT	200310	6.72	5.855236139	cut2	doubleExponential
																										674	Kymograph_Blade_005_SimpleSegmentation_binary	20hAPF	WT	200310	6.73	5.858962187	cut2	doubleExponential
																										675	Kymograph_Blade_005_SimpleSegmentation_binary	20hAPF	WT	200310	6.74	5.862685384	cut2	doubleExponential
																										676	Kymograph_Blade_005_SimpleSegmentation_binary	20hAPF	WT	200310	6.75	5.866405734	cut2	doubleExponential
																										677	Kymograph_Blade_005_SimpleSegmentation_binary	20hAPF	WT	200310	6.76	5.870123239	cut2	doubleExponential
																										678	Kymograph_Blade_005_SimpleSegmentation_binary	20hAPF	WT	200310	6.77	5.873837902	cut2	doubleExponential
																										679	Kymograph_Blade_005_SimpleSegmentation_binary	20hAPF	WT	200310	6.78	5.877549727	cut2	doubleExponential
																										680	Kymograph_Blade_005_SimpleSegmentation_binary	20hAPF	WT	200310	6.79	5.881258716	cut2	doubleExponential
																										681	Kymograph_Blade_005_SimpleSegmentation_binary	20hAPF	WT	200310	6.8	5.884964873	cut2	doubleExponential
																										682	Kymograph_Blade_005_SimpleSegmentation_binary	20hAPF	WT	200310	6.81	5.8886682	cut2	doubleExponential
																										683	Kymograph_Blade_005_SimpleSegmentation_binary	20hAPF	WT	200310	6.82	5.892368701	cut2	doubleExponential
																										684	Kymograph_Blade_005_SimpleSegmentation_binary	20hAPF	WT	200310	6.83	5.896066378	cut2	doubleExponential
																										685	Kymograph_Blade_005_SimpleSegmentation_binary	20hAPF	WT	200310	6.84	5.899761234	cut2	doubleExponential
																										686	Kymograph_Blade_005_SimpleSegmentation_binary	20hAPF	WT	200310	6.85	5.903453272	cut2	doubleExponential
																										687	Kymograph_Blade_005_SimpleSegmentation_binary	20hAPF	WT	200310	6.86	5.907142495	cut2	doubleExponential
																										688	Kymograph_Blade_005_SimpleSegmentation_binary	20hAPF	WT	200310	6.87	5.910828906	cut2	doubleExponential
																										689	Kymograph_Blade_005_SimpleSegmentation_binary	20hAPF	WT	200310	6.88	5.914512508	cut2	doubleExponential
																										690	Kymograph_Blade_005_SimpleSegmentation_binary	20hAPF	WT	200310	6.89	5.918193303	cut2	doubleExponential
																										691	Kymograph_Blade_005_SimpleSegmentation_binary	20hAPF	WT	200310	6.9	5.921871295	cut2	doubleExponential
																										692	Kymograph_Blade_005_SimpleSegmentation_binary	20hAPF	WT	200310	6.91	5.925546486	cut2	doubleExponential
																										693	Kymograph_Blade_005_SimpleSegmentation_binary	20hAPF	WT	200310	6.92	5.929218879	cut2	doubleExponential
																										694	Kymograph_Blade_005_SimpleSegmentation_binary	20hAPF	WT	200310	6.93	5.932888478	cut2	doubleExponential
																										695	Kymograph_Blade_005_SimpleSegmentation_binary	20hAPF	WT	200310	6.94	5.936555284	cut2	doubleExponential
																										696	Kymograph_Blade_005_SimpleSegmentation_binary	20hAPF	WT	200310	6.95	5.9402193	cut2	doubleExponential
																										697	Kymograph_Blade_005_SimpleSegmentation_binary	20hAPF	WT	200310	6.96	5.94388053	cut2	doubleExponential
																										698	Kymograph_Blade_005_SimpleSegmentation_binary	20hAPF	WT	200310	6.97	5.947538976	cut2	doubleExponential
																										699	Kymograph_Blade_005_SimpleSegmentation_binary	20hAPF	WT	200310	6.98	5.951194641	cut2	doubleExponential
																										700	Kymograph_Blade_005_SimpleSegmentation_binary	20hAPF	WT	200310	6.99	5.954847527	cut2	doubleExponential
																										701	Kymograph_Blade_005_SimpleSegmentation_binary	20hAPF	WT	200310	7	5.958497638	cut2	doubleExponential
																										702	Kymograph_Blade_005_SimpleSegmentation_binary	20hAPF	WT	200310	7.01	5.962144976	cut2	doubleExponential
																										703	Kymograph_Blade_005_SimpleSegmentation_binary	20hAPF	WT	200310	7.02	5.965789543	cut2	doubleExponential
																										704	Kymograph_Blade_005_SimpleSegmentation_binary	20hAPF	WT	200310	7.03	5.969431343	cut2	doubleExponential
																										705	Kymograph_Blade_005_SimpleSegmentation_binary	20hAPF	WT	200310	7.04	5.973070379	cut2	doubleExponential
																										706	Kymograph_Blade_005_SimpleSegmentation_binary	20hAPF	WT	200310	7.05	5.976706652	cut2	doubleExponential
																										707	Kymograph_Blade_005_SimpleSegmentation_binary	20hAPF	WT	200310	7.06	5.980340165	cut2	doubleExponential
																										708	Kymograph_Blade_005_SimpleSegmentation_binary	20hAPF	WT	200310	7.07	5.983970922	cut2	doubleExponential
																										709	Kymograph_Blade_005_SimpleSegmentation_binary	20hAPF	WT	200310	7.08	5.987598925	cut2	doubleExponential
																										710	Kymograph_Blade_005_SimpleSegmentation_binary	20hAPF	WT	200310	7.09	5.991224176	cut2	doubleExponential
																										711	Kymograph_Blade_005_SimpleSegmentation_binary	20hAPF	WT	200310	7.1	5.994846679	cut2	doubleExponential
																										712	Kymograph_Blade_005_SimpleSegmentation_binary	20hAPF	WT	200310	7.11	5.998466435	cut2	doubleExponential
																										713	Kymograph_Blade_005_SimpleSegmentation_binary	20hAPF	WT	200310	7.12	6.002083447	cut2	doubleExponential
																										714	Kymograph_Blade_005_SimpleSegmentation_binary	20hAPF	WT	200310	7.13	6.005697719	cut2	doubleExponential
																										715	Kymograph_Blade_005_SimpleSegmentation_binary	20hAPF	WT	200310	7.14	6.009309252	cut2	doubleExponential
																										716	Kymograph_Blade_005_SimpleSegmentation_binary	20hAPF	WT	200310	7.15	6.012918049	cut2	doubleExponential
																										717	Kymograph_Blade_005_SimpleSegmentation_binary	20hAPF	WT	200310	7.16	6.016524113	cut2	doubleExponential
																										718	Kymograph_Blade_005_SimpleSegmentation_binary	20hAPF	WT	200310	7.17	6.020127447	cut2	doubleExponential
																										719	Kymograph_Blade_005_SimpleSegmentation_binary	20hAPF	WT	200310	7.18	6.023728052	cut2	doubleExponential
																										720	Kymograph_Blade_005_SimpleSegmentation_binary	20hAPF	WT	200310	7.19	6.027325932	cut2	doubleExponential
																										721	Kymograph_Blade_005_SimpleSegmentation_binary	20hAPF	WT	200310	7.2	6.030921088	cut2	doubleExponential
																										722	Kymograph_Blade_005_SimpleSegmentation_binary	20hAPF	WT	200310	7.21	6.034513525	cut2	doubleExponential
																										723	Kymograph_Blade_005_SimpleSegmentation_binary	20hAPF	WT	200310	7.22	6.038103243	cut2	doubleExponential
																										724	Kymograph_Blade_005_SimpleSegmentation_binary	20hAPF	WT	200310	7.23	6.041690246	cut2	doubleExponential
																										725	Kymograph_Blade_005_SimpleSegmentation_binary	20hAPF	WT	200310	7.24	6.045274536	cut2	doubleExponential
																										726	Kymograph_Blade_005_SimpleSegmentation_binary	20hAPF	WT	200310	7.25	6.048856116	cut2	doubleExponential
																										727	Kymograph_Blade_005_SimpleSegmentation_binary	20hAPF	WT	200310	7.26	6.052434988	cut2	doubleExponential
																										728	Kymograph_Blade_005_SimpleSegmentation_binary	20hAPF	WT	200310	7.27	6.056011154	cut2	doubleExponential
																										729	Kymograph_Blade_005_SimpleSegmentation_binary	20hAPF	WT	200310	7.28	6.059584618	cut2	doubleExponential
																										730	Kymograph_Blade_005_SimpleSegmentation_binary	20hAPF	WT	200310	7.29	6.063155381	cut2	doubleExponential
																										731	Kymograph_Blade_005_SimpleSegmentation_binary	20hAPF	WT	200310	7.3	6.066723446	cut2	doubleExponential
																										732	Kymograph_Blade_005_SimpleSegmentation_binary	20hAPF	WT	200310	7.31	6.070288816	cut2	doubleExponential
																										733	Kymograph_Blade_005_SimpleSegmentation_binary	20hAPF	WT	200310	7.32	6.073851492	cut2	doubleExponential
																										734	Kymograph_Blade_005_SimpleSegmentation_binary	20hAPF	WT	200310	7.33	6.077411478	cut2	doubleExponential
																										735	Kymograph_Blade_005_SimpleSegmentation_binary	20hAPF	WT	200310	7.34	6.080968776	cut2	doubleExponential
																										736	Kymograph_Blade_005_SimpleSegmentation_binary	20hAPF	WT	200310	7.35	6.084523388	cut2	doubleExponential
																										737	Kymograph_Blade_005_SimpleSegmentation_binary	20hAPF	WT	200310	7.36	6.088075317	cut2	doubleExponential
																										738	Kymograph_Blade_005_SimpleSegmentation_binary	20hAPF	WT	200310	7.37	6.091624565	cut2	doubleExponential
																										739	Kymograph_Blade_005_SimpleSegmentation_binary	20hAPF	WT	200310	7.38	6.095171134	cut2	doubleExponential
																										740	Kymograph_Blade_005_SimpleSegmentation_binary	20hAPF	WT	200310	7.39	6.098715027	cut2	doubleExponential
																										741	Kymograph_Blade_005_SimpleSegmentation_binary	20hAPF	WT	200310	7.4	6.102256246	cut2	doubleExponential
																										742	Kymograph_Blade_005_SimpleSegmentation_binary	20hAPF	WT	200310	7.41	6.105794794	cut2	doubleExponential
																										743	Kymograph_Blade_005_SimpleSegmentation_binary	20hAPF	WT	200310	7.42	6.109330674	cut2	doubleExponential
																										744	Kymograph_Blade_005_SimpleSegmentation_binary	20hAPF	WT	200310	7.43	6.112863886	cut2	doubleExponential
																										745	Kymograph_Blade_005_SimpleSegmentation_binary	20hAPF	WT	200310	7.44	6.116394435	cut2	doubleExponential
																										746	Kymograph_Blade_005_SimpleSegmentation_binary	20hAPF	WT	200310	7.45	6.119922321	cut2	doubleExponential
																										747	Kymograph_Blade_005_SimpleSegmentation_binary	20hAPF	WT	200310	7.46	6.123447548	cut2	doubleExponential
																										748	Kymograph_Blade_005_SimpleSegmentation_binary	20hAPF	WT	200310	7.47	6.126970118	cut2	doubleExponential
																										749	Kymograph_Blade_005_SimpleSegmentation_binary	20hAPF	WT	200310	7.48	6.130490033	cut2	doubleExponential
																										750	Kymograph_Blade_005_SimpleSegmentation_binary	20hAPF	WT	200310	7.49	6.134007296	cut2	doubleExponential
																										751	Kymograph_Blade_005_SimpleSegmentation_binary	20hAPF	WT	200310	7.5	6.137521908	cut2	doubleExponential
																										752	Kymograph_Blade_005_SimpleSegmentation_binary	20hAPF	WT	200310	7.51	6.141033873	cut2	doubleExponential
																										753	Kymograph_Blade_005_SimpleSegmentation_binary	20hAPF	WT	200310	7.52	6.144543192	cut2	doubleExponential
																										754	Kymograph_Blade_005_SimpleSegmentation_binary	20hAPF	WT	200310	7.53	6.148049868	cut2	doubleExponential
																										755	Kymograph_Blade_005_SimpleSegmentation_binary	20hAPF	WT	200310	7.54	6.151553903	cut2	doubleExponential
																										756	Kymograph_Blade_005_SimpleSegmentation_binary	20hAPF	WT	200310	7.55	6.1550553	cut2	doubleExponential
																										757	Kymograph_Blade_005_SimpleSegmentation_binary	20hAPF	WT	200310	7.56	6.15855406	cut2	doubleExponential
																										758	Kymograph_Blade_005_SimpleSegmentation_binary	20hAPF	WT	200310	7.57	6.162050186	cut2	doubleExponential
																										759	Kymograph_Blade_005_SimpleSegmentation_binary	20hAPF	WT	200310	7.58	6.16554368	cut2	doubleExponential
																										760	Kymograph_Blade_005_SimpleSegmentation_binary	20hAPF	WT	200310	7.59	6.169034545	cut2	doubleExponential
																										761	Kymograph_Blade_005_SimpleSegmentation_binary	20hAPF	WT	200310	7.6	6.172522783	cut2	doubleExponential
																										762	Kymograph_Blade_005_SimpleSegmentation_binary	20hAPF	WT	200310	7.61	6.176008396	cut2	doubleExponential
																										763	Kymograph_Blade_005_SimpleSegmentation_binary	20hAPF	WT	200310	7.62	6.179491386	cut2	doubleExponential
																										764	Kymograph_Blade_005_SimpleSegmentation_binary	20hAPF	WT	200310	7.63	6.182971756	cut2	doubleExponential
																										765	Kymograph_Blade_005_SimpleSegmentation_binary	20hAPF	WT	200310	7.64	6.186449508	cut2	doubleExponential
																										766	Kymograph_Blade_005_SimpleSegmentation_binary	20hAPF	WT	200310	7.65	6.189924643	cut2	doubleExponential
																										767	Kymograph_Blade_005_SimpleSegmentation_binary	20hAPF	WT	200310	7.66	6.193397165	cut2	doubleExponential
																										768	Kymograph_Blade_005_SimpleSegmentation_binary	20hAPF	WT	200310	7.67	6.196867076	cut2	doubleExponential
																										769	Kymograph_Blade_005_SimpleSegmentation_binary	20hAPF	WT	200310	7.68	6.200334377	cut2	doubleExponential
																										770	Kymograph_Blade_005_SimpleSegmentation_binary	20hAPF	WT	200310	7.69	6.203799071	cut2	doubleExponential
																										771	Kymograph_Blade_005_SimpleSegmentation_binary	20hAPF	WT	200310	7.7	6.207261161	cut2	doubleExponential
																										772	Kymograph_Blade_005_SimpleSegmentation_binary	20hAPF	WT	200310	7.71	6.210720647	cut2	doubleExponential
																										773	Kymograph_Blade_005_SimpleSegmentation_binary	20hAPF	WT	200310	7.72	6.214177534	cut2	doubleExponential
																										774	Kymograph_Blade_005_SimpleSegmentation_binary	20hAPF	WT	200310	7.73	6.217631822	cut2	doubleExponential
																										775	Kymograph_Blade_005_SimpleSegmentation_binary	20hAPF	WT	200310	7.74	6.221083514	cut2	doubleExponential
																										776	Kymograph_Blade_005_SimpleSegmentation_binary	20hAPF	WT	200310	7.75	6.224532613	cut2	doubleExponential
																										777	Kymograph_Blade_005_SimpleSegmentation_binary	20hAPF	WT	200310	7.76	6.22797912	cut2	doubleExponential
																										778	Kymograph_Blade_005_SimpleSegmentation_binary	20hAPF	WT	200310	7.77	6.231423037	cut2	doubleExponential
																										779	Kymograph_Blade_005_SimpleSegmentation_binary	20hAPF	WT	200310	7.78	6.234864367	cut2	doubleExponential
																										780	Kymograph_Blade_005_SimpleSegmentation_binary	20hAPF	WT	200310	7.79	6.238303112	cut2	doubleExponential
																										781	Kymograph_Blade_005_SimpleSegmentation_binary	20hAPF	WT	200310	7.8	6.241739275	cut2	doubleExponential
																										782	Kymograph_Blade_005_SimpleSegmentation_binary	20hAPF	WT	200310	7.81	6.245172856	cut2	doubleExponential
																										783	Kymograph_Blade_005_SimpleSegmentation_binary	20hAPF	WT	200310	7.82	6.248603859	cut2	doubleExponential
																										784	Kymograph_Blade_005_SimpleSegmentation_binary	20hAPF	WT	200310	7.83	6.252032285	cut2	doubleExponential
																										785	Kymograph_Blade_005_SimpleSegmentation_binary	20hAPF	WT	200310	7.84	6.255458137	cut2	doubleExponential
																										786	Kymograph_Blade_005_SimpleSegmentation_binary	20hAPF	WT	200310	7.85	6.258881417	cut2	doubleExponential
																										787	Kymograph_Blade_005_SimpleSegmentation_binary	20hAPF	WT	200310	7.86	6.262302127	cut2	doubleExponential
																										788	Kymograph_Blade_005_SimpleSegmentation_binary	20hAPF	WT	200310	7.87	6.265720268	cut2	doubleExponential
																										789	Kymograph_Blade_005_SimpleSegmentation_binary	20hAPF	WT	200310	7.88	6.269135845	cut2	doubleExponential
																										790	Kymograph_Blade_005_SimpleSegmentation_binary	20hAPF	WT	200310	7.89	6.272548857	cut2	doubleExponential
																										791	Kymograph_Blade_005_SimpleSegmentation_binary	20hAPF	WT	200310	7.9	6.275959308	cut2	doubleExponential
																										792	Kymograph_Blade_005_SimpleSegmentation_binary	20hAPF	WT	200310	7.91	6.2793672	cut2	doubleExponential
																										793	Kymograph_Blade_005_SimpleSegmentation_binary	20hAPF	WT	200310	7.92	6.282772534	cut2	doubleExponential
																										794	Kymograph_Blade_005_SimpleSegmentation_binary	20hAPF	WT	200310	7.93	6.286175313	cut2	doubleExponential
																										795	Kymograph_Blade_005_SimpleSegmentation_binary	20hAPF	WT	200310	7.94	6.289575539	cut2	doubleExponential
																										796	Kymograph_Blade_005_SimpleSegmentation_binary	20hAPF	WT	200310	7.95	6.292973214	cut2	doubleExponential
																										797	Kymograph_Blade_005_SimpleSegmentation_binary	20hAPF	WT	200310	7.96	6.296368341	cut2	doubleExponential
																										798	Kymograph_Blade_005_SimpleSegmentation_binary	20hAPF	WT	200310	7.97	6.29976092	cut2	doubleExponential
																										799	Kymograph_Blade_005_SimpleSegmentation_binary	20hAPF	WT	200310	7.98	6.303150955	cut2	doubleExponential
																										800	Kymograph_Blade_005_SimpleSegmentation_binary	20hAPF	WT	200310	7.99	6.306538447	cut2	doubleExponential
																										801	Kymograph_Blade_005_SimpleSegmentation_binary	20hAPF	WT	200310	8	6.309923398	cut2	doubleExponential
																										802	Kymograph_Blade_005_SimpleSegmentation_binary	20hAPF	WT	200310	8.01	6.313305812	cut2	doubleExponential
																										803	Kymograph_Blade_005_SimpleSegmentation_binary	20hAPF	WT	200310	8.02	6.316685688	cut2	doubleExponential
																										804	Kymograph_Blade_005_SimpleSegmentation_binary	20hAPF	WT	200310	8.03	6.320063031	cut2	doubleExponential
																										805	Kymograph_Blade_005_SimpleSegmentation_binary	20hAPF	WT	200310	8.04	6.323437841	cut2	doubleExponential
																										806	Kymograph_Blade_005_SimpleSegmentation_binary	20hAPF	WT	200310	8.05	6.326810121	cut2	doubleExponential
																										807	Kymograph_Blade_005_SimpleSegmentation_binary	20hAPF	WT	200310	8.06	6.330179873	cut2	doubleExponential
																										808	Kymograph_Blade_005_SimpleSegmentation_binary	20hAPF	WT	200310	8.07	6.333547099	cut2	doubleExponential
																										809	Kymograph_Blade_005_SimpleSegmentation_binary	20hAPF	WT	200310	8.08	6.336911801	cut2	doubleExponential
																										810	Kymograph_Blade_005_SimpleSegmentation_binary	20hAPF	WT	200310	8.09	6.34027398	cut2	doubleExponential
																										811	Kymograph_Blade_005_SimpleSegmentation_binary	20hAPF	WT	200310	8.1	6.34363364	cut2	doubleExponential
																										812	Kymograph_Blade_005_SimpleSegmentation_binary	20hAPF	WT	200310	8.11	6.346990782	cut2	doubleExponential
																										813	Kymograph_Blade_005_SimpleSegmentation_binary	20hAPF	WT	200310	8.12	6.350345409	cut2	doubleExponential
																										814	Kymograph_Blade_005_SimpleSegmentation_binary	20hAPF	WT	200310	8.13	6.353697521	cut2	doubleExponential
																										815	Kymograph_Blade_005_SimpleSegmentation_binary	20hAPF	WT	200310	8.14	6.357047121	cut2	doubleExponential
																										816	Kymograph_Blade_005_SimpleSegmentation_binary	20hAPF	WT	200310	8.15	6.360394212	cut2	doubleExponential
																										817	Kymograph_Blade_005_SimpleSegmentation_binary	20hAPF	WT	200310	8.16	6.363738795	cut2	doubleExponential
																										818	Kymograph_Blade_005_SimpleSegmentation_binary	20hAPF	WT	200310	8.17	6.367080872	cut2	doubleExponential
																										819	Kymograph_Blade_005_SimpleSegmentation_binary	20hAPF	WT	200310	8.18	6.370420446	cut2	doubleExponential
																										820	Kymograph_Blade_005_SimpleSegmentation_binary	20hAPF	WT	200310	8.19	6.373757518	cut2	doubleExponential
																										821	Kymograph_Blade_005_SimpleSegmentation_binary	20hAPF	WT	200310	8.2	6.37709209	cut2	doubleExponential
																										822	Kymograph_Blade_005_SimpleSegmentation_binary	20hAPF	WT	200310	8.21	6.380424164	cut2	doubleExponential
																										823	Kymograph_Blade_005_SimpleSegmentation_binary	20hAPF	WT	200310	8.22	6.383753743	cut2	doubleExponential
																										824	Kymograph_Blade_005_SimpleSegmentation_binary	20hAPF	WT	200310	8.23	6.387080828	cut2	doubleExponential
																										825	Kymograph_Blade_005_SimpleSegmentation_binary	20hAPF	WT	200310	8.24	6.390405422	cut2	doubleExponential
																										826	Kymograph_Blade_005_SimpleSegmentation_binary	20hAPF	WT	200310	8.25	6.393727525	cut2	doubleExponential
																										827	Kymograph_Blade_005_SimpleSegmentation_binary	20hAPF	WT	200310	8.26	6.397047141	cut2	doubleExponential
																										828	Kymograph_Blade_005_SimpleSegmentation_binary	20hAPF	WT	200310	8.27	6.400364272	cut2	doubleExponential
																										829	Kymograph_Blade_005_SimpleSegmentation_binary	20hAPF	WT	200310	8.28	6.403678918	cut2	doubleExponential
																										830	Kymograph_Blade_005_SimpleSegmentation_binary	20hAPF	WT	200310	8.29	6.406991083	cut2	doubleExponential
																										831	Kymograph_Blade_005_SimpleSegmentation_binary	20hAPF	WT	200310	8.3	6.410300768	cut2	doubleExponential
																										832	Kymograph_Blade_005_SimpleSegmentation_binary	20hAPF	WT	200310	8.31	6.413607975	cut2	doubleExponential
																										833	Kymograph_Blade_005_SimpleSegmentation_binary	20hAPF	WT	200310	8.32	6.416912706	cut2	doubleExponential
																										834	Kymograph_Blade_005_SimpleSegmentation_binary	20hAPF	WT	200310	8.33	6.420214963	cut2	doubleExponential
																										835	Kymograph_Blade_005_SimpleSegmentation_binary	20hAPF	WT	200310	8.34	6.423514749	cut2	doubleExponential
																										836	Kymograph_Blade_005_SimpleSegmentation_binary	20hAPF	WT	200310	8.35	6.426812064	cut2	doubleExponential
																										837	Kymograph_Blade_005_SimpleSegmentation_binary	20hAPF	WT	200310	8.36	6.430106912	cut2	doubleExponential
																										838	Kymograph_Blade_005_SimpleSegmentation_binary	20hAPF	WT	200310	8.37	6.433399293	cut2	doubleExponential
																										839	Kymograph_Blade_005_SimpleSegmentation_binary	20hAPF	WT	200310	8.38	6.436689211	cut2	doubleExponential
																										840	Kymograph_Blade_005_SimpleSegmentation_binary	20hAPF	WT	200310	8.39	6.439976666	cut2	doubleExponential
																										841	Kymograph_Blade_005_SimpleSegmentation_binary	20hAPF	WT	200310	8.4	6.443261661	cut2	doubleExponential
																										842	Kymograph_Blade_005_SimpleSegmentation_binary	20hAPF	WT	200310	8.41	6.446544198	cut2	doubleExponential
																										843	Kymograph_Blade_005_SimpleSegmentation_binary	20hAPF	WT	200310	8.42	6.449824278	cut2	doubleExponential
																										844	Kymograph_Blade_005_SimpleSegmentation_binary	20hAPF	WT	200310	8.43	6.453101904	cut2	doubleExponential
																										845	Kymograph_Blade_005_SimpleSegmentation_binary	20hAPF	WT	200310	8.44	6.456377078	cut2	doubleExponential
																										846	Kymograph_Blade_005_SimpleSegmentation_binary	20hAPF	WT	200310	8.45	6.459649801	cut2	doubleExponential
																										847	Kymograph_Blade_005_SimpleSegmentation_binary	20hAPF	WT	200310	8.46	6.462920076	cut2	doubleExponential
																										848	Kymograph_Blade_005_SimpleSegmentation_binary	20hAPF	WT	200310	8.47	6.466187903	cut2	doubleExponential
																										849	Kymograph_Blade_005_SimpleSegmentation_binary	20hAPF	WT	200310	8.48	6.469453287	cut2	doubleExponential
																										850	Kymograph_Blade_005_SimpleSegmentation_binary	20hAPF	WT	200310	8.49	6.472716227	cut2	doubleExponential
																										851	Kymograph_Blade_005_SimpleSegmentation_binary	20hAPF	WT	200310	8.5	6.475976727	cut2	doubleExponential
																										852	Kymograph_Blade_005_SimpleSegmentation_binary	20hAPF	WT	200310	8.51	6.479234787	cut2	doubleExponential
																										853	Kymograph_Blade_005_SimpleSegmentation_binary	20hAPF	WT	200310	8.52	6.482490411	cut2	doubleExponential
																										854	Kymograph_Blade_005_SimpleSegmentation_binary	20hAPF	WT	200310	8.53	6.485743599	cut2	doubleExponential
																										855	Kymograph_Blade_005_SimpleSegmentation_binary	20hAPF	WT	200310	8.54	6.488994354	cut2	doubleExponential
																										856	Kymograph_Blade_005_SimpleSegmentation_binary	20hAPF	WT	200310	8.55	6.492242678	cut2	doubleExponential
																										857	Kymograph_Blade_005_SimpleSegmentation_binary	20hAPF	WT	200310	8.56	6.495488572	cut2	doubleExponential
																										858	Kymograph_Blade_005_SimpleSegmentation_binary	20hAPF	WT	200310	8.57	6.498732039	cut2	doubleExponential
																										859	Kymograph_Blade_005_SimpleSegmentation_binary	20hAPF	WT	200310	8.58	6.50197308	cut2	doubleExponential
																										860	Kymograph_Blade_005_SimpleSegmentation_binary	20hAPF	WT	200310	8.59	6.505211697	cut2	doubleExponential
																										861	Kymograph_Blade_005_SimpleSegmentation_binary	20hAPF	WT	200310	8.6	6.508447893	cut2	doubleExponential
																										862	Kymograph_Blade_005_SimpleSegmentation_binary	20hAPF	WT	200310	8.61	6.511681669	cut2	doubleExponential
																										863	Kymograph_Blade_005_SimpleSegmentation_binary	20hAPF	WT	200310	8.62	6.514913026	cut2	doubleExponential
																										864	Kymograph_Blade_005_SimpleSegmentation_binary	20hAPF	WT	200310	8.63	6.518141968	cut2	doubleExponential
																										865	Kymograph_Blade_005_SimpleSegmentation_binary	20hAPF	WT	200310	8.64	6.521368495	cut2	doubleExponential
																										866	Kymograph_Blade_005_SimpleSegmentation_binary	20hAPF	WT	200310	8.65	6.52459261	cut2	doubleExponential
																										867	Kymograph_Blade_005_SimpleSegmentation_binary	20hAPF	WT	200310	8.66	6.527814314	cut2	doubleExponential
																										868	Kymograph_Blade_005_SimpleSegmentation_binary	20hAPF	WT	200310	8.67	6.531033609	cut2	doubleExponential
																										869	Kymograph_Blade_005_SimpleSegmentation_binary	20hAPF	WT	200310	8.68	6.534250498	cut2	doubleExponential
																										870	Kymograph_Blade_005_SimpleSegmentation_binary	20hAPF	WT	200310	8.69	6.537464982	cut2	doubleExponential
																										871	Kymograph_Blade_005_SimpleSegmentation_binary	20hAPF	WT	200310	8.7	6.540677063	cut2	doubleExponential
																										872	Kymograph_Blade_005_SimpleSegmentation_binary	20hAPF	WT	200310	8.71	6.543886742	cut2	doubleExponential
																										873	Kymograph_Blade_005_SimpleSegmentation_binary	20hAPF	WT	200310	8.72	6.547094022	cut2	doubleExponential
																										874	Kymograph_Blade_005_SimpleSegmentation_binary	20hAPF	WT	200310	8.73	6.550298905	cut2	doubleExponential
																										875	Kymograph_Blade_005_SimpleSegmentation_binary	20hAPF	WT	200310	8.74	6.553501392	cut2	doubleExponential
																										876	Kymograph_Blade_005_SimpleSegmentation_binary	20hAPF	WT	200310	8.75	6.556701486	cut2	doubleExponential
																										877	Kymograph_Blade_005_SimpleSegmentation_binary	20hAPF	WT	200310	8.76	6.559899187	cut2	doubleExponential
																										878	Kymograph_Blade_005_SimpleSegmentation_binary	20hAPF	WT	200310	8.77	6.563094499	cut2	doubleExponential
																										879	Kymograph_Blade_005_SimpleSegmentation_binary	20hAPF	WT	200310	8.78	6.566287422	cut2	doubleExponential
																										880	Kymograph_Blade_005_SimpleSegmentation_binary	20hAPF	WT	200310	8.79	6.569477959	cut2	doubleExponential
																										881	Kymograph_Blade_005_SimpleSegmentation_binary	20hAPF	WT	200310	8.8	6.572666112	cut2	doubleExponential
																										882	Kymograph_Blade_005_SimpleSegmentation_binary	20hAPF	WT	200310	8.81	6.575851882	cut2	doubleExponential
																										883	Kymograph_Blade_005_SimpleSegmentation_binary	20hAPF	WT	200310	8.82	6.579035271	cut2	doubleExponential
																										884	Kymograph_Blade_005_SimpleSegmentation_binary	20hAPF	WT	200310	8.83	6.582216281	cut2	doubleExponential
																										885	Kymograph_Blade_005_SimpleSegmentation_binary	20hAPF	WT	200310	8.84	6.585394914	cut2	doubleExponential
																										886	Kymograph_Blade_005_SimpleSegmentation_binary	20hAPF	WT	200310	8.85	6.588571172	cut2	doubleExponential
																										887	Kymograph_Blade_005_SimpleSegmentation_binary	20hAPF	WT	200310	8.86	6.591745056	cut2	doubleExponential
																										888	Kymograph_Blade_005_SimpleSegmentation_binary	20hAPF	WT	200310	8.87	6.594916569	cut2	doubleExponential
																										889	Kymograph_Blade_005_SimpleSegmentation_binary	20hAPF	WT	200310	8.88	6.598085711	cut2	doubleExponential
																										890	Kymograph_Blade_005_SimpleSegmentation_binary	20hAPF	WT	200310	8.89	6.601252486	cut2	doubleExponential
																										891	Kymograph_Blade_005_SimpleSegmentation_binary	20hAPF	WT	200310	8.9	6.604416895	cut2	doubleExponential
																										892	Kymograph_Blade_005_SimpleSegmentation_binary	20hAPF	WT	200310	8.91	6.607578939	cut2	doubleExponential
																										893	Kymograph_Blade_005_SimpleSegmentation_binary	20hAPF	WT	200310	8.92	6.610738621	cut2	doubleExponential
																										894	Kymograph_Blade_005_SimpleSegmentation_binary	20hAPF	WT	200310	8.93	6.613895942	cut2	doubleExponential
																										895	Kymograph_Blade_005_SimpleSegmentation_binary	20hAPF	WT	200310	8.94	6.617050905	cut2	doubleExponential
																										896	Kymograph_Blade_005_SimpleSegmentation_binary	20hAPF	WT	200310	8.95	6.62020351	cut2	doubleExponential
																										897	Kymograph_Blade_005_SimpleSegmentation_binary	20hAPF	WT	200310	8.96	6.62335376	cut2	doubleExponential
																										898	Kymograph_Blade_005_SimpleSegmentation_binary	20hAPF	WT	200310	8.97	6.626501656	cut2	doubleExponential
																										899	Kymograph_Blade_005_SimpleSegmentation_binary	20hAPF	WT	200310	8.98	6.629647201	cut2	doubleExponential
																										900	Kymograph_Blade_005_SimpleSegmentation_binary	20hAPF	WT	200310	8.99	6.632790396	cut2	doubleExponential
																										901	Kymograph_Blade_005_SimpleSegmentation_binary	20hAPF	WT	200310	9	6.635931243	cut2	doubleExponential
																										902	Kymograph_Blade_005_SimpleSegmentation_binary	20hAPF	WT	200310	9.01	6.639069744	cut2	doubleExponential
																										903	Kymograph_Blade_005_SimpleSegmentation_binary	20hAPF	WT	200310	9.02	6.6422059	cut2	doubleExponential
																										904	Kymograph_Blade_005_SimpleSegmentation_binary	20hAPF	WT	200310	9.03	6.645339714	cut2	doubleExponential
																										905	Kymograph_Blade_005_SimpleSegmentation_binary	20hAPF	WT	200310	9.04	6.648471187	cut2	doubleExponential
																										906	Kymograph_Blade_005_SimpleSegmentation_binary	20hAPF	WT	200310	9.05	6.651600321	cut2	doubleExponential
																										907	Kymograph_Blade_005_SimpleSegmentation_binary	20hAPF	WT	200310	9.06	6.654727118	cut2	doubleExponential
																										908	Kymograph_Blade_005_SimpleSegmentation_binary	20hAPF	WT	200310	9.07	6.657851579	cut2	doubleExponential
																										909	Kymograph_Blade_005_SimpleSegmentation_binary	20hAPF	WT	200310	9.08	6.660973706	cut2	doubleExponential
																										910	Kymograph_Blade_005_SimpleSegmentation_binary	20hAPF	WT	200310	9.09	6.664093502	cut2	doubleExponential
																										911	Kymograph_Blade_005_SimpleSegmentation_binary	20hAPF	WT	200310	9.1	6.667210968	cut2	doubleExponential
																										912	Kymograph_Blade_005_SimpleSegmentation_binary	20hAPF	WT	200310	9.11	6.670326105	cut2	doubleExponential
																										913	Kymograph_Blade_005_SimpleSegmentation_binary	20hAPF	WT	200310	9.12	6.673438915	cut2	doubleExponential
																										914	Kymograph_Blade_005_SimpleSegmentation_binary	20hAPF	WT	200310	9.13	6.676549401	cut2	doubleExponential
																										915	Kymograph_Blade_005_SimpleSegmentation_binary	20hAPF	WT	200310	9.14	6.679657564	cut2	doubleExponential
																										916	Kymograph_Blade_005_SimpleSegmentation_binary	20hAPF	WT	200310	9.15	6.682763406	cut2	doubleExponential
																										917	Kymograph_Blade_005_SimpleSegmentation_binary	20hAPF	WT	200310	9.16	6.685866928	cut2	doubleExponential
																										918	Kymograph_Blade_005_SimpleSegmentation_binary	20hAPF	WT	200310	9.17	6.688968133	cut2	doubleExponential
																										919	Kymograph_Blade_005_SimpleSegmentation_binary	20hAPF	WT	200310	9.18	6.692067022	cut2	doubleExponential
																										920	Kymograph_Blade_005_SimpleSegmentation_binary	20hAPF	WT	200310	9.19	6.695163596	cut2	doubleExponential
																										921	Kymograph_Blade_005_SimpleSegmentation_binary	20hAPF	WT	200310	9.2	6.698257859	cut2	doubleExponential
																										922	Kymograph_Blade_005_SimpleSegmentation_binary	20hAPF	WT	200310	9.21	6.70134981	cut2	doubleExponential
																										923	Kymograph_Blade_005_SimpleSegmentation_binary	20hAPF	WT	200310	9.22	6.704439453	cut2	doubleExponential
																										924	Kymograph_Blade_005_SimpleSegmentation_binary	20hAPF	WT	200310	9.23	6.707526789	cut2	doubleExponential
																										925	Kymograph_Blade_005_SimpleSegmentation_binary	20hAPF	WT	200310	9.24	6.710611819	cut2	doubleExponential
																										926	Kymograph_Blade_005_SimpleSegmentation_binary	20hAPF	WT	200310	9.25	6.713694546	cut2	doubleExponential
																										927	Kymograph_Blade_005_SimpleSegmentation_binary	20hAPF	WT	200310	9.26	6.716774971	cut2	doubleExponential
																										928	Kymograph_Blade_005_SimpleSegmentation_binary	20hAPF	WT	200310	9.27	6.719853096	cut2	doubleExponential
																										929	Kymograph_Blade_005_SimpleSegmentation_binary	20hAPF	WT	200310	9.28	6.722928923	cut2	doubleExponential
																										930	Kymograph_Blade_005_SimpleSegmentation_binary	20hAPF	WT	200310	9.29	6.726002453	cut2	doubleExponential
																										931	Kymograph_Blade_005_SimpleSegmentation_binary	20hAPF	WT	200310	9.3	6.729073688	cut2	doubleExponential
																										932	Kymograph_Blade_005_SimpleSegmentation_binary	20hAPF	WT	200310	9.31	6.73214263	cut2	doubleExponential
																										933	Kymograph_Blade_005_SimpleSegmentation_binary	20hAPF	WT	200310	9.32	6.735209281	cut2	doubleExponential
																										934	Kymograph_Blade_005_SimpleSegmentation_binary	20hAPF	WT	200310	9.33	6.738273643	cut2	doubleExponential
																										935	Kymograph_Blade_005_SimpleSegmentation_binary	20hAPF	WT	200310	9.34	6.741335716	cut2	doubleExponential
																										936	Kymograph_Blade_005_SimpleSegmentation_binary	20hAPF	WT	200310	9.35	6.744395504	cut2	doubleExponential
																										937	Kymograph_Blade_005_SimpleSegmentation_binary	20hAPF	WT	200310	9.36	6.747453007	cut2	doubleExponential
																										938	Kymograph_Blade_005_SimpleSegmentation_binary	20hAPF	WT	200310	9.37	6.750508227	cut2	doubleExponential
																										939	Kymograph_Blade_005_SimpleSegmentation_binary	20hAPF	WT	200310	9.38	6.753561167	cut2	doubleExponential
																										940	Kymograph_Blade_005_SimpleSegmentation_binary	20hAPF	WT	200310	9.39	6.756611827	cut2	doubleExponential
																										941	Kymograph_Blade_005_SimpleSegmentation_binary	20hAPF	WT	200310	9.4	6.75966021	cut2	doubleExponential
																										942	Kymograph_Blade_005_SimpleSegmentation_binary	20hAPF	WT	200310	9.41	6.762706317	cut2	doubleExponential
																										943	Kymograph_Blade_005_SimpleSegmentation_binary	20hAPF	WT	200310	9.42	6.765750151	cut2	doubleExponential
																										944	Kymograph_Blade_005_SimpleSegmentation_binary	20hAPF	WT	200310	9.43	6.768791712	cut2	doubleExponential
																										945	Kymograph_Blade_005_SimpleSegmentation_binary	20hAPF	WT	200310	9.44	6.771831002	cut2	doubleExponential
																										946	Kymograph_Blade_005_SimpleSegmentation_binary	20hAPF	WT	200310	9.45	6.774868024	cut2	doubleExponential
																										947	Kymograph_Blade_005_SimpleSegmentation_binary	20hAPF	WT	200310	9.46	6.777902778	cut2	doubleExponential
																										948	Kymograph_Blade_005_SimpleSegmentation_binary	20hAPF	WT	200310	9.47	6.780935268	cut2	doubleExponential
																										949	Kymograph_Blade_005_SimpleSegmentation_binary	20hAPF	WT	200310	9.48	6.783965493	cut2	doubleExponential
																										950	Kymograph_Blade_005_SimpleSegmentation_binary	20hAPF	WT	200310	9.49	6.786993457	cut2	doubleExponential
																										951	Kymograph_Blade_005_SimpleSegmentation_binary	20hAPF	WT	200310	9.5	6.79001916	cut2	doubleExponential
																										952	Kymograph_Blade_005_SimpleSegmentation_binary	20hAPF	WT	200310	9.51	6.793042605	cut2	doubleExponential
																										953	Kymograph_Blade_005_SimpleSegmentation_binary	20hAPF	WT	200310	9.52	6.796063794	cut2	doubleExponential
																										954	Kymograph_Blade_005_SimpleSegmentation_binary	20hAPF	WT	200310	9.53	6.799082727	cut2	doubleExponential
																										955	Kymograph_Blade_005_SimpleSegmentation_binary	20hAPF	WT	200310	9.54	6.802099406	cut2	doubleExponential
																										956	Kymograph_Blade_005_SimpleSegmentation_binary	20hAPF	WT	200310	9.55	6.805113834	cut2	doubleExponential
																										957	Kymograph_Blade_005_SimpleSegmentation_binary	20hAPF	WT	200310	9.56	6.808126012	cut2	doubleExponential
																										958	Kymograph_Blade_005_SimpleSegmentation_binary	20hAPF	WT	200310	9.57	6.811135942	cut2	doubleExponential
																										959	Kymograph_Blade_005_SimpleSegmentation_binary	20hAPF	WT	200310	9.58	6.814143625	cut2	doubleExponential
																										960	Kymograph_Blade_005_SimpleSegmentation_binary	20hAPF	WT	200310	9.59	6.817149064	cut2	doubleExponential
																										961	Kymograph_Blade_005_SimpleSegmentation_binary	20hAPF	WT	200310	9.6	6.820152259	cut2	doubleExponential
																										962	Kymograph_Blade_005_SimpleSegmentation_binary	20hAPF	WT	200310	9.61	6.823153213	cut2	doubleExponential
																										963	Kymograph_Blade_005_SimpleSegmentation_binary	20hAPF	WT	200310	9.62	6.826151927	cut2	doubleExponential
																										964	Kymograph_Blade_005_SimpleSegmentation_binary	20hAPF	WT	200310	9.63	6.829148403	cut2	doubleExponential
																										965	Kymograph_Blade_005_SimpleSegmentation_binary	20hAPF	WT	200310	9.64	6.832142642	cut2	doubleExponential
																										966	Kymograph_Blade_005_SimpleSegmentation_binary	20hAPF	WT	200310	9.65	6.835134647	cut2	doubleExponential
																										967	Kymograph_Blade_005_SimpleSegmentation_binary	20hAPF	WT	200310	9.66	6.838124418	cut2	doubleExponential
																										968	Kymograph_Blade_005_SimpleSegmentation_binary	20hAPF	WT	200310	9.67	6.841111959	cut2	doubleExponential
																										969	Kymograph_Blade_005_SimpleSegmentation_binary	20hAPF	WT	200310	9.68	6.84409727	cut2	doubleExponential
																										970	Kymograph_Blade_005_SimpleSegmentation_binary	20hAPF	WT	200310	9.69	6.847080353	cut2	doubleExponential
																										971	Kymograph_Blade_005_SimpleSegmentation_binary	20hAPF	WT	200310	9.7	6.850061209	cut2	doubleExponential
																										972	Kymograph_Blade_005_SimpleSegmentation_binary	20hAPF	WT	200310	9.71	6.853039841	cut2	doubleExponential
																										973	Kymograph_Blade_005_SimpleSegmentation_binary	20hAPF	WT	200310	9.72	6.85601625	cut2	doubleExponential
																										974	Kymograph_Blade_005_SimpleSegmentation_binary	20hAPF	WT	200310	9.73	6.858990438	cut2	doubleExponential
																										975	Kymograph_Blade_005_SimpleSegmentation_binary	20hAPF	WT	200310	9.74	6.861962406	cut2	doubleExponential
																										976	Kymograph_Blade_005_SimpleSegmentation_binary	20hAPF	WT	200310	9.75	6.864932156	cut2	doubleExponential
																										977	Kymograph_Blade_005_SimpleSegmentation_binary	20hAPF	WT	200310	9.76	6.867899691	cut2	doubleExponential
																										978	Kymograph_Blade_005_SimpleSegmentation_binary	20hAPF	WT	200310	9.77	6.87086501	cut2	doubleExponential
																										979	Kymograph_Blade_005_SimpleSegmentation_binary	20hAPF	WT	200310	9.78	6.873828117	cut2	doubleExponential
																										980	Kymograph_Blade_005_SimpleSegmentation_binary	20hAPF	WT	200310	9.79	6.876789012	cut2	doubleExponential
																										981	Kymograph_Blade_005_SimpleSegmentation_binary	20hAPF	WT	200310	9.8	6.879747698	cut2	doubleExponential
																										982	Kymograph_Blade_005_SimpleSegmentation_binary	20hAPF	WT	200310	9.81	6.882704177	cut2	doubleExponential
																										983	Kymograph_Blade_005_SimpleSegmentation_binary	20hAPF	WT	200310	9.82	6.885658448	cut2	doubleExponential
																										984	Kymograph_Blade_005_SimpleSegmentation_binary	20hAPF	WT	200310	9.83	6.888610516	cut2	doubleExponential
																										985	Kymograph_Blade_005_SimpleSegmentation_binary	20hAPF	WT	200310	9.84	6.89156038	cut2	doubleExponential
																										986	Kymograph_Blade_005_SimpleSegmentation_binary	20hAPF	WT	200310	9.85	6.894508044	cut2	doubleExponential
																										987	Kymograph_Blade_005_SimpleSegmentation_binary	20hAPF	WT	200310	9.86	6.897453507	cut2	doubleExponential
																										988	Kymograph_Blade_005_SimpleSegmentation_binary	20hAPF	WT	200310	9.87	6.900396773	cut2	doubleExponential
																										989	Kymograph_Blade_005_SimpleSegmentation_binary	20hAPF	WT	200310	9.88	6.903337843	cut2	doubleExponential
																										990	Kymograph_Blade_005_SimpleSegmentation_binary	20hAPF	WT	200310	9.89	6.906276718	cut2	doubleExponential
																										991	Kymograph_Blade_005_SimpleSegmentation_binary	20hAPF	WT	200310	9.9	6.9092134	cut2	doubleExponential
																										992	Kymograph_Blade_005_SimpleSegmentation_binary	20hAPF	WT	200310	9.91	6.91214789	cut2	doubleExponential
																										993	Kymograph_Blade_005_SimpleSegmentation_binary	20hAPF	WT	200310	9.92	6.915080191	cut2	doubleExponential
																										994	Kymograph_Blade_005_SimpleSegmentation_binary	20hAPF	WT	200310	9.93	6.918010304	cut2	doubleExponential
																										995	Kymograph_Blade_005_SimpleSegmentation_binary	20hAPF	WT	200310	9.94	6.920938231	cut2	doubleExponential
																										996	Kymograph_Blade_005_SimpleSegmentation_binary	20hAPF	WT	200310	9.95	6.923863973	cut2	doubleExponential
																										997	Kymograph_Blade_005_SimpleSegmentation_binary	20hAPF	WT	200310	9.96	6.926787532	cut2	doubleExponential
																										998	Kymograph_Blade_005_SimpleSegmentation_binary	20hAPF	WT	200310	9.97	6.92970891	cut2	doubleExponential
																										999	Kymograph_Blade_005_SimpleSegmentation_binary	20hAPF	WT	200310	9.98	6.932628108	cut2	doubleExponential
																										1000	Kymograph_Blade_005_SimpleSegmentation_binary	20hAPF	WT	200310	9.99	6.935545127	cut2	doubleExponential
																										1001	Kymograph_Blade_005_SimpleSegmentation_binary	20hAPF	WT	200310	10	6.93845997	cut2	doubleExponential
																										1002	Kymograph_Blade_005_SimpleSegmentation_binary	20hAPF	WT	200310	10.01	6.941372639	cut2	doubleExponential
																										1003	Kymograph_Blade_005_SimpleSegmentation_binary	20hAPF	WT	200310	10.02	6.944283134	cut2	doubleExponential
																										1004	Kymograph_Blade_005_SimpleSegmentation_binary	20hAPF	WT	200310	10.03	6.947191457	cut2	doubleExponential
																										1005	Kymograph_Blade_005_SimpleSegmentation_binary	20hAPF	WT	200310	10.04	6.950097611	cut2	doubleExponential
																										1006	Kymograph_Blade_005_SimpleSegmentation_binary	20hAPF	WT	200310	10.05	6.953001596	cut2	doubleExponential
																										1007	Kymograph_Blade_005_SimpleSegmentation_binary	20hAPF	WT	200310	10.06	6.955903415	cut2	doubleExponential
																										1008	Kymograph_Blade_005_SimpleSegmentation_binary	20hAPF	WT	200310	10.07	6.958803068	cut2	doubleExponential
																										1009	Kymograph_Blade_005_SimpleSegmentation_binary	20hAPF	WT	200310	10.08	6.961700558	cut2	doubleExponential
																										1010	Kymograph_Blade_005_SimpleSegmentation_binary	20hAPF	WT	200310	10.09	6.964595886	cut2	doubleExponential
																										1011	Kymograph_Blade_005_SimpleSegmentation_binary	20hAPF	WT	200310	10.1	6.967489054	cut2	doubleExponential
																										1012	Kymograph_Blade_005_SimpleSegmentation_binary	20hAPF	WT	200310	10.11	6.970380064	cut2	doubleExponential
																										1013	Kymograph_Blade_005_SimpleSegmentation_binary	20hAPF	WT	200310	10.12	6.973268916	cut2	doubleExponential
																										1014	Kymograph_Blade_005_SimpleSegmentation_binary	20hAPF	WT	200310	10.13	6.976155614	cut2	doubleExponential
																										1015	Kymograph_Blade_005_SimpleSegmentation_binary	20hAPF	WT	200310	10.14	6.979040157	cut2	doubleExponential
																										1016	Kymograph_Blade_005_SimpleSegmentation_binary	20hAPF	WT	200310	10.15	6.981922549	cut2	doubleExponential
																										1017	Kymograph_Blade_005_SimpleSegmentation_binary	20hAPF	WT	200310	10.16	6.98480279	cut2	doubleExponential
																										1018	Kymograph_Blade_005_SimpleSegmentation_binary	20hAPF	WT	200310	10.17	6.987680882	cut2	doubleExponential
																										1019	Kymograph_Blade_005_SimpleSegmentation_binary	20hAPF	WT	200310	10.18	6.990556827	cut2	doubleExponential
																										1020	Kymograph_Blade_005_SimpleSegmentation_binary	20hAPF	WT	200310	10.19	6.993430626	cut2	doubleExponential
																										1021	Kymograph_Blade_005_SimpleSegmentation_binary	20hAPF	WT	200310	10.2	6.996302281	cut2	doubleExponential
																										1022	Kymograph_Blade_005_SimpleSegmentation_binary	20hAPF	WT	200310	10.21	6.999171794	cut2	doubleExponential
																										1023	Kymograph_Blade_005_SimpleSegmentation_binary	20hAPF	WT	200310	10.22	7.002039166	cut2	doubleExponential
																										1024	Kymograph_Blade_005_SimpleSegmentation_binary	20hAPF	WT	200310	10.23	7.004904399	cut2	doubleExponential
																										1025	Kymograph_Blade_005_SimpleSegmentation_binary	20hAPF	WT	200310	10.24	7.007767494	cut2	doubleExponential
																										1026	Kymograph_Blade_005_SimpleSegmentation_binary	20hAPF	WT	200310	10.25	7.010628454	cut2	doubleExponential
																										1027	Kymograph_Blade_005_SimpleSegmentation_binary	20hAPF	WT	200310	10.26	7.013487278	cut2	doubleExponential
																										1028	Kymograph_Blade_005_SimpleSegmentation_binary	20hAPF	WT	200310	10.27	7.016343971	cut2	doubleExponential
																										1029	Kymograph_Blade_005_SimpleSegmentation_binary	20hAPF	WT	200310	10.28	7.019198532	cut2	doubleExponential
																										1030	Kymograph_Blade_005_SimpleSegmentation_binary	20hAPF	WT	200310	10.29	7.022050963	cut2	doubleExponential
																										1031	Kymograph_Blade_005_SimpleSegmentation_binary	20hAPF	WT	200310	10.3	7.024901266	cut2	doubleExponential
																										1032	Kymograph_Blade_005_SimpleSegmentation_binary	20hAPF	WT	200310	10.31	7.027749444	cut2	doubleExponential
																										1033	Kymograph_Blade_005_SimpleSegmentation_binary	20hAPF	WT	200310	10.32	7.030595496	cut2	doubleExponential
																										1034	Kymograph_Blade_005_SimpleSegmentation_binary	20hAPF	WT	200310	10.33	7.033439425	cut2	doubleExponential
																										1035	Kymograph_Blade_005_SimpleSegmentation_binary	20hAPF	WT	200310	10.34	7.036281232	cut2	doubleExponential
																										1036	Kymograph_Blade_005_SimpleSegmentation_binary	20hAPF	WT	200310	10.35	7.03912092	cut2	doubleExponential
																										1037	Kymograph_Blade_005_SimpleSegmentation_binary	20hAPF	WT	200310	10.36	7.041958489	cut2	doubleExponential
																										1038	Kymograph_Blade_005_SimpleSegmentation_binary	20hAPF	WT	200310	10.37	7.044793941	cut2	doubleExponential
																										1039	Kymograph_Blade_005_SimpleSegmentation_binary	20hAPF	WT	200310	10.38	7.047627278	cut2	doubleExponential
																										1040	Kymograph_Blade_005_SimpleSegmentation_binary	20hAPF	WT	200310	10.39	7.050458501	cut2	doubleExponential
																										1041	Kymograph_Blade_005_SimpleSegmentation_binary	20hAPF	WT	200310	10.4	7.053287613	cut2	doubleExponential
																										1042	Kymograph_Blade_005_SimpleSegmentation_binary	20hAPF	WT	200310	10.41	7.056114613	cut2	doubleExponential
																										1043	Kymograph_Blade_005_SimpleSegmentation_binary	20hAPF	WT	200310	10.42	7.058939505	cut2	doubleExponential
																										1044	Kymograph_Blade_005_SimpleSegmentation_binary	20hAPF	WT	200310	10.43	7.06176229	cut2	doubleExponential
																										1045	Kymograph_Blade_005_SimpleSegmentation_binary	20hAPF	WT	200310	10.44	7.064582969	cut2	doubleExponential
																										1046	Kymograph_Blade_005_SimpleSegmentation_binary	20hAPF	WT	200310	10.45	7.067401543	cut2	doubleExponential
																										1047	Kymograph_Blade_005_SimpleSegmentation_binary	20hAPF	WT	200310	10.46	7.070218015	cut2	doubleExponential
																										1048	Kymograph_Blade_005_SimpleSegmentation_binary	20hAPF	WT	200310	10.47	7.073032386	cut2	doubleExponential
																										1049	Kymograph_Blade_005_SimpleSegmentation_binary	20hAPF	WT	200310	10.48	7.075844658	cut2	doubleExponential
																										1050	Kymograph_Blade_005_SimpleSegmentation_binary	20hAPF	WT	200310	10.49	7.078654832	cut2	doubleExponential
																										1051	Kymograph_Blade_005_SimpleSegmentation_binary	20hAPF	WT	200310	10.5	7.081462909	cut2	doubleExponential
																										1052	Kymograph_Blade_005_SimpleSegmentation_binary	20hAPF	WT	200310	10.51	7.084268892	cut2	doubleExponential
																										1053	Kymograph_Blade_005_SimpleSegmentation_binary	20hAPF	WT	200310	10.52	7.087072781	cut2	doubleExponential
																										1054	Kymograph_Blade_005_SimpleSegmentation_binary	20hAPF	WT	200310	10.53	7.089874579	cut2	doubleExponential
																										1055	Kymograph_Blade_005_SimpleSegmentation_binary	20hAPF	WT	200310	10.54	7.092674287	cut2	doubleExponential
																										1056	Kymograph_Blade_005_SimpleSegmentation_binary	20hAPF	WT	200310	10.55	7.095471907	cut2	doubleExponential
																										1057	Kymograph_Blade_005_SimpleSegmentation_binary	20hAPF	WT	200310	10.56	7.09826744	cut2	doubleExponential
																										1058	Kymograph_Blade_005_SimpleSegmentation_binary	20hAPF	WT	200310	10.57	7.101060887	cut2	doubleExponential
																										1059	Kymograph_Blade_005_SimpleSegmentation_binary	20hAPF	WT	200310	10.58	7.10385225	cut2	doubleExponential
																										1060	Kymograph_Blade_005_SimpleSegmentation_binary	20hAPF	WT	200310	10.59	7.106641532	cut2	doubleExponential
																										1061	Kymograph_Blade_005_SimpleSegmentation_binary	20hAPF	WT	200310	10.6	7.109428732	cut2	doubleExponential
																										1062	Kymograph_Blade_005_SimpleSegmentation_binary	20hAPF	WT	200310	10.61	7.112213854	cut2	doubleExponential
																										1063	Kymograph_Blade_005_SimpleSegmentation_binary	20hAPF	WT	200310	10.62	7.114996898	cut2	doubleExponential
																										1064	Kymograph_Blade_005_SimpleSegmentation_binary	20hAPF	WT	200310	10.63	7.117777866	cut2	doubleExponential
																										1065	Kymograph_Blade_005_SimpleSegmentation_binary	20hAPF	WT	200310	10.64	7.12055676	cut2	doubleExponential
																										1066	Kymograph_Blade_005_SimpleSegmentation_binary	20hAPF	WT	200310	10.65	7.123333581	cut2	doubleExponential
																										1067	Kymograph_Blade_005_SimpleSegmentation_binary	20hAPF	WT	200310	10.66	7.12610833	cut2	doubleExponential
																										1068	Kymograph_Blade_005_SimpleSegmentation_binary	20hAPF	WT	200310	10.67	7.12888101	cut2	doubleExponential
																										1069	Kymograph_Blade_005_SimpleSegmentation_binary	20hAPF	WT	200310	10.68	7.131651622	cut2	doubleExponential
																										1070	Kymograph_Blade_005_SimpleSegmentation_binary	20hAPF	WT	200310	10.69	7.134420166	cut2	doubleExponential
																										1071	Kymograph_Blade_005_SimpleSegmentation_binary	20hAPF	WT	200310	10.7	7.137186646	cut2	doubleExponential
																										1072	Kymograph_Blade_005_SimpleSegmentation_binary	20hAPF	WT	200310	10.71	7.139951062	cut2	doubleExponential
																										1073	Kymograph_Blade_005_SimpleSegmentation_binary	20hAPF	WT	200310	10.72	7.142713417	cut2	doubleExponential
																										1074	Kymograph_Blade_005_SimpleSegmentation_binary	20hAPF	WT	200310	10.73	7.14547371	cut2	doubleExponential
																										1075	Kymograph_Blade_005_SimpleSegmentation_binary	20hAPF	WT	200310	10.74	7.148231945	cut2	doubleExponential
																										1076	Kymograph_Blade_005_SimpleSegmentation_binary	20hAPF	WT	200310	10.75	7.150988122	cut2	doubleExponential
																										1077	Kymograph_Blade_005_SimpleSegmentation_binary	20hAPF	WT	200310	10.76	7.153742244	cut2	doubleExponential
																										1078	Kymograph_Blade_005_SimpleSegmentation_binary	20hAPF	WT	200310	10.77	7.156494311	cut2	doubleExponential
																										1079	Kymograph_Blade_005_SimpleSegmentation_binary	20hAPF	WT	200310	10.78	7.159244325	cut2	doubleExponential
																										1080	Kymograph_Blade_005_SimpleSegmentation_binary	20hAPF	WT	200310	10.79	7.161992288	cut2	doubleExponential
																										1081	Kymograph_Blade_005_SimpleSegmentation_binary	20hAPF	WT	200310	10.8	7.164738202	cut2	doubleExponential
																										1082	Kymograph_Blade_005_SimpleSegmentation_binary	20hAPF	WT	200310	10.81	7.167482067	cut2	doubleExponential
																										1083	Kymograph_Blade_005_SimpleSegmentation_binary	20hAPF	WT	200310	10.82	7.170223886	cut2	doubleExponential
																										1084	Kymograph_Blade_005_SimpleSegmentation_binary	20hAPF	WT	200310	10.83	7.172963659	cut2	doubleExponential
																										1085	Kymograph_Blade_005_SimpleSegmentation_binary	20hAPF	WT	200310	10.84	7.175701389	cut2	doubleExponential
																										1086	Kymograph_Blade_005_SimpleSegmentation_binary	20hAPF	WT	200310	10.85	7.178437077	cut2	doubleExponential
																										1087	Kymograph_Blade_005_SimpleSegmentation_binary	20hAPF	WT	200310	10.86	7.181170724	cut2	doubleExponential
																										1088	Kymograph_Blade_005_SimpleSegmentation_binary	20hAPF	WT	200310	10.87	7.183902332	cut2	doubleExponential
																										1089	Kymograph_Blade_005_SimpleSegmentation_binary	20hAPF	WT	200310	10.88	7.186631903	cut2	doubleExponential
																										1090	Kymograph_Blade_005_SimpleSegmentation_binary	20hAPF	WT	200310	10.89	7.189359438	cut2	doubleExponential
																										1091	Kymograph_Blade_005_SimpleSegmentation_binary	20hAPF	WT	200310	10.9	7.192084938	cut2	doubleExponential
																										1092	Kymograph_Blade_005_SimpleSegmentation_binary	20hAPF	WT	200310	10.91	7.194808406	cut2	doubleExponential
																										1093	Kymograph_Blade_005_SimpleSegmentation_binary	20hAPF	WT	200310	10.92	7.197529842	cut2	doubleExponential
																										1094	Kymograph_Blade_005_SimpleSegmentation_binary	20hAPF	WT	200310	10.93	7.200249248	cut2	doubleExponential
																										1095	Kymograph_Blade_005_SimpleSegmentation_binary	20hAPF	WT	200310	10.94	7.202966626	cut2	doubleExponential
																										1096	Kymograph_Blade_005_SimpleSegmentation_binary	20hAPF	WT	200310	10.95	7.205681977	cut2	doubleExponential
																										1097	Kymograph_Blade_005_SimpleSegmentation_binary	20hAPF	WT	200310	10.96	7.208395303	cut2	doubleExponential
																										1098	Kymograph_Blade_005_SimpleSegmentation_binary	20hAPF	WT	200310	10.97	7.211106605	cut2	doubleExponential
																										1099	Kymograph_Blade_005_SimpleSegmentation_binary	20hAPF	WT	200310	10.98	7.213815884	cut2	doubleExponential
																										1100	Kymograph_Blade_005_SimpleSegmentation_binary	20hAPF	WT	200310	10.99	7.216523143	cut2	doubleExponential
																										1101	Kymograph_Blade_005_SimpleSegmentation_binary	20hAPF	WT	200310	11	7.219228383	cut2	doubleExponential
																										1102	Kymograph_Blade_005_SimpleSegmentation_binary	20hAPF	WT	200310	11.01	7.221931605	cut2	doubleExponential
																										1103	Kymograph_Blade_005_SimpleSegmentation_binary	20hAPF	WT	200310	11.02	7.22463281	cut2	doubleExponential
																										1104	Kymograph_Blade_005_SimpleSegmentation_binary	20hAPF	WT	200310	11.03	7.227332001	cut2	doubleExponential
																										1105	Kymograph_Blade_005_SimpleSegmentation_binary	20hAPF	WT	200310	11.04	7.230029179	cut2	doubleExponential
																										1106	Kymograph_Blade_005_SimpleSegmentation_binary	20hAPF	WT	200310	11.05	7.232724344	cut2	doubleExponential
																										1107	Kymograph_Blade_005_SimpleSegmentation_binary	20hAPF	WT	200310	11.06	7.2354175	cut2	doubleExponential
																										1108	Kymograph_Blade_005_SimpleSegmentation_binary	20hAPF	WT	200310	11.07	7.238108647	cut2	doubleExponential
																										1109	Kymograph_Blade_005_SimpleSegmentation_binary	20hAPF	WT	200310	11.08	7.240797787	cut2	doubleExponential
																										1110	Kymograph_Blade_005_SimpleSegmentation_binary	20hAPF	WT	200310	11.09	7.243484921	cut2	doubleExponential
																										1111	Kymograph_Blade_005_SimpleSegmentation_binary	20hAPF	WT	200310	11.1	7.24617005	cut2	doubleExponential
																										1112	Kymograph_Blade_005_SimpleSegmentation_binary	20hAPF	WT	200310	11.11	7.248853177	cut2	doubleExponential
																										1113	Kymograph_Blade_005_SimpleSegmentation_binary	20hAPF	WT	200310	11.12	7.251534303	cut2	doubleExponential
																										1114	Kymograph_Blade_005_SimpleSegmentation_binary	20hAPF	WT	200310	11.13	7.254213429	cut2	doubleExponential
																										1115	Kymograph_Blade_005_SimpleSegmentation_binary	20hAPF	WT	200310	11.14	7.256890557	cut2	doubleExponential
																										1116	Kymograph_Blade_005_SimpleSegmentation_binary	20hAPF	WT	200310	11.15	7.259565688	cut2	doubleExponential
																										1117	Kymograph_Blade_005_SimpleSegmentation_binary	20hAPF	WT	200310	11.16	7.262238824	cut2	doubleExponential
																										1118	Kymograph_Blade_005_SimpleSegmentation_binary	20hAPF	WT	200310	11.17	7.264909966	cut2	doubleExponential
																										1119	Kymograph_Blade_005_SimpleSegmentation_binary	20hAPF	WT	200310	11.18	7.267579115	cut2	doubleExponential
																										1120	Kymograph_Blade_005_SimpleSegmentation_binary	20hAPF	WT	200310	11.19	7.270246274	cut2	doubleExponential
																										1121	Kymograph_Blade_005_SimpleSegmentation_binary	20hAPF	WT	200310	11.2	7.272911444	cut2	doubleExponential
																										1122	Kymograph_Blade_005_SimpleSegmentation_binary	20hAPF	WT	200310	11.21	7.275574626	cut2	doubleExponential
																										1123	Kymograph_Blade_005_SimpleSegmentation_binary	20hAPF	WT	200310	11.22	7.278235821	cut2	doubleExponential
																										1124	Kymograph_Blade_005_SimpleSegmentation_binary	20hAPF	WT	200310	11.23	7.280895032	cut2	doubleExponential
																										1125	Kymograph_Blade_005_SimpleSegmentation_binary	20hAPF	WT	200310	11.24	7.28355226	cut2	doubleExponential
																										1126	Kymograph_Blade_005_SimpleSegmentation_binary	20hAPF	WT	200310	11.25	7.286207505	cut2	doubleExponential
																										1127	Kymograph_Blade_005_SimpleSegmentation_binary	20hAPF	WT	200310	11.26	7.28886077	cut2	doubleExponential
																										1128	Kymograph_Blade_005_SimpleSegmentation_binary	20hAPF	WT	200310	11.27	7.291512056	cut2	doubleExponential
																										1129	Kymograph_Blade_005_SimpleSegmentation_binary	20hAPF	WT	200310	11.28	7.294161365	cut2	doubleExponential
																										1130	Kymograph_Blade_005_SimpleSegmentation_binary	20hAPF	WT	200310	11.29	7.296808698	cut2	doubleExponential
																										1131	Kymograph_Blade_005_SimpleSegmentation_binary	20hAPF	WT	200310	11.3	7.299454056	cut2	doubleExponential
																										1132	Kymograph_Blade_005_SimpleSegmentation_binary	20hAPF	WT	200310	11.31	7.302097441	cut2	doubleExponential
																										1133	Kymograph_Blade_005_SimpleSegmentation_binary	20hAPF	WT	200310	11.32	7.304738855	cut2	doubleExponential
																										1134	Kymograph_Blade_005_SimpleSegmentation_binary	20hAPF	WT	200310	11.33	7.307378299	cut2	doubleExponential
																										1135	Kymograph_Blade_005_SimpleSegmentation_binary	20hAPF	WT	200310	11.34	7.310015774	cut2	doubleExponential
																										1136	Kymograph_Blade_005_SimpleSegmentation_binary	20hAPF	WT	200310	11.35	7.312651282	cut2	doubleExponential
																										1137	Kymograph_Blade_005_SimpleSegmentation_binary	20hAPF	WT	200310	11.36	7.315284824	cut2	doubleExponential
																										1138	Kymograph_Blade_005_SimpleSegmentation_binary	20hAPF	WT	200310	11.37	7.317916402	cut2	doubleExponential
																										1139	Kymograph_Blade_005_SimpleSegmentation_binary	20hAPF	WT	200310	11.38	7.320546018	cut2	doubleExponential
																										1140	Kymograph_Blade_005_SimpleSegmentation_binary	20hAPF	WT	200310	11.39	7.323173672	cut2	doubleExponential
																										1141	Kymograph_Blade_005_SimpleSegmentation_binary	20hAPF	WT	200310	11.4	7.325799366	cut2	doubleExponential
																										1142	Kymograph_Blade_005_SimpleSegmentation_binary	20hAPF	WT	200310	11.41	7.328423102	cut2	doubleExponential
																										1143	Kymograph_Blade_005_SimpleSegmentation_binary	20hAPF	WT	200310	11.42	7.331044882	cut2	doubleExponential
																										1144	Kymograph_Blade_005_SimpleSegmentation_binary	20hAPF	WT	200310	11.43	7.333664705	cut2	doubleExponential
																										1145	Kymograph_Blade_005_SimpleSegmentation_binary	20hAPF	WT	200310	11.44	7.336282575	cut2	doubleExponential
																										1146	Kymograph_Blade_005_SimpleSegmentation_binary	20hAPF	WT	200310	11.45	7.338898493	cut2	doubleExponential
																										1147	Kymograph_Blade_005_SimpleSegmentation_binary	20hAPF	WT	200310	11.46	7.341512459	cut2	doubleExponential
																										1148	Kymograph_Blade_005_SimpleSegmentation_binary	20hAPF	WT	200310	11.47	7.344124476	cut2	doubleExponential
																										1149	Kymograph_Blade_005_SimpleSegmentation_binary	20hAPF	WT	200310	11.48	7.346734545	cut2	doubleExponential
																										1150	Kymograph_Blade_005_SimpleSegmentation_binary	20hAPF	WT	200310	11.49	7.349342667	cut2	doubleExponential
																										1151	Kymograph_Blade_005_SimpleSegmentation_binary	20hAPF	WT	200310	11.5	7.351948844	cut2	doubleExponential
																										1152	Kymograph_Blade_005_SimpleSegmentation_binary	20hAPF	WT	200310	11.51	7.354553077	cut2	doubleExponential
																										1153	Kymograph_Blade_005_SimpleSegmentation_binary	20hAPF	WT	200310	11.52	7.357155368	cut2	doubleExponential
																										1154	Kymograph_Blade_005_SimpleSegmentation_binary	20hAPF	WT	200310	11.53	7.359755718	cut2	doubleExponential
																										1155	Kymograph_Blade_005_SimpleSegmentation_binary	20hAPF	WT	200310	11.54	7.362354129	cut2	doubleExponential
																										1156	Kymograph_Blade_005_SimpleSegmentation_binary	20hAPF	WT	200310	11.55	7.364950601	cut2	doubleExponential
																										1157	Kymograph_Blade_005_SimpleSegmentation_binary	20hAPF	WT	200310	11.56	7.367545138	cut2	doubleExponential
																										1158	Kymograph_Blade_005_SimpleSegmentation_binary	20hAPF	WT	200310	11.57	7.370137739	cut2	doubleExponential
																										1159	Kymograph_Blade_005_SimpleSegmentation_binary	20hAPF	WT	200310	11.58	7.372728406	cut2	doubleExponential
																										1160	Kymograph_Blade_005_SimpleSegmentation_binary	20hAPF	WT	200310	11.59	7.375317142	cut2	doubleExponential
																										1161	Kymograph_Blade_005_SimpleSegmentation_binary	20hAPF	WT	200310	11.6	7.377903946	cut2	doubleExponential
																										1162	Kymograph_Blade_005_SimpleSegmentation_binary	20hAPF	WT	200310	11.61	7.380488822	cut2	doubleExponential
																										1163	Kymograph_Blade_005_SimpleSegmentation_binary	20hAPF	WT	200310	11.62	7.383071769	cut2	doubleExponential
																										1164	Kymograph_Blade_005_SimpleSegmentation_binary	20hAPF	WT	200310	11.63	7.385652791	cut2	doubleExponential
																										1165	Kymograph_Blade_005_SimpleSegmentation_binary	20hAPF	WT	200310	11.64	7.388231887	cut2	doubleExponential
																										1166	Kymograph_Blade_005_SimpleSegmentation_binary	20hAPF	WT	200310	11.65	7.39080906	cut2	doubleExponential
																										1167	Kymograph_Blade_005_SimpleSegmentation_binary	20hAPF	WT	200310	11.66	7.39338431	cut2	doubleExponential
																										1168	Kymograph_Blade_005_SimpleSegmentation_binary	20hAPF	WT	200310	11.67	7.39595764	cut2	doubleExponential
																										1169	Kymograph_Blade_005_SimpleSegmentation_binary	20hAPF	WT	200310	11.68	7.398529051	cut2	doubleExponential
																										1170	Kymograph_Blade_005_SimpleSegmentation_binary	20hAPF	WT	200310	11.69	7.401098544	cut2	doubleExponential
																										1171	Kymograph_Blade_005_SimpleSegmentation_binary	20hAPF	WT	200310	11.7	7.403666121	cut2	doubleExponential
																										1172	Kymograph_Blade_005_SimpleSegmentation_binary	20hAPF	WT	200310	11.71	7.406231782	cut2	doubleExponential
																										1173	Kymograph_Blade_005_SimpleSegmentation_binary	20hAPF	WT	200310	11.72	7.408795531	cut2	doubleExponential
																										1174	Kymograph_Blade_005_SimpleSegmentation_binary	20hAPF	WT	200310	11.73	7.411357367	cut2	doubleExponential
																										1175	Kymograph_Blade_005_SimpleSegmentation_binary	20hAPF	WT	200310	11.74	7.413917292	cut2	doubleExponential
																										1176	Kymograph_Blade_005_SimpleSegmentation_binary	20hAPF	WT	200310	11.75	7.416475309	cut2	doubleExponential
																										1177	Kymograph_Blade_005_SimpleSegmentation_binary	20hAPF	WT	200310	11.76	7.419031417	cut2	doubleExponential
																										1178	Kymograph_Blade_005_SimpleSegmentation_binary	20hAPF	WT	200310	11.77	7.421585619	cut2	doubleExponential
																										1179	Kymograph_Blade_005_SimpleSegmentation_binary	20hAPF	WT	200310	11.78	7.424137917	cut2	doubleExponential
																										1180	Kymograph_Blade_005_SimpleSegmentation_binary	20hAPF	WT	200310	11.79	7.42668831	cut2	doubleExponential
																										1181	Kymograph_Blade_005_SimpleSegmentation_binary	20hAPF	WT	200310	11.8	7.429236802	cut2	doubleExponential
																										1182	Kymograph_Blade_005_SimpleSegmentation_binary	20hAPF	WT	200310	11.81	7.431783393	cut2	doubleExponential
																										1183	Kymograph_Blade_005_SimpleSegmentation_binary	20hAPF	WT	200310	11.82	7.434328085	cut2	doubleExponential
																										1184	Kymograph_Blade_005_SimpleSegmentation_binary	20hAPF	WT	200310	11.83	7.436870879	cut2	doubleExponential
																										1185	Kymograph_Blade_005_SimpleSegmentation_binary	20hAPF	WT	200310	11.84	7.439411776	cut2	doubleExponential
																										1186	Kymograph_Blade_005_SimpleSegmentation_binary	20hAPF	WT	200310	11.85	7.441950779	cut2	doubleExponential
																										1187	Kymograph_Blade_005_SimpleSegmentation_binary	20hAPF	WT	200310	11.86	7.444487887	cut2	doubleExponential
																										1188	Kymograph_Blade_005_SimpleSegmentation_binary	20hAPF	WT	200310	11.87	7.447023104	cut2	doubleExponential
																										1189	Kymograph_Blade_005_SimpleSegmentation_binary	20hAPF	WT	200310	11.88	7.44955643	cut2	doubleExponential
																										1190	Kymograph_Blade_005_SimpleSegmentation_binary	20hAPF	WT	200310	11.89	7.452087867	cut2	doubleExponential
																										1191	Kymograph_Blade_005_SimpleSegmentation_binary	20hAPF	WT	200310	11.9	7.454617415	cut2	doubleExponential
																										1192	Kymograph_Blade_005_SimpleSegmentation_binary	20hAPF	WT	200310	11.91	7.457145077	cut2	doubleExponential
																										1193	Kymograph_Blade_005_SimpleSegmentation_binary	20hAPF	WT	200310	11.92	7.459670854	cut2	doubleExponential
																										1194	Kymograph_Blade_005_SimpleSegmentation_binary	20hAPF	WT	200310	11.93	7.462194748	cut2	doubleExponential
																										1195	Kymograph_Blade_005_SimpleSegmentation_binary	20hAPF	WT	200310	11.94	7.464716759	cut2	doubleExponential
																										1196	Kymograph_Blade_005_SimpleSegmentation_binary	20hAPF	WT	200310	11.95	7.467236889	cut2	doubleExponential
																										1197	Kymograph_Blade_005_SimpleSegmentation_binary	20hAPF	WT	200310	11.96	7.469755139	cut2	doubleExponential
																										1198	Kymograph_Blade_005_SimpleSegmentation_binary	20hAPF	WT	200310	11.97	7.472271512	cut2	doubleExponential
																										1199	Kymograph_Blade_005_SimpleSegmentation_binary	20hAPF	WT	200310	11.98	7.474786008	cut2	doubleExponential
																										1200	Kymograph_Blade_005_SimpleSegmentation_binary	20hAPF	WT	200310	11.99	7.477298628	cut2	doubleExponential
																										1201	Kymograph_Blade_005_SimpleSegmentation_binary	20hAPF	WT	200310	12	7.479809375	cut2	doubleExponential
																										1202	Kymograph_Blade_005_SimpleSegmentation_binary	20hAPF	WT	200310	12.01	7.482318249	cut2	doubleExponential
																										1203	Kymograph_Blade_005_SimpleSegmentation_binary	20hAPF	WT	200310	12.02	7.484825252	cut2	doubleExponential
																										1204	Kymograph_Blade_005_SimpleSegmentation_binary	20hAPF	WT	200310	12.03	7.487330385	cut2	doubleExponential
																										1205	Kymograph_Blade_005_SimpleSegmentation_binary	20hAPF	WT	200310	12.04	7.48983365	cut2	doubleExponential
																										1206	Kymograph_Blade_005_SimpleSegmentation_binary	20hAPF	WT	200310	12.05	7.492335048	cut2	doubleExponential
																										1207	Kymograph_Blade_005_SimpleSegmentation_binary	20hAPF	WT	200310	12.06	7.494834581	cut2	doubleExponential
																										1208	Kymograph_Blade_005_SimpleSegmentation_binary	20hAPF	WT	200310	12.07	7.497332249	cut2	doubleExponential
																										1209	Kymograph_Blade_005_SimpleSegmentation_binary	20hAPF	WT	200310	12.08	7.499828055	cut2	doubleExponential
																										1210	Kymograph_Blade_005_SimpleSegmentation_binary	20hAPF	WT	200310	12.09	7.502321999	cut2	doubleExponential
																										1211	Kymograph_Blade_005_SimpleSegmentation_binary	20hAPF	WT	200310	12.1	7.504814083	cut2	doubleExponential
																										1212	Kymograph_Blade_005_SimpleSegmentation_binary	20hAPF	WT	200310	12.11	7.507304309	cut2	doubleExponential
																										1213	Kymograph_Blade_005_SimpleSegmentation_binary	20hAPF	WT	200310	12.12	7.509792678	cut2	doubleExponential
																										1214	Kymograph_Blade_005_SimpleSegmentation_binary	20hAPF	WT	200310	12.13	7.512279191	cut2	doubleExponential
																										1215	Kymograph_Blade_005_SimpleSegmentation_binary	20hAPF	WT	200310	12.14	7.514763849	cut2	doubleExponential
																										1216	Kymograph_Blade_005_SimpleSegmentation_binary	20hAPF	WT	200310	12.15	7.517246654	cut2	doubleExponential
																										1217	Kymograph_Blade_005_SimpleSegmentation_binary	20hAPF	WT	200310	12.16	7.519727608	cut2	doubleExponential
																										1218	Kymograph_Blade_005_SimpleSegmentation_binary	20hAPF	WT	200310	12.17	7.522206712	cut2	doubleExponential
																										1219	Kymograph_Blade_005_SimpleSegmentation_binary	20hAPF	WT	200310	12.18	7.524683966	cut2	doubleExponential
																										1220	Kymograph_Blade_005_SimpleSegmentation_binary	20hAPF	WT	200310	12.19	7.527159373	cut2	doubleExponential
																										1221	Kymograph_Blade_005_SimpleSegmentation_binary	20hAPF	WT	200310	12.2	7.529632934	cut2	doubleExponential
																										1222	Kymograph_Blade_005_SimpleSegmentation_binary	20hAPF	WT	200310	12.21	7.53210465	cut2	doubleExponential
																										1223	Kymograph_Blade_005_SimpleSegmentation_binary	20hAPF	WT	200310	12.22	7.534574523	cut2	doubleExponential
																										1224	Kymograph_Blade_005_SimpleSegmentation_binary	20hAPF	WT	200310	12.23	7.537042554	cut2	doubleExponential
																										1225	Kymograph_Blade_005_SimpleSegmentation_binary	20hAPF	WT	200310	12.24	7.539508744	cut2	doubleExponential
																										1226	Kymograph_Blade_005_SimpleSegmentation_binary	20hAPF	WT	200310	12.25	7.541973095	cut2	doubleExponential
																										1227	Kymograph_Blade_005_SimpleSegmentation_binary	20hAPF	WT	200310	12.26	7.544435608	cut2	doubleExponential
																										1228	Kymograph_Blade_005_SimpleSegmentation_binary	20hAPF	WT	200310	12.27	7.546896285	cut2	doubleExponential
																										1229	Kymograph_Blade_005_SimpleSegmentation_binary	20hAPF	WT	200310	12.28	7.549355126	cut2	doubleExponential
																										1230	Kymograph_Blade_005_SimpleSegmentation_binary	20hAPF	WT	200310	12.29	7.551812134	cut2	doubleExponential
																										1231	Kymograph_Blade_005_SimpleSegmentation_binary	20hAPF	WT	200310	12.3	7.554267309	cut2	doubleExponential
																										1232	Kymograph_Blade_005_SimpleSegmentation_binary	20hAPF	WT	200310	12.31	7.556720654	cut2	doubleExponential
																										1233	Kymograph_Blade_005_SimpleSegmentation_binary	20hAPF	WT	200310	12.32	7.559172168	cut2	doubleExponential
																										1234	Kymograph_Blade_005_SimpleSegmentation_binary	20hAPF	WT	200310	12.33	7.561621855	cut2	doubleExponential
																										1235	Kymograph_Blade_005_SimpleSegmentation_binary	20hAPF	WT	200310	12.34	7.564069714	cut2	doubleExponential
																										1236	Kymograph_Blade_005_SimpleSegmentation_binary	20hAPF	WT	200310	12.35	7.566515748	cut2	doubleExponential
																										1237	Kymograph_Blade_005_SimpleSegmentation_binary	20hAPF	WT	200310	12.36	7.568959957	cut2	doubleExponential
																										1238	Kymograph_Blade_005_SimpleSegmentation_binary	20hAPF	WT	200310	12.37	7.571402344	cut2	doubleExponential
																										1239	Kymograph_Blade_005_SimpleSegmentation_binary	20hAPF	WT	200310	12.38	7.573842909	cut2	doubleExponential
																										1240	Kymograph_Blade_005_SimpleSegmentation_binary	20hAPF	WT	200310	12.39	7.576281655	cut2	doubleExponential
																										1241	Kymograph_Blade_005_SimpleSegmentation_binary	20hAPF	WT	200310	12.4	7.578718581	cut2	doubleExponential
																										1242	Kymograph_Blade_005_SimpleSegmentation_binary	20hAPF	WT	200310	12.41	7.58115369	cut2	doubleExponential
																										1243	Kymograph_Blade_005_SimpleSegmentation_binary	20hAPF	WT	200310	12.42	7.583586983	cut2	doubleExponential
																										1244	Kymograph_Blade_005_SimpleSegmentation_binary	20hAPF	WT	200310	12.43	7.586018461	cut2	doubleExponential
																										1245	Kymograph_Blade_005_SimpleSegmentation_binary	20hAPF	WT	200310	12.44	7.588448126	cut2	doubleExponential
																										1246	Kymograph_Blade_005_SimpleSegmentation_binary	20hAPF	WT	200310	12.45	7.590875979	cut2	doubleExponential
																										1247	Kymograph_Blade_005_SimpleSegmentation_binary	20hAPF	WT	200310	12.46	7.593302021	cut2	doubleExponential
																										1248	Kymograph_Blade_005_SimpleSegmentation_binary	20hAPF	WT	200310	12.47	7.595726254	cut2	doubleExponential
																										1249	Kymograph_Blade_005_SimpleSegmentation_binary	20hAPF	WT	200310	12.48	7.598148679	cut2	doubleExponential
																										1250	Kymograph_Blade_005_SimpleSegmentation_binary	20hAPF	WT	200310	12.49	7.600569297	cut2	doubleExponential
																										1251	Kymograph_Blade_005_SimpleSegmentation_binary	20hAPF	WT	200310	12.5	7.60298811	cut2	doubleExponential
																										1252	Kymograph_Blade_005_SimpleSegmentation_binary	20hAPF	WT	200310	12.51	7.60540512	cut2	doubleExponential
																										1253	Kymograph_Blade_005_SimpleSegmentation_binary	20hAPF	WT	200310	12.52	7.607820326	cut2	doubleExponential
																										1254	Kymograph_Blade_005_SimpleSegmentation_binary	20hAPF	WT	200310	12.53	7.610233732	cut2	doubleExponential
																										1255	Kymograph_Blade_005_SimpleSegmentation_binary	20hAPF	WT	200310	12.54	7.612645337	cut2	doubleExponential
																										1256	Kymograph_Blade_005_SimpleSegmentation_binary	20hAPF	WT	200310	12.55	7.615055144	cut2	doubleExponential
																										1257	Kymograph_Blade_005_SimpleSegmentation_binary	20hAPF	WT	200310	12.56	7.617463154	cut2	doubleExponential
																										1258	Kymograph_Blade_005_SimpleSegmentation_binary	20hAPF	WT	200310	12.57	7.619869368	cut2	doubleExponential
																										1259	Kymograph_Blade_005_SimpleSegmentation_binary	20hAPF	WT	200310	12.58	7.622273788	cut2	doubleExponential
																										1260	Kymograph_Blade_005_SimpleSegmentation_binary	20hAPF	WT	200310	12.59	7.624676414	cut2	doubleExponential
																										1261	Kymograph_Blade_005_SimpleSegmentation_binary	20hAPF	WT	200310	12.6	7.627077249	cut2	doubleExponential
																										1262	Kymograph_Blade_005_SimpleSegmentation_binary	20hAPF	WT	200310	12.61	7.629476293	cut2	doubleExponential
																										1263	Kymograph_Blade_005_SimpleSegmentation_binary	20hAPF	WT	200310	12.62	7.631873548	cut2	doubleExponential
																										1264	Kymograph_Blade_005_SimpleSegmentation_binary	20hAPF	WT	200310	12.63	7.634269015	cut2	doubleExponential
																										1265	Kymograph_Blade_005_SimpleSegmentation_binary	20hAPF	WT	200310	12.64	7.636662696	cut2	doubleExponential
																										1266	Kymograph_Blade_005_SimpleSegmentation_binary	20hAPF	WT	200310	12.65	7.639054591	cut2	doubleExponential
																										1267	Kymograph_Blade_005_SimpleSegmentation_binary	20hAPF	WT	200310	12.66	7.641444703	cut2	doubleExponential
																										1268	Kymograph_Blade_005_SimpleSegmentation_binary	20hAPF	WT	200310	12.67	7.643833032	cut2	doubleExponential
																										1269	Kymograph_Blade_005_SimpleSegmentation_binary	20hAPF	WT	200310	12.68	7.64621958	cut2	doubleExponential
																										1270	Kymograph_Blade_005_SimpleSegmentation_binary	20hAPF	WT	200310	12.69	7.648604349	cut2	doubleExponential
																										1271	Kymograph_Blade_005_SimpleSegmentation_binary	20hAPF	WT	200310	12.7	7.650987338	cut2	doubleExponential
																										1272	Kymograph_Blade_005_SimpleSegmentation_binary	20hAPF	WT	200310	12.71	7.653368551	cut2	doubleExponential
																										1273	Kymograph_Blade_005_SimpleSegmentation_binary	20hAPF	WT	200310	12.72	7.655747988	cut2	doubleExponential
																										1274	Kymograph_Blade_005_SimpleSegmentation_binary	20hAPF	WT	200310	12.73	7.65812565	cut2	doubleExponential
																										1275	Kymograph_Blade_005_SimpleSegmentation_binary	20hAPF	WT	200310	12.74	7.660501539	cut2	doubleExponential
																										1276	Kymograph_Blade_005_SimpleSegmentation_binary	20hAPF	WT	200310	12.75	7.662875656	cut2	doubleExponential
																										1277	Kymograph_Blade_005_SimpleSegmentation_binary	20hAPF	WT	200310	12.76	7.665248002	cut2	doubleExponential
																										1278	Kymograph_Blade_005_SimpleSegmentation_binary	20hAPF	WT	200310	12.77	7.66761858	cut2	doubleExponential
																										1279	Kymograph_Blade_005_SimpleSegmentation_binary	20hAPF	WT	200310	12.78	7.669987389	cut2	doubleExponential
																										1280	Kymograph_Blade_005_SimpleSegmentation_binary	20hAPF	WT	200310	12.79	7.672354432	cut2	doubleExponential
																										1281	Kymograph_Blade_005_SimpleSegmentation_binary	20hAPF	WT	200310	12.8	7.67471971	cut2	doubleExponential
																										1282	Kymograph_Blade_005_SimpleSegmentation_binary	20hAPF	WT	200310	12.81	7.677083223	cut2	doubleExponential
																										1283	Kymograph_Blade_005_SimpleSegmentation_binary	20hAPF	WT	200310	12.82	7.679444974	cut2	doubleExponential
																										1284	Kymograph_Blade_005_SimpleSegmentation_binary	20hAPF	WT	200310	12.83	7.681804964	cut2	doubleExponential
																										1285	Kymograph_Blade_005_SimpleSegmentation_binary	20hAPF	WT	200310	12.84	7.684163193	cut2	doubleExponential
																										1286	Kymograph_Blade_005_SimpleSegmentation_binary	20hAPF	WT	200310	12.85	7.686519664	cut2	doubleExponential
																										1287	Kymograph_Blade_005_SimpleSegmentation_binary	20hAPF	WT	200310	12.86	7.688874378	cut2	doubleExponential
																										1288	Kymograph_Blade_005_SimpleSegmentation_binary	20hAPF	WT	200310	12.87	7.691227335	cut2	doubleExponential
																										1289	Kymograph_Blade_005_SimpleSegmentation_binary	20hAPF	WT	200310	12.88	7.693578538	cut2	doubleExponential
																										1290	Kymograph_Blade_005_SimpleSegmentation_binary	20hAPF	WT	200310	12.89	7.695927987	cut2	doubleExponential
																										1291	Kymograph_Blade_005_SimpleSegmentation_binary	20hAPF	WT	200310	12.9	7.698275684	cut2	doubleExponential
																										1292	Kymograph_Blade_005_SimpleSegmentation_binary	20hAPF	WT	200310	12.91	7.70062163	cut2	doubleExponential
																										1293	Kymograph_Blade_005_SimpleSegmentation_binary	20hAPF	WT	200310	12.92	7.702965827	cut2	doubleExponential
																										1294	Kymograph_Blade_005_SimpleSegmentation_binary	20hAPF	WT	200310	12.93	7.705308275	cut2	doubleExponential
																										1295	Kymograph_Blade_005_SimpleSegmentation_binary	20hAPF	WT	200310	12.94	7.707648977	cut2	doubleExponential
																										1296	Kymograph_Blade_005_SimpleSegmentation_binary	20hAPF	WT	200310	12.95	7.709987933	cut2	doubleExponential
																										1297	Kymograph_Blade_005_SimpleSegmentation_binary	20hAPF	WT	200310	12.96	7.712325144	cut2	doubleExponential
																										1298	Kymograph_Blade_005_SimpleSegmentation_binary	20hAPF	WT	200310	12.97	7.714660613	cut2	doubleExponential
																										1299	Kymograph_Blade_005_SimpleSegmentation_binary	20hAPF	WT	200310	12.98	7.71699434	cut2	doubleExponential
																										1300	Kymograph_Blade_005_SimpleSegmentation_binary	20hAPF	WT	200310	12.99	7.719326326	cut2	doubleExponential
																										1301	Kymograph_Blade_005_SimpleSegmentation_binary	20hAPF	WT	200310	13	7.721656573	cut2	doubleExponential
																										1302	Kymograph_Blade_005_SimpleSegmentation_binary	20hAPF	WT	200310	13.01	7.723985083	cut2	doubleExponential
																										1303	Kymograph_Blade_005_SimpleSegmentation_binary	20hAPF	WT	200310	13.02	7.726311855	cut2	doubleExponential
																										1304	Kymograph_Blade_005_SimpleSegmentation_binary	20hAPF	WT	200310	13.03	7.728636893	cut2	doubleExponential
																										1305	Kymograph_Blade_005_SimpleSegmentation_binary	20hAPF	WT	200310	13.04	7.730960197	cut2	doubleExponential
																										1306	Kymograph_Blade_005_SimpleSegmentation_binary	20hAPF	WT	200310	13.05	7.733281768	cut2	doubleExponential
																										1307	Kymograph_Blade_005_SimpleSegmentation_binary	20hAPF	WT	200310	13.06	7.735601608	cut2	doubleExponential
																										1308	Kymograph_Blade_005_SimpleSegmentation_binary	20hAPF	WT	200310	13.07	7.737919717	cut2	doubleExponential
																										1309	Kymograph_Blade_005_SimpleSegmentation_binary	20hAPF	WT	200310	13.08	7.740236098	cut2	doubleExponential
																										1310	Kymograph_Blade_005_SimpleSegmentation_binary	20hAPF	WT	200310	13.09	7.742550751	cut2	doubleExponential
																										1311	Kymograph_Blade_005_SimpleSegmentation_binary	20hAPF	WT	200310	13.1	7.744863679	cut2	doubleExponential
																										1312	Kymograph_Blade_005_SimpleSegmentation_binary	20hAPF	WT	200310	13.11	7.747174881	cut2	doubleExponential
																										1313	Kymograph_Blade_005_SimpleSegmentation_binary	20hAPF	WT	200310	13.12	7.74948436	cut2	doubleExponential
																										1314	Kymograph_Blade_005_SimpleSegmentation_binary	20hAPF	WT	200310	13.13	7.751792116	cut2	doubleExponential
																										1315	Kymograph_Blade_005_SimpleSegmentation_binary	20hAPF	WT	200310	13.14	7.754098151	cut2	doubleExponential
																										1316	Kymograph_Blade_005_SimpleSegmentation_binary	20hAPF	WT	200310	13.15	7.756402467	cut2	doubleExponential
																										1317	Kymograph_Blade_005_SimpleSegmentation_binary	20hAPF	WT	200310	13.16	7.758705064	cut2	doubleExponential
																										1318	Kymograph_Blade_005_SimpleSegmentation_binary	20hAPF	WT	200310	13.17	7.761005943	cut2	doubleExponential
																										1319	Kymograph_Blade_005_SimpleSegmentation_binary	20hAPF	WT	200310	13.18	7.763305107	cut2	doubleExponential
																										1320	Kymograph_Blade_005_SimpleSegmentation_binary	20hAPF	WT	200310	13.19	7.765602557	cut2	doubleExponential
																										1321	Kymograph_Blade_005_SimpleSegmentation_binary	20hAPF	WT	200310	13.2	7.767898292	cut2	doubleExponential
																										1322	Kymograph_Blade_005_SimpleSegmentation_binary	20hAPF	WT	200310	13.21	7.770192316	cut2	doubleExponential
																										1323	Kymograph_Blade_005_SimpleSegmentation_binary	20hAPF	WT	200310	13.22	7.772484629	cut2	doubleExponential
																										1324	Kymograph_Blade_005_SimpleSegmentation_binary	20hAPF	WT	200310	13.23	7.774775233	cut2	doubleExponential
																										1325	Kymograph_Blade_005_SimpleSegmentation_binary	20hAPF	WT	200310	13.24	7.777064128	cut2	doubleExponential
																										1326	Kymograph_Blade_005_SimpleSegmentation_binary	20hAPF	WT	200310	13.25	7.779351316	cut2	doubleExponential
																										1327	Kymograph_Blade_005_SimpleSegmentation_binary	20hAPF	WT	200310	13.26	7.781636798	cut2	doubleExponential
																										1328	Kymograph_Blade_005_SimpleSegmentation_binary	20hAPF	WT	200310	13.27	7.783920577	cut2	doubleExponential
																										1329	Kymograph_Blade_005_SimpleSegmentation_binary	20hAPF	WT	200310	13.28	7.786202651	cut2	doubleExponential
																										1330	Kymograph_Blade_005_SimpleSegmentation_binary	20hAPF	WT	200310	13.29	7.788483024	cut2	doubleExponential
																										1331	Kymograph_Blade_005_SimpleSegmentation_binary	20hAPF	WT	200310	13.3	7.790761697	cut2	doubleExponential
																										1332	Kymograph_Blade_005_SimpleSegmentation_binary	20hAPF	WT	200310	13.31	7.79303867	cut2	doubleExponential
																										1333	Kymograph_Blade_005_SimpleSegmentation_binary	20hAPF	WT	200310	13.32	7.795313945	cut2	doubleExponential
																										1334	Kymograph_Blade_005_SimpleSegmentation_binary	20hAPF	WT	200310	13.33	7.797587523	cut2	doubleExponential
																										1335	Kymograph_Blade_005_SimpleSegmentation_binary	20hAPF	WT	200310	13.34	7.799859405	cut2	doubleExponential
																										1336	Kymograph_Blade_005_SimpleSegmentation_binary	20hAPF	WT	200310	13.35	7.802129593	cut2	doubleExponential
																										1337	Kymograph_Blade_005_SimpleSegmentation_binary	20hAPF	WT	200310	13.36	7.804398089	cut2	doubleExponential
																										1338	Kymograph_Blade_005_SimpleSegmentation_binary	20hAPF	WT	200310	13.37	7.806664892	cut2	doubleExponential
																										1339	Kymograph_Blade_005_SimpleSegmentation_binary	20hAPF	WT	200310	13.38	7.808930005	cut2	doubleExponential
																										1340	Kymograph_Blade_005_SimpleSegmentation_binary	20hAPF	WT	200310	13.39	7.811193429	cut2	doubleExponential
																										1341	Kymograph_Blade_005_SimpleSegmentation_binary	20hAPF	WT	200310	13.4	7.813455164	cut2	doubleExponential
																										1342	Kymograph_Blade_005_SimpleSegmentation_binary	20hAPF	WT	200310	13.41	7.815715213	cut2	doubleExponential
																										1343	Kymograph_Blade_005_SimpleSegmentation_binary	20hAPF	WT	200310	13.42	7.817973577	cut2	doubleExponential
																										1344	Kymograph_Blade_005_SimpleSegmentation_binary	20hAPF	WT	200310	13.43	7.820230256	cut2	doubleExponential
																										1345	Kymograph_Blade_005_SimpleSegmentation_binary	20hAPF	WT	200310	13.44	7.822485252	cut2	doubleExponential
																										1346	Kymograph_Blade_005_SimpleSegmentation_binary	20hAPF	WT	200310	13.45	7.824738567	cut2	doubleExponential
																										1347	Kymograph_Blade_005_SimpleSegmentation_binary	20hAPF	WT	200310	13.46	7.826990201	cut2	doubleExponential
																										1348	Kymograph_Blade_005_SimpleSegmentation_binary	20hAPF	WT	200310	13.47	7.829240156	cut2	doubleExponential
																										1349	Kymograph_Blade_005_SimpleSegmentation_binary	20hAPF	WT	200310	13.48	7.831488433	cut2	doubleExponential
																										1350	Kymograph_Blade_005_SimpleSegmentation_binary	20hAPF	WT	200310	13.49	7.833735034	cut2	doubleExponential
																										1351	Kymograph_Blade_005_SimpleSegmentation_binary	20hAPF	WT	200310	13.5	7.835979959	cut2	doubleExponential
																										1352	Kymograph_Blade_005_SimpleSegmentation_binary	20hAPF	WT	200310	13.51	7.838223209	cut2	doubleExponential
																										1353	Kymograph_Blade_005_SimpleSegmentation_binary	20hAPF	WT	200310	13.52	7.840464787	cut2	doubleExponential
																										1354	Kymograph_Blade_005_SimpleSegmentation_binary	20hAPF	WT	200310	13.53	7.842704693	cut2	doubleExponential
																										1355	Kymograph_Blade_005_SimpleSegmentation_binary	20hAPF	WT	200310	13.54	7.844942929	cut2	doubleExponential
																										1356	Kymograph_Blade_005_SimpleSegmentation_binary	20hAPF	WT	200310	13.55	7.847179495	cut2	doubleExponential
																										1357	Kymograph_Blade_005_SimpleSegmentation_binary	20hAPF	WT	200310	13.56	7.849414394	cut2	doubleExponential
																										1358	Kymograph_Blade_005_SimpleSegmentation_binary	20hAPF	WT	200310	13.57	7.851647626	cut2	doubleExponential
																										1359	Kymograph_Blade_005_SimpleSegmentation_binary	20hAPF	WT	200310	13.58	7.853879192	cut2	doubleExponential
																										1360	Kymograph_Blade_005_SimpleSegmentation_binary	20hAPF	WT	200310	13.59	7.856109094	cut2	doubleExponential
																										1361	Kymograph_Blade_005_SimpleSegmentation_binary	20hAPF	WT	200310	13.6	7.858337333	cut2	doubleExponential
																										1362	Kymograph_Blade_005_SimpleSegmentation_binary	20hAPF	WT	200310	13.61	7.860563911	cut2	doubleExponential
																										1363	Kymograph_Blade_005_SimpleSegmentation_binary	20hAPF	WT	200310	13.62	7.862788828	cut2	doubleExponential
																										1364	Kymograph_Blade_005_SimpleSegmentation_binary	20hAPF	WT	200310	13.63	7.865012085	cut2	doubleExponential
																										1365	Kymograph_Blade_005_SimpleSegmentation_binary	20hAPF	WT	200310	13.64	7.867233685	cut2	doubleExponential
																										1366	Kymograph_Blade_005_SimpleSegmentation_binary	20hAPF	WT	200310	13.65	7.869453628	cut2	doubleExponential
																										1367	Kymograph_Blade_005_SimpleSegmentation_binary	20hAPF	WT	200310	13.66	7.871671915	cut2	doubleExponential
																										1368	Kymograph_Blade_005_SimpleSegmentation_binary	20hAPF	WT	200310	13.67	7.873888548	cut2	doubleExponential
																										1369	Kymograph_Blade_005_SimpleSegmentation_binary	20hAPF	WT	200310	13.68	7.876103528	cut2	doubleExponential
																										1370	Kymograph_Blade_005_SimpleSegmentation_binary	20hAPF	WT	200310	13.69	7.878316856	cut2	doubleExponential
																										1371	Kymograph_Blade_005_SimpleSegmentation_binary	20hAPF	WT	200310	13.7	7.880528533	cut2	doubleExponential
																										1372	Kymograph_Blade_005_SimpleSegmentation_binary	20hAPF	WT	200310	13.71	7.882738561	cut2	doubleExponential
																										1373	Kymograph_Blade_005_SimpleSegmentation_binary	20hAPF	WT	200310	13.72	7.884946941	cut2	doubleExponential
																										1374	Kymograph_Blade_005_SimpleSegmentation_binary	20hAPF	WT	200310	13.73	7.887153674	cut2	doubleExponential
																										1375	Kymograph_Blade_005_SimpleSegmentation_binary	20hAPF	WT	200310	13.74	7.889358761	cut2	doubleExponential
																										1376	Kymograph_Blade_005_SimpleSegmentation_binary	20hAPF	WT	200310	13.75	7.891562204	cut2	doubleExponential
																										1377	Kymograph_Blade_005_SimpleSegmentation_binary	20hAPF	WT	200310	13.76	7.893764003	cut2	doubleExponential
																										1378	Kymograph_Blade_005_SimpleSegmentation_binary	20hAPF	WT	200310	13.77	7.895964161	cut2	doubleExponential
																										1379	Kymograph_Blade_005_SimpleSegmentation_binary	20hAPF	WT	200310	13.78	7.898162677	cut2	doubleExponential
																										1380	Kymograph_Blade_005_SimpleSegmentation_binary	20hAPF	WT	200310	13.79	7.900359554	cut2	doubleExponential
																										1381	Kymograph_Blade_005_SimpleSegmentation_binary	20hAPF	WT	200310	13.8	7.902554793	cut2	doubleExponential
																										1382	Kymograph_Blade_005_SimpleSegmentation_binary	20hAPF	WT	200310	13.81	7.904748395	cut2	doubleExponential
																										1383	Kymograph_Blade_005_SimpleSegmentation_binary	20hAPF	WT	200310	13.82	7.90694036	cut2	doubleExponential
																										1384	Kymograph_Blade_005_SimpleSegmentation_binary	20hAPF	WT	200310	13.83	7.909130691	cut2	doubleExponential
																										1385	Kymograph_Blade_005_SimpleSegmentation_binary	20hAPF	WT	200310	13.84	7.911319389	cut2	doubleExponential
																										1386	Kymograph_Blade_005_SimpleSegmentation_binary	20hAPF	WT	200310	13.85	7.913506454	cut2	doubleExponential
																										1387	Kymograph_Blade_005_SimpleSegmentation_binary	20hAPF	WT	200310	13.86	7.915691888	cut2	doubleExponential
																										1388	Kymograph_Blade_005_SimpleSegmentation_binary	20hAPF	WT	200310	13.87	7.917875693	cut2	doubleExponential
																										1389	Kymograph_Blade_005_SimpleSegmentation_binary	20hAPF	WT	200310	13.88	7.920057868	cut2	doubleExponential
																										1390	Kymograph_Blade_005_SimpleSegmentation_binary	20hAPF	WT	200310	13.89	7.922238417	cut2	doubleExponential
																										1391	Kymograph_Blade_005_SimpleSegmentation_binary	20hAPF	WT	200310	13.9	7.924417339	cut2	doubleExponential
																										1392	Kymograph_Blade_005_SimpleSegmentation_binary	20hAPF	WT	200310	13.91	7.926594636	cut2	doubleExponential
																										1393	Kymograph_Blade_005_SimpleSegmentation_binary	20hAPF	WT	200310	13.92	7.92877031	cut2	doubleExponential
																										1394	Kymograph_Blade_005_SimpleSegmentation_binary	20hAPF	WT	200310	13.93	7.930944361	cut2	doubleExponential
																										1395	Kymograph_Blade_005_SimpleSegmentation_binary	20hAPF	WT	200310	13.94	7.933116791	cut2	doubleExponential
																										1396	Kymograph_Blade_005_SimpleSegmentation_binary	20hAPF	WT	200310	13.95	7.9352876	cut2	doubleExponential
																										1397	Kymograph_Blade_005_SimpleSegmentation_binary	20hAPF	WT	200310	13.96	7.937456791	cut2	doubleExponential
																										1398	Kymograph_Blade_005_SimpleSegmentation_binary	20hAPF	WT	200310	13.97	7.939624364	cut2	doubleExponential
																										1399	Kymograph_Blade_005_SimpleSegmentation_binary	20hAPF	WT	200310	13.98	7.94179032	cut2	doubleExponential
																										1400	Kymograph_Blade_005_SimpleSegmentation_binary	20hAPF	WT	200310	13.99	7.943954661	cut2	doubleExponential
																										1401	Kymograph_Blade_005_SimpleSegmentation_binary	20hAPF	WT	200310	14	7.946117388	cut2	doubleExponential
																										1402	Kymograph_Blade_005_SimpleSegmentation_binary	20hAPF	WT	200310	14.01	7.948278503	cut2	doubleExponential
																										1403	Kymograph_Blade_005_SimpleSegmentation_binary	20hAPF	WT	200310	14.02	7.950438005	cut2	doubleExponential
																										1404	Kymograph_Blade_005_SimpleSegmentation_binary	20hAPF	WT	200310	14.03	7.952595897	cut2	doubleExponential
																										1405	Kymograph_Blade_005_SimpleSegmentation_binary	20hAPF	WT	200310	14.04	7.95475218	cut2	doubleExponential
																										1406	Kymograph_Blade_005_SimpleSegmentation_binary	20hAPF	WT	200310	14.05	7.956906855	cut2	doubleExponential
																										1407	Kymograph_Blade_005_SimpleSegmentation_binary	20hAPF	WT	200310	14.06	7.959059922	cut2	doubleExponential
																										1408	Kymograph_Blade_005_SimpleSegmentation_binary	20hAPF	WT	200310	14.07	7.961211384	cut2	doubleExponential
																										1409	Kymograph_Blade_005_SimpleSegmentation_binary	20hAPF	WT	200310	14.08	7.963361242	cut2	doubleExponential
																										1410	Kymograph_Blade_005_SimpleSegmentation_binary	20hAPF	WT	200310	14.09	7.965509496	cut2	doubleExponential
																										1411	Kymograph_Blade_005_SimpleSegmentation_binary	20hAPF	WT	200310	14.1	7.967656149	cut2	doubleExponential
																										1412	Kymograph_Blade_005_SimpleSegmentation_binary	20hAPF	WT	200310	14.11	7.9698012	cut2	doubleExponential
																										1413	Kymograph_Blade_005_SimpleSegmentation_binary	20hAPF	WT	200310	14.12	7.971944652	cut2	doubleExponential
																										1414	Kymograph_Blade_005_SimpleSegmentation_binary	20hAPF	WT	200310	14.13	7.974086505	cut2	doubleExponential
																										1415	Kymograph_Blade_005_SimpleSegmentation_binary	20hAPF	WT	200310	14.14	7.976226761	cut2	doubleExponential
																										1416	Kymograph_Blade_005_SimpleSegmentation_binary	20hAPF	WT	200310	14.15	7.978365421	cut2	doubleExponential
																										1417	Kymograph_Blade_005_SimpleSegmentation_binary	20hAPF	WT	200310	14.16	7.980502485	cut2	doubleExponential
																										1418	Kymograph_Blade_005_SimpleSegmentation_binary	20hAPF	WT	200310	14.17	7.982637956	cut2	doubleExponential
																										1419	Kymograph_Blade_005_SimpleSegmentation_binary	20hAPF	WT	200310	14.18	7.984771835	cut2	doubleExponential
																										1420	Kymograph_Blade_005_SimpleSegmentation_binary	20hAPF	WT	200310	14.19	7.986904122	cut2	doubleExponential
																										1421	Kymograph_Blade_005_SimpleSegmentation_binary	20hAPF	WT	200310	14.2	7.989034819	cut2	doubleExponential
																										1422	Kymograph_Blade_005_SimpleSegmentation_binary	20hAPF	WT	200310	14.21	7.991163927	cut2	doubleExponential
																										1423	Kymograph_Blade_005_SimpleSegmentation_binary	20hAPF	WT	200310	14.22	7.993291447	cut2	doubleExponential
																										1424	Kymograph_Blade_005_SimpleSegmentation_binary	20hAPF	WT	200310	14.23	7.995417381	cut2	doubleExponential
																										1425	Kymograph_Blade_005_SimpleSegmentation_binary	20hAPF	WT	200310	14.24	7.997541729	cut2	doubleExponential
																										1426	Kymograph_Blade_005_SimpleSegmentation_binary	20hAPF	WT	200310	14.25	7.999664493	cut2	doubleExponential
																										1427	Kymograph_Blade_005_SimpleSegmentation_binary	20hAPF	WT	200310	14.26	8.001785673	cut2	doubleExponential
																										1428	Kymograph_Blade_005_SimpleSegmentation_binary	20hAPF	WT	200310	14.27	8.003905272	cut2	doubleExponential
																										1429	Kymograph_Blade_005_SimpleSegmentation_binary	20hAPF	WT	200310	14.28	8.00602329	cut2	doubleExponential
																										1430	Kymograph_Blade_005_SimpleSegmentation_binary	20hAPF	WT	200310	14.29	8.008139729	cut2	doubleExponential
																										1431	Kymograph_Blade_005_SimpleSegmentation_binary	20hAPF	WT	200310	14.3	8.010254589	cut2	doubleExponential
																										1432	Kymograph_Blade_005_SimpleSegmentation_binary	20hAPF	WT	200310	14.31	8.012367872	cut2	doubleExponential
																										1433	Kymograph_Blade_005_SimpleSegmentation_binary	20hAPF	WT	200310	14.32	8.014479579	cut2	doubleExponential
																										1434	Kymograph_Blade_005_SimpleSegmentation_binary	20hAPF	WT	200310	14.33	8.016589712	cut2	doubleExponential
																										1435	Kymograph_Blade_005_SimpleSegmentation_binary	20hAPF	WT	200310	14.34	8.01869827	cut2	doubleExponential
																										1436	Kymograph_Blade_005_SimpleSegmentation_binary	20hAPF	WT	200310	14.35	8.020805256	cut2	doubleExponential
																										1437	Kymograph_Blade_005_SimpleSegmentation_binary	20hAPF	WT	200310	14.36	8.022910671	cut2	doubleExponential
																										1438	Kymograph_Blade_005_SimpleSegmentation_binary	20hAPF	WT	200310	14.37	8.025014516	cut2	doubleExponential
																										1439	Kymograph_Blade_005_SimpleSegmentation_binary	20hAPF	WT	200310	14.38	8.027116791	cut2	doubleExponential
																										1440	Kymograph_Blade_005_SimpleSegmentation_binary	20hAPF	WT	200310	14.39	8.029217499	cut2	doubleExponential
																										1441	Kymograph_Blade_005_SimpleSegmentation_binary	20hAPF	WT	200310	14.4	8.03131664	cut2	doubleExponential
																										1442	Kymograph_Blade_005_SimpleSegmentation_binary	20hAPF	WT	200310	14.41	8.033414216	cut2	doubleExponential
																										1443	Kymograph_Blade_005_SimpleSegmentation_binary	20hAPF	WT	200310	14.42	8.035510228	cut2	doubleExponential
																										1444	Kymograph_Blade_005_SimpleSegmentation_binary	20hAPF	WT	200310	14.43	8.037604676	cut2	doubleExponential
																										1445	Kymograph_Blade_005_SimpleSegmentation_binary	20hAPF	WT	200310	14.44	8.039697562	cut2	doubleExponential
																										1446	Kymograph_Blade_005_SimpleSegmentation_binary	20hAPF	WT	200310	14.45	8.041788888	cut2	doubleExponential
																										1447	Kymograph_Blade_005_SimpleSegmentation_binary	20hAPF	WT	200310	14.46	8.043878654	cut2	doubleExponential
																										1448	Kymograph_Blade_005_SimpleSegmentation_binary	20hAPF	WT	200310	14.47	8.045966861	cut2	doubleExponential
																										1449	Kymograph_Blade_005_SimpleSegmentation_binary	20hAPF	WT	200310	14.48	8.048053512	cut2	doubleExponential
																										1450	Kymograph_Blade_005_SimpleSegmentation_binary	20hAPF	WT	200310	14.49	8.050138606	cut2	doubleExponential
																										1451	Kymograph_Blade_005_SimpleSegmentation_binary	20hAPF	WT	200310	14.5	8.052222145	cut2	doubleExponential
																										1452	Kymograph_Blade_005_SimpleSegmentation_binary	20hAPF	WT	200310	14.51	8.05430413	cut2	doubleExponential
																										1453	Kymograph_Blade_005_SimpleSegmentation_binary	20hAPF	WT	200310	14.52	8.056384563	cut2	doubleExponential
																										1454	Kymograph_Blade_005_SimpleSegmentation_binary	20hAPF	WT	200310	14.53	8.058463444	cut2	doubleExponential
																										1455	Kymograph_Blade_005_SimpleSegmentation_binary	20hAPF	WT	200310	14.54	8.060540774	cut2	doubleExponential
																										1456	Kymograph_Blade_005_SimpleSegmentation_binary	20hAPF	WT	200310	14.55	8.062616556	cut2	doubleExponential
																										1457	Kymograph_Blade_005_SimpleSegmentation_binary	20hAPF	WT	200310	14.56	8.064690789	cut2	doubleExponential
																										1458	Kymograph_Blade_005_SimpleSegmentation_binary	20hAPF	WT	200310	14.57	8.066763476	cut2	doubleExponential
																										1459	Kymograph_Blade_005_SimpleSegmentation_binary	20hAPF	WT	200310	14.58	8.068834617	cut2	doubleExponential
																										1460	Kymograph_Blade_005_SimpleSegmentation_binary	20hAPF	WT	200310	14.59	8.070904213	cut2	doubleExponential
																										1461	Kymograph_Blade_005_SimpleSegmentation_binary	20hAPF	WT	200310	14.6	8.072972266	cut2	doubleExponential
																										1462	Kymograph_Blade_005_SimpleSegmentation_binary	20hAPF	WT	200310	14.61	8.075038777	cut2	doubleExponential
																										1463	Kymograph_Blade_005_SimpleSegmentation_binary	20hAPF	WT	200310	14.62	8.077103746	cut2	doubleExponential
																										1464	Kymograph_Blade_005_SimpleSegmentation_binary	20hAPF	WT	200310	14.63	8.079167176	cut2	doubleExponential
																										1465	Kymograph_Blade_005_SimpleSegmentation_binary	20hAPF	WT	200310	14.64	8.081229066	cut2	doubleExponential
																										1466	Kymograph_Blade_005_SimpleSegmentation_binary	20hAPF	WT	200310	14.65	8.083289419	cut2	doubleExponential
																										1467	Kymograph_Blade_005_SimpleSegmentation_binary	20hAPF	WT	200310	14.66	8.085348236	cut2	doubleExponential
																										1468	Kymograph_Blade_005_SimpleSegmentation_binary	20hAPF	WT	200310	14.67	8.087405517	cut2	doubleExponential
																										1469	Kymograph_Blade_005_SimpleSegmentation_binary	20hAPF	WT	200310	14.68	8.089461264	cut2	doubleExponential
																										1470	Kymograph_Blade_005_SimpleSegmentation_binary	20hAPF	WT	200310	14.69	8.091515478	cut2	doubleExponential
																										1471	Kymograph_Blade_005_SimpleSegmentation_binary	20hAPF	WT	200310	14.7	8.093568159	cut2	doubleExponential
																										1472	Kymograph_Blade_005_SimpleSegmentation_binary	20hAPF	WT	200310	14.71	8.09561931	cut2	doubleExponential
																										1473	Kymograph_Blade_005_SimpleSegmentation_binary	20hAPF	WT	200310	14.72	8.097668932	cut2	doubleExponential
																										1474	Kymograph_Blade_005_SimpleSegmentation_binary	20hAPF	WT	200310	14.73	8.099717024	cut2	doubleExponential
																										1475	Kymograph_Blade_005_SimpleSegmentation_binary	20hAPF	WT	200310	14.74	8.10176359	cut2	doubleExponential
																										1476	Kymograph_Blade_005_SimpleSegmentation_binary	20hAPF	WT	200310	14.75	8.103808629	cut2	doubleExponential
																										1477	Kymograph_Blade_005_SimpleSegmentation_binary	20hAPF	WT	200310	14.76	8.105852143	cut2	doubleExponential
																										1478	Kymograph_Blade_005_SimpleSegmentation_binary	20hAPF	WT	200310	14.77	8.107894133	cut2	doubleExponential
																										1479	Kymograph_Blade_005_SimpleSegmentation_binary	20hAPF	WT	200310	14.78	8.1099346	cut2	doubleExponential
																										1480	Kymograph_Blade_005_SimpleSegmentation_binary	20hAPF	WT	200310	14.79	8.111973546	cut2	doubleExponential
																										1481	Kymograph_Blade_005_SimpleSegmentation_binary	20hAPF	WT	200310	14.8	8.114010971	cut2	doubleExponential
																										1482	Kymograph_Blade_005_SimpleSegmentation_binary	20hAPF	WT	200310	14.81	8.116046876	cut2	doubleExponential
																										1483	Kymograph_Blade_005_SimpleSegmentation_binary	20hAPF	WT	200310	14.82	8.118081263	cut2	doubleExponential
																										1484	Kymograph_Blade_005_SimpleSegmentation_binary	20hAPF	WT	200310	14.83	8.120114134	cut2	doubleExponential
																										1485	Kymograph_Blade_005_SimpleSegmentation_binary	20hAPF	WT	200310	14.84	8.122145488	cut2	doubleExponential
																										1486	Kymograph_Blade_005_SimpleSegmentation_binary	20hAPF	WT	200310	14.85	8.124175327	cut2	doubleExponential
																										1487	Kymograph_Blade_005_SimpleSegmentation_binary	20hAPF	WT	200310	14.86	8.126203652	cut2	doubleExponential
																										1488	Kymograph_Blade_005_SimpleSegmentation_binary	20hAPF	WT	200310	14.87	8.128230465	cut2	doubleExponential
																										1489	Kymograph_Blade_005_SimpleSegmentation_binary	20hAPF	WT	200310	14.88	8.130255766	cut2	doubleExponential
																										1490	Kymograph_Blade_005_SimpleSegmentation_binary	20hAPF	WT	200310	14.89	8.132279557	cut2	doubleExponential
[truncated: 2,512 more rows]
