# Supplementary material for: Core PCP mutations affect short-time mechanical properties but not tissue morphogenesis in the Drosophila pupal wing
Source: eLife. 2023 Dec 20;12:e85581. doi: 10.7554/eLife.85581 (PMC10843330; doi:10.7554/eLife.85581)
Supplement: Figure 2—figure supplement 1—source data 3. [file elife-85581-fig2-figsupp1-data3.zip › Figure 2Figure Supplement 1 Source Data 3.csv]

	wingnb	timepoint	genotype	error_per_point	inner_R	outer_R	X2K.K_bar	DiameterCut	TimeAligned
1	Blade_002	20hAPF	WT	0.156899112	84.27363519	106.1863648	3.654336982	20um	-8h
2	Blade_003	20hAPF	WT	0.202585084	84.63574026	105.8242597	2.664307776	20um	-8h
3	Blade_004	20hAPF	WT	0.236456753	80.89547108	109.5645289	5.008662238	20um	-8h
4	Blade_006	20hAPF	WT	0.223459962	84.52731864	105.9326814	3.294812973	20um	-8h
5	Blade_001	20hAPF	pk30	0.123234364	81.98686648	108.4731335	3.276668107	20um	-8h
6	Blade_002	20hAPF	pk30	0.170052375	83.21691622	107.2430838	2.983040613	20um	-8h
7	Blade_003	20hAPF	pk30	0.177630254	82.12902353	108.3309765	4.051024176	20um	-8h
8	Blade_004	20hAPF	pk30	0.184207467	82.60932252	107.8506775	5.157417887	20um	-8h
9	Blade_005	20hAPF	pk30	0.164387778	83.27388705	107.186113	3.832130308	20um	-8h
10	Blade_006	20hAPF	pk30	0.250989859	82.1805417	108.2794583	4.49884655	20um	-8h
11	Blade_007	20hAPF	pk30	0.215529935	81.20527992	109.2547201	4.1484375	20um	-8h
12	Blade_008	20hAPF	pk30	0.247993791	82.71022537	107.7497746	2.946985029	20um	-8h
