# Supplementary material for: Core PCP mutations affect short-time mechanical properties but not tissue morphogenesis in the Drosophila pupal wing
Source: eLife. 2023 Dec 20;12:e85581. doi: 10.7554/eLife.85581 (PMC10843330; doi:10.7554/eLife.85581)
Supplement: Figure 3—source data 1. [file elife-85581-fig3-data1.zip › Figure 3Source Data 1.csv]

	CutName	dateexp	average_prox_distal..um.sec.	Region	Timepoint	Genotype	TimeAligned
1	16 hAPF_Kymograph_Blade_001.tif.mat'	180116	0.208333333	Blade	16hAPF	WT	-12h
2	16 hAPF_Kymograph_Blade_001_1.tif.mat'	180116	0.205882353	Blade	16hAPF	WT	-12h
3	16 hAPF_Kymograph_Blade_002.tif.mat'	180116	0.166124577	Blade	16hAPF	WT	-12h
4	16 hAPF_Kymograph_Blade_002_1.tif.mat'	180116	0.206299964	Blade	16hAPF	WT	-12h
5	16 hAPF_Kymograph_Blade_003.tif.mat'	180116	0.100367647	Blade	16hAPF	WT	-12h
6	16 hAPF_Kymograph_Blade_003_1.tif.mat'	180116	0.3	Blade	16hAPF	WT	-12h
7	16 hAPF_Kymograph_Blade_004.tif.mat'	180116	0.18362944	Blade	16hAPF	WT	-12h
8	16 hAPF_Kymograph_Blade_004_1.tif.mat'	180116	0.325785428	Blade	16hAPF	WT	-12h
9	16 hAPF_Kymograph_Blade_005.tif.mat'	180116	0.197058824	Blade	16hAPF	WT	-12h
10	16 hAPF_Kymograph_Blade_005_1.tif.mat'	180116	0.167497507	Blade	16hAPF	WT	-12h
11	20 hAPF_WT_Kymograph_Blade_002.tif.mat'	180108	1.267742967	Blade	20hAPF	WT	-8h
12	20 hAPF_WT_Kymograph_Blade_003.tif.mat'	180108	2.296035806	Blade	20hAPF	WT	-8h
13	20 hAPF_WT_Kymograph_Blade_004.tif.mat'	180108	1.933419522	Blade	20hAPF	WT	-8h
14	20 hAPF_WT_Kymograph_Blade_005.tif.mat'	180108	1.63368984	Blade	20hAPF	WT	-8h
15	24 hAPF_WT_Kymograph_Blade_001.tif.mat'	180116	0.937700535	Blade	24hAPF	WT	-4h
16	24 hAPF_WT_Kymograph_Blade_001_1.tif.mat'	180116	1.014742434	Blade	24hAPF	WT	-4h
17	24 hAPF_WT_Kymograph_Blade_002.tif.mat'	180116	0.820721925	Blade	24hAPF	WT	-4h
18	24 hAPF_WT_Kymograph_Blade_002_1.tif.mat'	180116	0.944268757	Blade	24hAPF	WT	-4h
19	24 hAPF_WT_Kymograph_Blade_003.tif.mat'	180116	1.048538361	Blade	24hAPF	WT	-4h
20	24 hAPF_WT_Kymograph_Blade_003_1.tif.mat'	180116	1.094103972	Blade	24hAPF	WT	-4h
21	24 hAPF_WT_Kymograph_Blade_004.tif.mat'	180116	1.089009288	Blade	24hAPF	WT	-4h
22	24 hAPF_WT_Kymograph_Blade_004_1.tif.mat'	180116	1.620689655	Blade	24hAPF	WT	-4h
23	24 hAPF_WT_Kymograph_Blade_005_1.tif.mat'	180116	0.706550802	Blade	24hAPF	WT	-4h
24	24 hAPF_WT_Kymograph_Blade_006.tif.mat'	180116	1.177430341	Blade	24hAPF	WT	-4h
25	24 hAPF_WT_Kymograph_Blade_006_1.tif.mat'	180116	1.018513504	Blade	24hAPF	WT	-4h
26	24 hAPF_WT_Kymograph_Blade_007.tif.mat'	180116	0.486453005	Blade	24hAPF	WT	-4h
27	24 hAPF_WT_Kymograph_Blade_007_1.tif.mat'	180116	1.088971882	Blade	24hAPF	WT	-4h
28	28 hAPF_Kymograph_Blade_001.tif.mat'	180117	0.937700535	Blade	28hAPF	WT	0h
29	28 hAPF_Kymograph_Blade_001_1.tif.mat'	180117	1.014742434	Blade	28hAPF	WT	0h
30	28 hAPF_Kymograph_Blade_002.tif.mat'	180117	0.820721925	Blade	28hAPF	WT	0h
31	28 hAPF_Kymograph_Blade_002_1.tif.mat'	180117	0.944268757	Blade	28hAPF	WT	0h
32	28 hAPF_Kymograph_Blade_003.tif.mat'	180117	1.048538361	Blade	28hAPF	WT	0h
33	28 hAPF_Kymograph_Blade_003_1.tif.mat'	180117	1.094103972	Blade	28hAPF	WT	0h
34	28 hAPF_Kymograph_Blade_005_1.tif.mat'	180117	0.706550802	Blade	28hAPF	WT	0h
35	32 hAPF_Kymograph_Blade_001.tif.mat'	180117	0.218306288	Blade	32hAPF	WT	4h
36	32 hAPF_Kymograph_Blade_001_1.tif.mat'	180117	0.698889346	Blade	32hAPF	WT	4h
37	32 hAPF_Kymograph_Blade_003.tif.mat'	180117	0.350865052	Blade	32hAPF	WT	4h
38	32 hAPF_Kymograph_Blade_003_1.tif.mat'	180117	0.1816609	Blade	32hAPF	WT	4h
39	200310_WT_20 hAPF_Kymograph_Blade_001.jpg.mat'	200310	0.682284542	Blade	20hAPF	WT	-8h
40	200310_WT_20 hAPF_Kymograph_Blade_002.jpg.mat'	200310	1.473202614	Blade	20hAPF	WT	-8h
41	200310_WT_20 hAPF_Kymograph_Blade_003.jpg.mat'	200310	0.92625538	Blade	20hAPF	WT	-8h
42	200310_WT_20 hAPF_Kymograph_Blade_004.jpg.mat'	200310	2.391176471	Blade	20hAPF	WT	-8h
43	200310_WT_20 hAPF_Kymograph_Blade_005.jpg.mat'	200310	1.51384083	Blade	20hAPF	WT	-8h
44	200310_WT_22 hAPF_Kymograph_Blade_001.jpg.mat'	200310	1.064505348	Blade	22hAPF	WT	-6h
45	200310_WT_22 hAPF_Kymograph_Blade_002.jpg.mat'	200310	1.169150918	Blade	22hAPF	WT	-6h
46	200310_WT_22 hAPF_Kymograph_Blade_003.jpg.mat'	200310	1.129411765	Blade	22hAPF	WT	-6h
47	200310_WT_24 hAPF_Kymograph_Blade_001.jpg.mat'	200310	1.540158371	Blade	24hAPF	WT	-4h
48	200310_WT_24 hAPF_Kymograph_Blade_002.jpg.mat'	200310	1.805429864	Blade	24hAPF	WT	-4h
49	200310_WT_24 hAPF_Kymograph_Blade_003.jpg.mat'	200310	1.386385199	Blade	24hAPF	WT	-4h
50	'200701_WT_24hAPF_Kymograph_Blade_001.jpg.mat'	200701	1.110139319	Blade	24hAPF	WT	-4h
51	'200701_WT_24hAPF_Kymograph_Blade_002.jpg.mat'	200701	1.010695187	Blade	24hAPF	WT	-4h
52	NA	NA	NA	Blade	18hAPF	WT	Other
53	NA	NA	NA	Blade	26hAPF	WT	Other
54	NA	NA	NA	Blade	30hAPF	WT	Other
55	16 hAPF_pk30_Kymograph_Blade_002.tif.mat'	180110	0.01372549	Blade	16hAPF	pk30	-12h
56	16 hAPF_pk30_Kymograph_Blade_002_1.tif.mat'	180110	0.015064562	Blade	16hAPF	pk30	-12h
57	16 hAPF_pk30_Kymograph_Blade_004.tif.mat'	180110	0	Blade	16hAPF	pk30	-12h
58	16 hAPF_pk30_Kymograph_Blade_005.tif.mat'	180110	0.182256509	Blade	16hAPF	pk30	-12h
59	16 hAPF_pk30_Kymograph_Blade_006.tif.mat'	180110	0.059532247	Blade	16hAPF	pk30	-12h
60	20 hAPF_pk30_Kymograph_Blade_001.tif.mat'	180110	1.08758616	Blade	20hAPF	pk30	-8h
61	20 hAPF_pk30_Kymograph_Blade_001_1.tif.mat'	180110	0.773730698	Blade	20hAPF	pk30	-8h
62	20 hAPF_pk30_Kymograph_Blade_002.tif.mat'	180110	0.520652267	Blade	20hAPF	pk30	-8h
63	20 hAPF_pk30_Kymograph_Blade_003.tif.mat'	180110	1.036177851	Blade	20hAPF	pk30	-8h
64	20 hAPF_pk30_Kymograph_Blade_004.tif.mat'	180110	1.420859133	Blade	20hAPF	pk30	-8h
65	20 hAPF_pk30_180608_Kymograph_Blade_001.tif.mat'	180608	0.634460548	Blade	20hAPF	pk30	-8h
66	20 hAPF_pk30_180608_Kymograph_Blade_002.tif.mat'	180608	0.851851852	Blade	20hAPF	pk30	-8h
67	20 hAPF_pk30_180608_Kymograph_Blade_003.tif.mat'	180608	0.308105207	Blade	20hAPF	pk30	-8h
68	20 hAPF_pk30_180608_Kymograph_Blade_004.tif.mat'	180608	0.553359684	Blade	20hAPF	pk30	-8h
69	20 hAPF_pk30_180608_Kymograph_Blade_005.tif.mat'	180608	0.566666667	Blade	20hAPF	pk30	-8h
70	20 hAPF_pk30_180608_Kymograph_Blade_006.tif.mat'	180608	0.359774213	Blade	20hAPF	pk30	-8h
71	20 hAPF_pk30_180608_Kymograph_Blade_007.tif.mat'	180608	0.397342995	Blade	20hAPF	pk30	-8h
72	22 hAPF_pk30_180612_Kymograph_Blade_001.tif.mat'	180612	0.650197628	Blade	22hAPF	pk30	-6h
73	22 hAPF_pk30_180612_Kymograph_Blade_002.tif.mat'	180612	0.682595183	Blade	22hAPF	pk30	-6h
74	22 hAPF_pk30_180612_Kymograph_Blade_003.tif.mat'	180612	0.341524217	Blade	22hAPF	pk30	-6h
75	22 hAPF_pk30_180612_Kymograph_Blade_005.tif.mat'	180612	0.650641026	Blade	22hAPF	pk30	-6h
76	22 hAPF_pk30_180612_Kymograph_Blade_006.tif.mat'	180612	0.629830918	Blade	22hAPF	pk30	-6h
77	22 hAPF_pk30_180612_Kymograph_Blade_007.tif.mat'	180612	0.547325103	Blade	22hAPF	pk30	-6h
78	24 hAPF_pk30_Kymograph_Blade_001.tif.mat'	180117	0.137867647	Blade	24hAPF	pk30	-4h
79	24 hAPF_pk30_Kymograph_Blade_001_1.tif.mat'	180117	0.205882353	Blade	24hAPF	pk30	-4h
80	24 hAPF_pk30_Kymograph_Blade_002.tif.mat'	180117	0.23249003	Blade	24hAPF	pk30	-4h
81	24 hAPF_pk30_Kymograph_Blade_002_1.tif.mat'	180117	0.394607843	Blade	24hAPF	pk30	-4h
82	24 hAPF_pk30_Kymograph_Blade_003.tif.mat'	180117	0.264066496	Blade	24hAPF	pk30	-4h
83	24 hAPF_pk30_Kymograph_Blade_003_1.tif.mat'	180117	0.148235294	Blade	24hAPF	pk30	-4h
84	24 hAPF_pk30_Kymograph_Blade_004.tif.mat'	180117	0.43943269	Blade	24hAPF	pk30	-4h
85	24 hAPF_pk30_Kymograph_Blade_004_1.tif.mat'	180117	0.210358056	Blade	24hAPF	pk30	-4h
86	24 hAPF_pk30_Kymograph_Blade_005.tif.mat'	180117	0.304705882	Blade	24hAPF	pk30	-4h
87	24 hAPF_pk30_180612_Kymograph_Blade_001.tif.mat'	180612	0.549230769	Blade	24hAPF	pk30	-4h
88	24 hAPF_pk30_180612_Kymograph_Blade_002.tif.mat'	180612	0.500201288	Blade	24hAPF	pk30	-4h
89	24 hAPF_pk30_180612_Kymograph_Blade_003.tif.mat'	180612	0.629292929	Blade	24hAPF	pk30	-4h
90	24 hAPF_pk30_180612_Kymograph_Blade_005.tif.mat'	180612	0.849794239	Blade	24hAPF	pk30	-4h
91	28 hAPF_pk30_Kymograph_Blade_002.tif.mat'	180128	0.236924482	Blade	28hAPF	pk30	0h
92	28 hAPF_pk30_Kymograph_Blade_004.tif.mat'	180128	0.363579474	Blade	28hAPF	pk30	0h
93	28 hAPF_pk30_Kymograph_Blade_005.tif.mat'	180128	0.317616207	Blade	28hAPF	pk30	0h
94	28 hAPF_pk30_Kymograph_Blade_006.tif.mat'	180128	0.203751066	Blade	28hAPF	pk30	0h
95	28 hAPF_pk30_Kymograph_Blade_007.tif.mat'	180128	0.257828054	Blade	28hAPF	pk30	0h
96	28 hAPF_pk30_Kymograph_Blade_008.tif.mat'	180128	0.298308167	Blade	28hAPF	pk30	0h
97	28 hAPF_pk30_Kymograph_Blade_009.tif.mat'	180128	0.3057041	Blade	28hAPF	pk30	0h
98	200310_pk30_20 hAPF_Kymograph_Blade_001.jpg.mat'	200310	1.381154057	Blade	20hAPF	pk30	-8h
99	200310_pk30_20 hAPF_Kymograph_Blade_002.jpg.mat'	200310	0.579615213	Blade	20hAPF	pk30	-8h
100	200310_pk30_20 hAPF_Kymograph_Blade_003.jpg.mat'	200310	0.627903469	Blade	20hAPF	pk30	-8h
101	200310_pk30_20 hAPF_Kymograph_Blade_004.jpg.mat'	200310	0.475248354	Blade	20hAPF	pk30	-8h
102	200310_pk30_20 hAPF_Kymograph_Blade_005.jpg.mat'	200310	0.623283712	Blade	20hAPF	pk30	-8h
103	200310_pk30_22 hAPF_Kymograph_Blade_001.jpg.mat'	200310	0.678069054	Blade	22hAPF	pk30	-6h
104	200310_pk30_22 hAPF_Kymograph_Blade_002.jpg.mat'	200310	0.676428391	Blade	22hAPF	pk30	-6h
105	200310_pk30_22 hAPF_Kymograph_Blade_003.jpg.mat'	200310	1.01189241	Blade	22hAPF	pk30	-6h
106	200310_pk30_22 hAPF_Kymograph_Blade_004.jpg.mat'	200310	0.616732026	Blade	22hAPF	pk30	-6h
107	200310_pk30_24 hAPF_Kymograph_Blade_001.jpg.mat'	200310	0.394415831	Blade	24hAPF	pk30	-4h
108	200310_pk30_24 hAPF_Kymograph_Blade_002.jpg.mat'	200310	0.653297683	Blade	24hAPF	pk30	-4h
109	200310_pk30_24 hAPF_Kymograph_Blade_003.jpg.mat'	200310	0.327492699	Blade	24hAPF	pk30	-4h
110	'200701_pk30_24hAPF_Kymograph_Blade_001.jpg.mat'	200701	0.519607843	Blade	24hAPF	pk30	-4h
111	'200701_pk30_24hAPF_Kymograph_Blade_002.jpg.mat'	200701	0.960784314	Blade	24hAPF	pk30	-4h
112	'200701_pk30_24hAPF_Kymograph_Blade_003.jpg.mat'	200701	0.473100064	Blade	24hAPF	pk30	-4h
113	'200701_pk30_32hAPF_Kymograph_Blade_001.jpg.mat'	200701	0.485441668	Blade	32hAPF	pk30	4h
114	'200701_pk30_32hAPF_Kymograph_Blade_002.jpg.mat'	200701	0.603302797	Blade	32hAPF	pk30	4h
115	'200701_pk30_32hAPF_Kymograph_Blade_003.jpg.mat'	200701	0.727557174	Blade	32hAPF	pk30	4h
116	'200701_pk30_32hAPF_Kymograph_Blade_004.jpg.mat'	200701	0.455037187	Blade	32hAPF	pk30	4h
117	'200701_pk30_32hAPF_Kymograph_Blade_005.jpg.mat'	200701	0.479781545	Blade	32hAPF	pk30	4h
