# Supplementary material for: Core PCP mutations affect short-time mechanical properties but not tissue morphogenesis in the Drosophila pupal wing
Source: eLife. 2023 Dec 20;12:e85581. doi: 10.7554/eLife.85581 (PMC10843330; doi:10.7554/eLife.85581)
Supplement: Figure 3—source data 2. [file elife-85581-fig3-data2.zip › Figure 3Source Data 2.csv]

	dateofexp	wingnb	timepoint	genotype	error_per_point	inner_R	outer_R	sigma_tilde..2K.	sigma.K_bar	DiameterCut	TimeAligned
1	190507	Blade_001	24hAPF	WT	0.283605239	83.60985947	106.8501405	0.066676337	2.447216315	20um	-4h
2	190507	Blade_002	20hAPF	WT	0.156899112	84.27363519	106.1863648	0.065486214	2.83511134	20um	-8h
3	190507	Blade_002	22hAPF	WT	0.256516879	83.77596295	106.6840371	0.056132574	3.560344904	20um	-6h
4	190507	Blade_002	24hAPF	WT	0.285559424	85.27152555	105.1884745	0.062027554	2.791880585	20um	-4h
5	190507	Blade_003	20hAPF	WT	0.202585084	84.63574026	105.8242597	0.118974859	2.371744678	20um	-8h
6	190507	Blade_003	22hAPF	WT	0.287051746	84.66995438	105.7900456	0.087694211	4.337131332	20um	-6h
7	190507	Blade_004	20hAPF	WT	0.236456753	80.89547108	109.5645289	0.024723075	3.638936173	20um	-8h
8	190507	Blade_004	22hAPF	WT	0.150724909	84.1207407	106.3392593	0.072089139	3.453053347	20um	-6h
9	190507	Blade_005	22hAPF	WT	0.191906356	83.8584608	106.6015392	0.07012132	2.852171391	20um	-6h
10	190507	Blade_006	20hAPF	WT	0.223459962	84.52731864	105.9326814	0.054170228	2.456174323	20um	-8h
11	190507	Blade_006	22hAPF	WT	0.146409478	83.57618564	106.8838144	0.064311156	3.285408289	20um	-6h
12	190507	Blade_007	22hAPF	WT	0.210224414	83.77019444	106.6898056	0.107440875	3.348950235	20um	-6h
13	190507	Blade_009	22hAPF	WT	0.200346364	83.96010319	106.4998968	0.090168683	3.936716497	20um	-6h
14	190508	Blade_001	20hAPF	pk30	0.123234364	81.98686648	108.4731335	0.062830585	5.4575237	20um	-8h
15	190508	Blade_001	22hAPF	pk30	0.165195329	83.65266855	106.8073314	0.054451475	1.824636693	20um	-6h
16	190508	Blade_001	28hAPF	pk30	0.151053415	83.43738738	107.0226126	0.019467136	3.587069403	20um	0h
17	190508	Blade_001	32hAPF	pk30	0.155016604	83.10201152	107.3579885	0.010786565	4.772943277	20um	4h
18	190508	Blade_002	20hAPF	pk30	0.170052375	83.21691622	107.2430838	0.044413851	2.62271129	20um	-8h
19	190508	Blade_002	22hAPF	pk30	0.166893945	83.94955118	106.5104488	0.069121087	2.860272433	20um	-6h
20	190508	Blade_002	28hAPF	pk30	0.14981227	84.06661895	106.393381	0.015921739	3.053797594	20um	0h
21	190508	Blade_002	32hAPF	pk30	0.21147261	84.61177519	105.8482248	0.01960587	3.036732433	20um	4h
22	190508	Blade_003	20hAPF	pk30	0.177630254	82.12902353	108.3309765	0.03544781	3.070886201	20um	-8h
23	190508	Blade_003	22hAPF	pk30	0.163150297	83.15238896	107.307611	0.073088836	2.250798768	20um	-6h
24	190508	Blade_003	28hAPF	pk30	0.227527897	83.94014683	106.5198532	0.034764944	2.903623172	20um	0h
25	190508	Blade_003	32hAPF	pk30	0.142639184	84.16982481	106.2901752	0.026915141	2.492958025	20um	4h
26	190508	Blade_004	20hAPF	pk30	0.184207467	82.60932252	107.8506775	0.040064099	4.561824451	20um	-8h
27	190508	Blade_004	22hAPF	pk30	0.183590257	83.46285997	106.99714	0.127652345	2.888914156	20um	-6h
28	190508	Blade_004	28hAPF	pk30	0.162212243	84.24633882	106.2136612	0.018819762	2.450615493	20um	0h
29	190508	Blade_004	32hAPF	pk30	0.115159004	84.2105139	106.2494861	0.027347407	3.214239277	20um	4h
30	190508	Blade_005	20hAPF	pk30	0.164387778	83.27388705	107.186113	0.04825627	3.068416222	20um	-8h
31	190508	Blade_005	22hAPF	pk30	0.154443277	84.10603408	106.3539659	0.079874858	2.798887491	20um	-6h
32	190508	Blade_006	20hAPF	pk30	0.250989859	82.1805417	108.2794583	0.048992941	4.91711186	20um	-8h
33	190508	Blade_006	22hAPF	pk30	0.247503885	85.57765634	104.8823437	0.059192256	2.570946782	20um	-6h
34	190508	Blade_007	20hAPF	pk30	0.215529935	81.20527992	109.2547201	0.033590928	3.244055374	20um	-8h
35	190508	Blade_007	22hAPF	pk30	0.239183668	83.346938	107.113062	0.085210527	2.876205814	20um	-6h
36	190508	Blade_007	32hAPF	pk30	0.232035941	84.19155683	106.2684432	0.015781535	2.725755278	20um	4h
37	190508	Blade_008	20hAPF	pk30	0.247993791	82.71022537	107.7497746	0.057578534	3.433043772	20um	-8h
38	190508	Blade_008	22hAPF	pk30	0.152179773	83.21142907	107.2485709	0.071656147	3.949730747	20um	-6h
39	190508	Blade_009	32hAPF	pk30	0.220712328	84.40492671	106.0550733	0.014350296	3.484015811	20um	4h
40	190509	Blade_001	32hAPF	WT	0.167262242	84.432966	106.027034	0.028767315	2.86520831	20um	4h
41	190509	Blade_003	32hAPF	WT	0.218245773	83.76243253	106.6975675	0.029236687	3.413680399	20um	4h
42	190509	Blade_004	32hAPF	WT	0.195713518	84.35609565	106.1039044	0.024942395	3.098819576	20um	4h
43	190509	Blade_005	32hAPF	WT	0.174113607	84.34812556	106.1118744	0.029555253	3.05529348	20um	4h
44	190512	Blade_002	16hAPF	pk30	0.298977448	80.77801216	109.6819878	0.005509979	3.324152147	20um	-12h
45	190512	Blade_002	28hAPF	pk30	0.193265173	85.16728942	105.2927106	0.031674333	2.432090948	20um	0h
46	190512	Blade_003	28hAPF	pk30	0.202697103	84.68047556	105.7795244	0.05347925	3.218796835	20um	0h
47	190512	Blade_004	16hAPF	WT	0.279290701	82.1547417	108.3052583	0.006890315	2.987002658	20um	-12h
48	190512	Blade_004	28hAPF	pk30	0.176417472	83.85667845	106.6033216	0.045445011	2.31933474	20um	0h
49	190512	Blade_005	28hAPF	pk30	0.145907734	84.39155339	106.0684466	0.04660198	2.35648908	20um	0h
50	190512	Blade_006	28hAPF	pk30	0.183719009	85.58229906	104.8777009	0.025446822	2.501126753	20um	0h
51	190512	Blade_007	28hAPF	pk30	0.218851636	83.90891851	106.5510815	0.035753143	2.549676844	20um	0h
52	190512	Blade_008	28hAPF	pk30	0.152473132	84.93818339	105.5218166	0.064546186	2.355751209	20um	0h
53	190512	Blade_009	28hAPF	pk30	0.180048385	84.25930843	106.2006916	0.045054219	2.28563354	20um	0h
54	190925	Blade_002	28hAPF	WT	0.147045574	84.65810031	105.8018997	0.083503627	1.627552048	20um	0h
55	190925	Blade_003	28hAPF	WT	0.139747842	84.47018631	105.9898137	0.060192958	2.577452315	20um	0h
56	190925	Blade_004	28hAPF	WT	0.1528912	84.03394287	106.4260571	0.113620881	1.672448637	20um	0h
57	190926	Blade_001	24hAPF	WT	0.175302075	84.12220948	106.3377905	0.098550487	2.362060213	20um	-4h
58	190926	Blade_002	24hAPF	pk30	0.140196738	82.77316941	107.6868306	0.061914784	2.543841328	20um	-4h
59	190926	Blade_002	24hAPF	WT	0.075663949	83.82555264	106.6344474	0.030888579	2.838776439	20um	-4h
60	190926	Blade_003	24hAPF	pk30	0.158112268	83.17645474	107.2835453	0.07867964	2.180485991	20um	-4h
61	190926	Blade_003	24hAPF	WT	0.244524835	84.97062146	105.4893785	0.080661179	2.824208379	20um	-4h
62	190926	Blade_004	24hAPF	pk30	0.109469931	81.99361404	108.466386	0.019110854	2.553243063	20um	-4h
63	190926	Blade_004	24hAPF	WT	0.169966391	84.57305737	105.8869426	0.081645272	2.70422604	20um	-4h
64	190926	Blade_005	24hAPF	pk30	0.185614495	84.84119366	105.6188063	0.046680993	2.935350489	20um	-4h
65	190926	Blade_005	24hAPF	WT	0.119043232	83.62509962	106.8349004	0.057869768	2.486766901	20um	-4h
66	190926	Blade_006	24hAPF	pk30	0.140601913	84.02910758	106.4308924	0.078945697	2.076684404	20um	-4h
67	190926	Blade_007	24hAPF	WT	0.221035521	83.69619273	106.7638073	0.105314336	2.33784368	20um	-4h
68	190926	Blade_008	24hAPF	WT	0.185909778	84.6773634	105.7826366	0.068762144	2.574879646	20um	-4h
69	200813	Blade_001	28hAPF	pk30	0.206497292	84.13950027	106.3204997	0.029150094	2.623224289	20um	0h
70	200813	Blade_002	16hAPF	pk30	0.214131973	79.31364176	111.1463582	0.008928655	1.633022156	20um	-12h
71	200813	Blade_002	28hAPF	pk30	0.204688343	83.59177009	106.8682299	0.033213734	2.784173256	20um	0h
72	200813	Blade_003	28hAPF	pk30	0.209815433	83.64562482	106.8143752	0.036337204	2.482894079	20um	0h
73	200813	Blade_003	28hAPF	WT	0.188676506	84.38282209	106.0771779	0.019927913	2.720214929	20um	0h
74	200813	Blade_004	16hAPF	WT	0.162512102	79.76405174	110.6959483	0.005647544	2.27847883	20um	-12h
75	200813	Blade_004	28hAPF	WT	0.10610167	84.91229776	105.5477022	0.01194718	1.741821082	20um	0h
76	200813	Blade_005	28hAPF	WT	0.148201798	84.70474191	105.7552581	0.018811222	2.990942822	20um	0h
77	200813	Blade_006	28hAPF	WT	0.190230422	84.31203475	106.1479653	0.024612804	3.296186734	20um	0h
78	200815	Blade_003	16hAPF	pk30	0.281000365	79.44192017	111.0180798	0.010176583	1.406604856	20um	-12h
79	200815	Blade_005	16hAPF	pk30	0.160622224	79.54597087	110.9140291	0.001290848	0.460419311	20um	-12h
80	200902	Blade_001	16hAPF	WT	0.283064357	81.15452162	109.3054784	0.0106552	1.977842089	20um	-12h
81	NA	NA	18hAPF	WT	NA	NA	NA	NA	NA	20um	Other
82	NA	NA	26hAPF	WT	NA	NA	NA	NA	NA	20um	Other
83	NA	NA	30hAPF	WT	NA	NA	NA	NA	NA	20um	Other
