# Supplementary material for: Core PCP mutations affect short-time mechanical properties but not tissue morphogenesis in the Drosophila pupal wing
Source: eLife. 2023 Dec 20;12:e85581. doi: 10.7554/eLife.85581 (PMC10843330; doi:10.7554/eLife.85581)
Supplement: Figure 3—source data 3. [file elife-85581-fig3-data3.zip › Figure 3Source Data 3.csv]

	CutName	dateexp	Qxx_mean	Qxx_sem	Timepoint	TimeAligned	Genotype
1	16 hAPF_Kymograph_Blade_001.tif.mat'	180116	-0.085543881	0.009204671	16hAPF	-12h	WT
2	16 hAPF_Kymograph_Blade_001_1.tif.mat'	180116	-0.017897282	0.006510123	16hAPF	-12h	WT
3	16 hAPF_Kymograph_Blade_002.tif.mat'	180116	-0.021304482	0.007404973	16hAPF	-12h	WT
4	16 hAPF_Kymograph_Blade_002_1.tif.mat'	180116	-0.036218321	0.005863411	16hAPF	-12h	WT
5	16 hAPF_Kymograph_Blade_003.tif.mat'	180116	-0.021204535	0.006692991	16hAPF	-12h	WT
6	16 hAPF_Kymograph_Blade_003_1.tif.mat'	180116	0.026662577	0.010455981	16hAPF	-12h	WT
7	16 hAPF_Kymograph_Blade_004.tif.mat'	180116	0.012615396	0.009042605	16hAPF	-12h	WT
8	16 hAPF_Kymograph_Blade_004_1.tif.mat'	180116	0.006242255	0.005724485	16hAPF	-12h	WT
9	16 hAPF_Kymograph_Blade_005.tif.mat'	180116	-0.050267019	0.007820603	16hAPF	-12h	WT
10	16 hAPF_Kymograph_Blade_005_1.tif.mat'	180116	-0.009608624	0.007143251	16hAPF	-12h	WT
11	20 hAPF_WT_Kymograph_Blade_002.tif.mat'	180108	0.14204205	0.005349764	20hAPF	-8h	WT
12	20 hAPF_WT_Kymograph_Blade_003.tif.mat'	180108	0.10017608	0.007148266	20hAPF	-8h	WT
13	20 hAPF_WT_Kymograph_Blade_004.tif.mat'	180108	0.15154817	0.007217652	20hAPF	-8h	WT
14	20 hAPF_WT_Kymograph_Blade_005.tif.mat'	180108	0.08011298	0.006880314	20hAPF	-8h	WT
15	24 hAPF_WT_Kymograph_Blade_001.tif.mat'	180116	0.2405665	0.006730212	24hAPF	-4h	WT
16	24 hAPF_WT_Kymograph_Blade_001_1.tif.mat'	180116	0.1494227	0.007136411	24hAPF	-4h	WT
17	24 hAPF_WT_Kymograph_Blade_002.tif.mat'	180116	0.2261398	0.007068814	24hAPF	-4h	WT
18	24 hAPF_WT_Kymograph_Blade_002_1.tif.mat'	180116	0.2658725	0.006608166	24hAPF	-4h	WT
19	24 hAPF_WT_Kymograph_Blade_003.tif.mat'	180116	0.1181146	0.005963034	24hAPF	-4h	WT
20	24 hAPF_WT_Kymograph_Blade_003_1.tif.mat'	180116	0.1291473	0.006682822	24hAPF	-4h	WT
21	24 hAPF_WT_Kymograph_Blade_004.tif.mat'	180116	0.1674981	0.005360559	24hAPF	-4h	WT
22	24 hAPF_WT_Kymograph_Blade_004_1.tif.mat'	180116	0.2754721	0.00647361	24hAPF	-4h	WT
23	24 hAPF_WT_Kymograph_Blade_005_1.tif.mat'	180116	0.3857155	0.006656427	24hAPF	-4h	WT
24	24 hAPF_WT_Kymograph_Blade_006.tif.mat'	180116	0.301455	0.005958861	24hAPF	-4h	WT
25	24 hAPF_WT_Kymograph_Blade_006_1.tif.mat'	180116	0.3786901	0.006820232	24hAPF	-4h	WT
26	24 hAPF_WT_Kymograph_Blade_007.tif.mat'	180116	0.1824112	0.006205184	24hAPF	-4h	WT
27	24 hAPF_WT_Kymograph_Blade_007_1.tif.mat'	180116	0.2036436	0.005730087	24hAPF	-4h	WT
28	28 hAPF_Kymograph_Blade_001.tif.mat'	180117	0.2405103	0.004820996	28hAPF	0h	WT
29	28 hAPF_Kymograph_Blade_001_1.tif.mat'	180117	0.2996354	0.006186489	28hAPF	0h	WT
30	28 hAPF_Kymograph_Blade_002.tif.mat'	180117	0.3263613	0.005688878	28hAPF	0h	WT
31	28 hAPF_Kymograph_Blade_002_1.tif.mat'	180117	0.21655	0.006975653	28hAPF	0h	WT
32	28 hAPF_Kymograph_Blade_003.tif.mat'	180117	0.136862	0.004348954	28hAPF	0h	WT
33	28 hAPF_Kymograph_Blade_003_1.tif.mat'	180117	0.2075561	0.005648412	28hAPF	0h	WT
34	28 hAPF_Kymograph_Blade_005_1.tif.mat'	180117	0.2447497	0.005737814	28hAPF	0h	WT
35	32 hAPF_Kymograph_Blade_001.tif.mat'	180117	0.1444264	0.004546764	32hAPF	4h	WT
36	32 hAPF_Kymograph_Blade_001_1.tif.mat'	180117	0.1535357	0.00490755	32hAPF	4h	WT
37	32 hAPF_Kymograph_Blade_003.tif.mat'	180117	0.2251239	0.005166552	32hAPF	4h	WT
38	32 hAPF_Kymograph_Blade_003_1.tif.mat'	180117	0.1581554	0.00443992	32hAPF	4h	WT
39	16 hAPF_pk30_Kymograph_Blade_002.tif.mat'	180110	-0.02113	0.008638597	16hAPF	-12h	pk30
40	16 hAPF_pk30_Kymograph_Blade_002_1.tif.mat'	180110	0.03454759	0.010476909	16hAPF	-12h	pk30
41	16 hAPF_pk30_Kymograph_Blade_004.tif.mat'	180110	-0.03754897	0.005628966	16hAPF	-12h	pk30
42	16 hAPF_pk30_Kymograph_Blade_005.tif.mat'	180110	0.02054471	0.006632902	16hAPF	-12h	pk30
43	16 hAPF_pk30_Kymograph_Blade_006.tif.mat'	180110	-0.04019525	0.00998207	16hAPF	-12h	pk30
44	20 hAPF_pk30_Kymograph_Blade_001.tif.mat'	180110	0.19372543	0.008380955	20hAPF	-8h	pk30
45	20 hAPF_pk30_Kymograph_Blade_001_1.tif.mat'	180110	0.09338796	0.006956799	20hAPF	-8h	pk30
46	20 hAPF_pk30_Kymograph_Blade_002.tif.mat'	180110	0.05954321	0.00706297	20hAPF	-8h	pk30
47	20 hAPF_pk30_Kymograph_Blade_003.tif.mat'	180110	0.1827548	0.010509012	20hAPF	-8h	pk30
48	20 hAPF_pk30_Kymograph_Blade_004.tif.mat'	180110	0.12157538	0.008475561	20hAPF	-8h	pk30
49	20 hAPF_pk30_180608_Kymograph_Blade_001.tif.mat'	180608	0.090186573	0.008650804	20hAPF	-8h	pk30
50	20 hAPF_pk30_180608_Kymograph_Blade_002.tif.mat'	180608	0.006071575	0.006505654	20hAPF	-8h	pk30
51	20 hAPF_pk30_180608_Kymograph_Blade_003.tif.mat'	180608	0.055046244	0.007362692	20hAPF	-8h	pk30
52	20 hAPF_pk30_180608_Kymograph_Blade_004.tif.mat'	180608	0.096311645	0.009023828	20hAPF	-8h	pk30
53	20 hAPF_pk30_180608_Kymograph_Blade_005.tif.mat'	180608	0.086172596	0.008338819	20hAPF	-8h	pk30
54	20 hAPF_pk30_180608_Kymograph_Blade_006.tif.mat'	180608	0.037169972	0.007287191	20hAPF	-8h	pk30
55	20 hAPF_pk30_180608_Kymograph_Blade_007.tif.mat'	180608	0.069699861	0.008376774	20hAPF	-8h	pk30
56	22 hAPF_pk30_180612_Kymograph_Blade_001.tif.mat'	180612	0.13001645	0.007410234	22hAPF	-6h	pk30
57	22 hAPF_pk30_180612_Kymograph_Blade_002.tif.mat'	180612	0.20412553	0.005844134	22hAPF	-6h	pk30
58	22 hAPF_pk30_180612_Kymograph_Blade_003.tif.mat'	180612	0.1264273	0.006532659	22hAPF	-6h	pk30
59	22 hAPF_pk30_180612_Kymograph_Blade_005.tif.mat'	180612	0.14672351	0.006329977	22hAPF	-6h	pk30
60	22 hAPF_pk30_180612_Kymograph_Blade_006.tif.mat'	180612	0.05739777	0.005315658	22hAPF	-6h	pk30
61	22 hAPF_pk30_180612_Kymograph_Blade_007.tif.mat'	180612	0.05561998	0.006192732	22hAPF	-6h	pk30
62	24 hAPF_pk30_Kymograph_Blade_001.tif.mat'	180117	0.4011806	0.004786869	24hAPF	-4h	pk30
63	24 hAPF_pk30_Kymograph_Blade_001_1.tif.mat'	180117	0.3078867	0.007950914	24hAPF	-4h	pk30
64	24 hAPF_pk30_Kymograph_Blade_002.tif.mat'	180117	0.3285167	0.005658638	24hAPF	-4h	pk30
65	24 hAPF_pk30_Kymograph_Blade_002_1.tif.mat'	180117	0.4310903	0.005831344	24hAPF	-4h	pk30
66	24 hAPF_pk30_Kymograph_Blade_003.tif.mat'	180117	0.3110859	0.006862782	24hAPF	-4h	pk30
67	24 hAPF_pk30_Kymograph_Blade_003_1.tif.mat'	180117	0.2499839	0.006871006	24hAPF	-4h	pk30
68	24 hAPF_pk30_Kymograph_Blade_004.tif.mat'	180117	0.1907856	0.004658469	24hAPF	-4h	pk30
69	24 hAPF_pk30_Kymograph_Blade_004_1.tif.mat'	180117	0.1842071	0.005455781	24hAPF	-4h	pk30
70	24 hAPF_pk30_Kymograph_Blade_005.tif.mat'	180117	0.2088004	0.008663166	24hAPF	-4h	pk30
71	24 hAPF_pk30_180612_Kymograph_Blade_001.tif.mat'	180612	0.11591313	0.005936578	24hAPF	-4h	pk30
72	24 hAPF_pk30_180612_Kymograph_Blade_002.tif.mat'	180612	0.14201245	0.005380093	24hAPF	-4h	pk30
73	24 hAPF_pk30_180612_Kymograph_Blade_003.tif.mat'	180612	0.21448397	0.004273082	24hAPF	-4h	pk30
74	24 hAPF_pk30_180612_Kymograph_Blade_005.tif.mat'	180612	0.11016228	0.005664859	24hAPF	-4h	pk30
75	28 hAPF_pk30_Kymograph_Blade_002.tif.mat'	180128	0.1823472	0.004657355	28hAPF	0h	pk30
76	28 hAPF_pk30_Kymograph_Blade_004.tif.mat'	180128	0.1838218	0.005093866	28hAPF	0h	pk30
77	28 hAPF_pk30_Kymograph_Blade_005.tif.mat'	180128	0.2683934	0.004901892	28hAPF	0h	pk30
78	28 hAPF_pk30_Kymograph_Blade_006.tif.mat'	180128	0.1837263	0.005327851	28hAPF	0h	pk30
79	28 hAPF_pk30_Kymograph_Blade_007.tif.mat'	180128	0.2994272	0.00587225	28hAPF	0h	pk30
80	28 hAPF_pk30_Kymograph_Blade_008.tif.mat'	180128	0.327009	0.00545839	28hAPF	0h	pk30
81	28 hAPF_pk30_Kymograph_Blade_009.tif.mat'	180128	0.2810815	0.005621521	28hAPF	0h	pk30
82	16 hAPF_stbm_Kymograph_Blade_001.tif.mat'	180517	-0.004284184	0.004680085	16hAPF	-12h	stbm
83	16 hAPF_stbm_Kymograph_Blade_002.tif.mat'	180517	-0.082324616	0.007411587	16hAPF	-12h	stbm
84	16 hAPF_stbm_Kymograph_Blade_003.tif.mat'	180517	-0.004108578	0.008535854	16hAPF	-12h	stbm
85	20 hAPF_stbm_Kymograph_Blade_002.tif.mat'	180517	-0.07360627	0.007564394	20hAPF	-8h	stbm
86	20 hAPF_stbm_Kymograph_Blade_001.tif.mat'	180518	0.08214128	0.006448523	20hAPF	-8h	stbm
87	20 hAPF_stbm_Kymograph_Blade_002.tif.mat'	180518	0.06941995	0.007439639	20hAPF	-8h	stbm
88	20 hAPF_stbm_Kymograph_Blade_003.tif.mat'	180518	0.04115733	0.006729664	20hAPF	-8h	stbm
89	20 hAPF_stbm_Kymograph_Blade_004.tif.mat'	180518	0.09374138	0.009311698	20hAPF	-8h	stbm
90	20 hAPF_stbm_Kymograph_Blade_005.tif.mat'	180518	0.07757998	0.006741251	20hAPF	-8h	stbm
91	20 hAPF_stbm_Kymograph_Blade_006.tif.mat'	180518	0.02556949	0.007007703	20hAPF	-8h	stbm
92	20 hAPF_stbm_Kymograph_Blade_007.tif.mat'	180518	0.13862833	0.008341349	20hAPF	-8h	stbm
93	20 hAPF_stbm_Kymograph_Blade_008.tif.mat'	180518	0.11593742	0.007526361	20hAPF	-8h	stbm
94	20 hAPF_stbm_Kymograph_Blade_009.tif.mat'	180518	0.08870134	0.009079418	20hAPF	-8h	stbm
95	20 hAPF_stbm_Kymograph_Blade_010.tif.mat'	180518	0.04820256	0.007326279	20hAPF	-8h	stbm
96	20 hAPF_stbm_Kymograph_Blade_011.tif.mat'	180518	0.10084227	0.006402527	20hAPF	-8h	stbm
97	22 hAPF_stbm_Kymograph_Blade_001.tif.mat'	180517	0.08193995	0.009940502	22hAPF	-6h	stbm
98	22 hAPF_stbm_Kymograph_Blade_002.tif.mat'	180517	0.15848149	0.006670699	22hAPF	-6h	stbm
99	22 hAPF_stbm_Kymograph_Blade_003.tif.mat'	180517	0.07392292	0.00817294	22hAPF	-6h	stbm
100	22 hAPF_stbm_Kymograph_Blade_004.tif.mat'	180517	0.11240965	0.006780101	22hAPF	-6h	stbm
101	22 hAPF_stbm_Kymograph_Blade_005.tif.mat'	180517	0.08894565	0.00862212	22hAPF	-6h	stbm
102	22 hAPF_stbm_Kymograph_Blade_006.tif.mat'	180517	0.16181417	0.007631139	22hAPF	-6h	stbm
103	22 hAPF_stbm_Kymograph_Blade_007.tif.mat'	180517	0.14015217	0.008528935	22hAPF	-6h	stbm
104	22 hAPF_stbm_Kymograph_Blade_008.tif.mat'	180517	0.12530147	0.006380144	22hAPF	-6h	stbm
105	24 hAPF_stbm_Kymograph_Blade_001.tif.mat'	180604	0.1694567	0.006165401	24hAPF	-4h	stbm
106	24 hAPF_stbm_Kymograph_Blade_003.tif.mat'	180604	0.1320841	0.005568094	24hAPF	-4h	stbm
107	24 hAPF_stbm_Kymograph_Blade_004.tif.mat'	180604	0.1825008	0.006024864	24hAPF	-4h	stbm
108	24 hAPF_stbm_Kymograph_Blade_005.tif.mat'	180604	0.1152895	0.006022713	24hAPF	-4h	stbm
109	24 hAPF_stbm_Kymograph_Blade_006.tif.mat'	180604	0.2449203	0.004947884	24hAPF	-4h	stbm
110	24 hAPF_stbm_Kymograph_Blade_007.tif.mat'	180604	0.260871	0.00543967	24hAPF	-4h	stbm
111	28 hAPF_stbm_180613_Kymograph_Blade_001.tif.mat'	180603	0.09814425	0.00411913	28hAPF	0h	stbm
112	28 hAPF_stbm_180613_Kymograph_Blade_002.tif.mat'	180603	0.11381144	0.003756931	28hAPF	0h	stbm
113	28 hAPF_stbm_180613_Kymograph_Blade_003.tif.mat'	180603	0.13481961	0.003862446	28hAPF	0h	stbm
114	28 hAPF_stbm_180613_Kymograph_Blade_004.tif.mat'	180603	0.11420889	0.004007294	28hAPF	0h	stbm
115	28 hAPF_stbm_180613_Kymograph_Blade_005.tif.mat'	180603	0.11077219	0.004748898	28hAPF	0h	stbm
116	28 hAPF_stbm_180613_Kymograph_Blade_006.tif.mat'	180603	0.15235717	0.004511008	28hAPF	0h	stbm
117	28 hAPF_stbm_180613_Kymograph_Blade_007.tif.mat'	180603	0.12307611	0.003615627	28hAPF	0h	stbm
118	28 hAPF_stbm_180613_Kymograph_Blade_008.tif.mat'	180603	0.16360382	0.004981538	28hAPF	0h	stbm
119	32 hAPF_stbm_Kymograph_Blade_001.tif.mat'	180603	0.09765889	0.003315712	32hAPF	4h	stbm
120	32 hAPF_stbm_Kymograph_Blade_002.tif.mat'	180603	0.08987543	0.003797714	32hAPF	4h	stbm
121	32 hAPF_stbm_Kymograph_Blade_002_1.tif.mat'	180603	0.10768836	0.00376736	32hAPF	4h	stbm
122	32 hAPF_stbm_Kymograph_Blade_003.tif.mat'	180603	0.1117773	0.003399696	32hAPF	4h	stbm
123	32 hAPF_stbm_Kymograph_Blade_004.tif.mat'	180603	0.09460138	0.003686856	32hAPF	4h	stbm
124	32 hAPF_stbm_Kymograph_Blade_005.tif.mat'	180603	0.08157893	0.003476058	32hAPF	4h	stbm
125	32 hAPF_stbm_Kymograph_Blade_006.tif.mat'	180603	0.11944597	0.004006252	32hAPF	4h	stbm
126	32 hAPF_stbm_Kymograph_Blade_007.tif.mat'	180603	0.13202244	0.005268772	32hAPF	4h	stbm
127	32 hAPF_stbm_Kymograph_Blade_008.tif.mat'	180603	0.17890774	0.002831844	32hAPF	4h	stbm
128	32 hAPF_stbm_Kymograph_Blade_009.tif.mat'	180603	0.08245248	0.003264384	32hAPF	4h	stbm
129	FMI_16 hAPF_Kymograph_Blade_001.tif.mat'	180628	0.038298497	0.005125827	16hAPF	-12h	FMI
130	FMI_16 hAPF_Kymograph_Blade_002.tif.mat'	180628	0.002903978	0.008607175	16hAPF	-12h	FMI
131	FMI_16 hAPF_Kymograph_Blade_003.tif.mat'	180628	0.019827956	0.00557646	16hAPF	-12h	FMI
132	FMI_16 hAPF_Kymograph_Blade_004.tif.mat'	180628	0.072679479	0.006164333	16hAPF	-12h	FMI
133	FMI_16 hAPF_Kymograph_Blade_005.tif.mat'	180628	0.03956087	0.007913093	16hAPF	-12h	FMI
134	FMI_16 hAPF_Kymograph_Blade_006.tif.mat'	180628	-0.046385886	0.007521044	16hAPF	-12h	FMI
135	FMI_16 hAPF_Kymograph_Blade_007.tif.mat'	180628	-0.019843534	0.006670959	16hAPF	-12h	FMI
136	FMI_16 hAPF_Kymograph_Blade_010.tif.mat'	180628	-0.021707207	0.007734997	16hAPF	-12h	FMI
137	FMI_16 hAPF_Kymograph_Blade_011.tif.mat'	180628	0.024290192	0.007993801	16hAPF	-12h	FMI
138	FMI_20 hAPF_Kymograph_Blade_001.tif.mat'	180628	0.0750069	0.008595319	20hAPF	-8h	FMI
139	FMI_20 hAPF_Kymograph_Blade_002.tif.mat'	180628	0.11863386	0.007784164	20hAPF	-8h	FMI
140	FMI_20 hAPF_Kymograph_Blade_003.tif.mat'	180628	0.06012033	0.006954239	20hAPF	-8h	FMI
141	FMI_20 hAPF_Kymograph_Blade_004.tif.mat'	180628	0.06814034	0.008210556	20hAPF	-8h	FMI
142	FMI_20 hAPF_Kymograph_Blade_005.tif.mat'	180628	0.09772624	0.006898758	20hAPF	-8h	FMI
143	FMI_20 hAPF_Kymograph_Blade_006.tif.mat'	180628	0.06540597	0.007812239	20hAPF	-8h	FMI
144	FMI_20 hAPF_Kymograph_Blade_007.tif.mat'	180628	0.16522286	0.00822051	20hAPF	-8h	FMI
145	FMI_22 hAPF_Kymograph_Blade_001.tif.mat'	180625	0.07877757	0.007795833	22hAPF	-6h	FMI
146	FMI_22 hAPF_Kymograph_Blade_002.tif.mat'	180625	0.10603948	0.007699065	22hAPF	-6h	FMI
147	FMI_22 hAPF_Kymograph_Blade_003.tif.mat'	180625	0.07290211	0.007915293	22hAPF	-6h	FMI
148	FMI_22 hAPF_Kymograph_Blade_004.tif.mat'	180625	0.10448154	0.005665372	22hAPF	-6h	FMI
149	FMI_22 hAPF_Kymograph_Blade_005.tif.mat'	180625	0.10901912	0.008728914	22hAPF	-6h	FMI
150	FMI_22 hAPF_Kymograph_Blade_006.tif.mat'	180625	0.05836446	0.005699487	22hAPF	-6h	FMI
151	FMI_24 hAPF_Kymograph_Blade_003.tif.mat'	180628	0.16273207	0.005485257	24hAPF	-4h	FMI
152	FMI_24 hAPF_Kymograph_Blade_004.tif.mat'	180628	0.24266964	0.006821739	24hAPF	-4h	FMI
153	FMI_24 hAPF_Kymograph_Blade_005.tif.mat'	180628	0.14693799	0.006815954	24hAPF	-4h	FMI
154	FMI_24 hAPF_Kymograph_Blade_006.tif.mat'	180628	0.11956468	0.008149292	24hAPF	-4h	FMI
155	FMI_24 hAPF_Kymograph_Blade_008.tif.mat'	180628	0.08091973	0.006202167	24hAPF	-4h	FMI
156	FMI_24 hAPF_Kymograph_Blade_009.tif.mat'	180628	0.17313557	0.005693851	24hAPF	-4h	FMI
157	FMI_28 hAPF_Kymograph_Blade_001.tif.mat'	180626	0.1776483	0.003900111	28hAPF	0h	FMI
158	FMI_28 hAPF_Kymograph_Blade_002.tif.mat'	180626	0.1601391	0.00410773	28hAPF	0h	FMI
159	FMI_28 hAPF_Kymograph_Blade_003.tif.mat'	180626	0.176301	0.005511178	28hAPF	0h	FMI
160	FMI_28 hAPF_Kymograph_Blade_004.tif.mat'	180626	0.2255415	0.005235104	28hAPF	0h	FMI
161	FMI_28 hAPF_Kymograph_Blade_005.tif.mat'	180626	0.2483588	0.003903548	28hAPF	0h	FMI
162	FMI_28 hAPF_Kymograph_Blade_006.tif.mat'	180626	0.2513586	0.003669553	28hAPF	0h	FMI
163	FMI_28 hAPF_Kymograph_Blade_007.tif.mat'	180626	0.1668041	0.004822499	28hAPF	0h	FMI
164	FMI_32 hAPF_Kymograph_Blade_001.tif.mat'	180628	0.12264045	0.004938604	32hAPF	4h	FMI
165	FMI_32 hAPF_Kymograph_Blade_002.tif.mat'	180628	0.07422825	0.003975998	32hAPF	4h	FMI
166	FMI_32 hAPF_Kymograph_Blade_004.tif.mat'	180628	0.06972623	0.003974401	32hAPF	4h	FMI
167	FMI_32 hAPF_Kymograph_Blade_005.tif.mat'	180628	0.07175488	0.004515573	32hAPF	4h	FMI
168	FMI_32 hAPF_Kymograph_Blade_006.tif.mat'	180628	0.11670534	0.003952127	32hAPF	4h	FMI
169	FMI_32 hAPF_Kymograph_Blade_007.tif.mat'	180628	0.05976175	0.003680471	32hAPF	4h	FMI
170	190909_MTdp_16 hAPF_Kymograph_Blade_001.tif.mat'	190909	0.032159277	0.007618125	16hAPF	-12h	MTdp
171	190909_MTdp_16 hAPF_Kymograph_Blade_002.tif.mat'	190909	0.022673463	0.007888104	16hAPF	-12h	MTdp
172	190909_MTdp_16 hAPF_Kymograph_Blade_003.tif.mat'	190909	-0.022553835	0.006375643	16hAPF	-12h	MTdp
173	190909_MTdp_16 hAPF_Kymograph_Blade_004.tif.mat'	190909	-0.046796098	0.00545922	16hAPF	-12h	MTdp
174	190909_MTdp_16 hAPF_Kymograph_Blade_005.tif.mat'	190909	-0.018945213	0.006297476	16hAPF	-12h	MTdp
175	190909_MTdp_16 hAPF_Kymograph_Blade_006.tif.mat'	190909	-0.033280703	0.007399897	16hAPF	-12h	MTdp
176	190926_MTdp_20 hAPF_Kymograph_Blade_001.tif.mat'	190926	0.003280315	0.007495087	20hAPF	-8h	MTdp
177	190926_MTdp_20 hAPF_Kymograph_Blade_002.tif.mat'	190926	0.082362327	0.011226302	20hAPF	-8h	MTdp
178	190926_MTdp_20 hAPF_Kymograph_Blade_003.tif.mat'	190926	0.103862779	0.00724472	20hAPF	-8h	MTdp
179	190926_MTdp_20 hAPF_Kymograph_Blade_004.tif.mat'	190926	0.108194186	0.008461034	20hAPF	-8h	MTdp
180	190926_MTdp_20 hAPF_Kymograph_Blade_005.tif.mat'	190926	0.022727723	0.005537994	20hAPF	-8h	MTdp
181	190910_MTdp_22 hAPF_Kymograph_Blade_001.tif.mat'	190910	0.140303	0.006642683	22hAPF	-6h	MTdp
182	190910_MTdp_22 hAPF_Kymograph_Blade_002.tif.mat'	190910	0.1244414	0.008332736	22hAPF	-6h	MTdp
183	190910_MTdp_22 hAPF_Kymograph_Blade_003.tif.mat'	190910	0.1582412	0.007227035	22hAPF	-6h	MTdp
184	190910_MTdp_22 hAPF_Kymograph_Blade_004.tif.mat'	190910	0.1505466	0.006690921	22hAPF	-6h	MTdp
185	190916_MTdp_24 hAPF_Kymograph_Blade_001.tif.mat'	190916	0.08512	0.006265059	24hAPF	-4h	MTdp
186	190916_MTdp_24 hAPF_Kymograph_Blade_004.tif.mat'	190916	0.19689354	0.006001008	24hAPF	-4h	MTdp
187	190916_MTdp_24 hAPF_Kymograph_Blade_005.tif.mat'	190916	0.21661262	0.006466202	24hAPF	-4h	MTdp
188	190916_MTdp_24 hAPF_Kymograph_Blade_006.tif.mat'	190916	0.19915989	0.006789208	24hAPF	-4h	MTdp
189	190911_MTdp_28 hAPF_Kymograph_Blade_001.tif.mat'	190911	0.2634129	0.004211032	28hAPF	0h	MTdp
190	190911_MTdp_28 hAPF_Kymograph_Blade_002.tif.mat'	190911	0.1401764	0.003899668	28hAPF	0h	MTdp
191	190911_MTdp_28 hAPF_Kymograph_Blade_003.tif.mat'	190911	0.1955196	0.0039399	28hAPF	0h	MTdp
192	190911_MTdp_32 hAPF_Kymograph_Blade_001.tif.mat'	190911	0.15715446	0.003528495	32hAPF	4h	MTdp
193	190911_MTdp_32 hAPF_Kymograph_Blade_002.tif.mat'	190911	0.07670576	0.003861163	32hAPF	4h	MTdp
194	190911_MTdp_32 hAPF_Kymograph_Blade_003.tif.mat'	190911	0.10116302	0.003479669	32hAPF	4h	MTdp
195	190911_MTdp_32 hAPF_Kymograph_Blade_004.tif.mat'	190911	0.07206824	0.002937322	32hAPF	4h	MTdp
196	190911_MTdp_32 hAPF_Kymograph_Blade_005.tif.mat'	190911	0.22702174	0.004424276	32hAPF	4h	MTdp
197	190909_MTdppk30_16 hAPF_Kymograph_Blade_001.tif.mat'	190909	0.083088614	0.009558149	16hAPF	-12h	MTdp_pk30
198	190909_MTdppk30_16 hAPF_Kymograph_Blade_002.tif.mat'	190909	-0.020940596	0.005307002	16hAPF	-12h	MTdp_pk30
199	190909_MTdppk30_16 hAPF_Kymograph_Blade_005.tif.mat'	190909	0.002884083	0.006365738	16hAPF	-12h	MTdp_pk30
200	190909_MTdppk30_16 hAPF_Kymograph_Blade_006.tif.mat'	190909	-0.01859837	0.00678665	16hAPF	-12h	MTdp_pk30
201	190909_MTdppk30_16 hAPF_Kymograph_Blade_008.tif.mat'	190909	0.029860752	0.004345723	16hAPF	-12h	MTdp_pk30
202	190926_MTdppk30_20 hAPF_Kymograph_Blade_001.tif.mat'	190926	0.03722018	0.007521595	20hAPF	-8h	MTdp_pk30
203	190926_MTdppk30_20 hAPF_Kymograph_Blade_002.tif.mat'	190926	0.01269254	0.006593035	20hAPF	-8h	MTdp_pk30
204	190926_MTdppk30_20 hAPF_Kymograph_Blade_003.tif.mat'	190926	0.10014577	0.009008421	20hAPF	-8h	MTdp_pk30
205	190926_MTdppk30_20 hAPF_Kymograph_Blade_004.tif.mat'	190926	0.15362643	0.005570731	20hAPF	-8h	MTdp_pk30
206	190926_MTdppk30_20 hAPF_Kymograph_Blade_005.tif.mat'	190926	0.03345941	0.007873281	20hAPF	-8h	MTdp_pk30
207	190926_MTdppk30_20 hAPF_Kymograph_Blade_006.tif.mat'	190926	0.0458223	0.008402044	20hAPF	-8h	MTdp_pk30
208	190926_MTdppk30_20 hAPF_Kymograph_Blade_007.tif.mat'	190926	0.08381695	0.007677077	20hAPF	-8h	MTdp_pk30
209	190926_MTdppk30_20 hAPF_Kymograph_Blade_008.tif.mat'	190926	-0.01406335	0.008807182	20hAPF	-8h	MTdp_pk30
210	190926_MTdppk30_20 hAPF_Kymograph_Blade_009.tif.mat'	190926	0.10752213	0.006295778	20hAPF	-8h	MTdp_pk30
211	190926_MTdppk30_20 hAPF_Kymograph_Blade_010.tif.mat'	190926	-0.01766181	0.006606977	20hAPF	-8h	MTdp_pk30
212	190910_MTdppk30_22 hAPF_Kymograph_Blade_001.tif.mat'	190910	0.1132805	0.006648156	22hAPF	-6h	MTdp_pk30
213	190910_MTdppk30_22 hAPF_Kymograph_Blade_002.tif.mat'	190910	0.2042116	0.005386112	22hAPF	-6h	MTdp_pk30
214	190910_MTdppk30_22 hAPF_Kymograph_Blade_003.tif.mat'	190910	0.260038	0.008772013	22hAPF	-6h	MTdp_pk30
215	190910_MTdppk30_22 hAPF_Kymograph_Blade_004.tif.mat'	190910	0.2385864	0.005586369	22hAPF	-6h	MTdp_pk30
216	190916_MTdppk30_24 hAPF_Kymograph_Blade_001.tif.mat'	190916	0.2538772	0.006504727	24hAPF	-4h	MTdp_pk30
217	190916_MTdppk30_24 hAPF_Kymograph_Blade_002.tif.mat'	190916	0.2498443	0.007576082	24hAPF	-4h	MTdp_pk30
218	190916_MTdppk30_24 hAPF_Kymograph_Blade_003.tif.mat'	190916	0.2307371	0.008569903	24hAPF	-4h	MTdp_pk30
219	190916_MTdppk30_24 hAPF_Kymograph_Blade_004.tif.mat'	190916	0.2963676	0.006582261	24hAPF	-4h	MTdp_pk30
220	190916_MTdppk30_24 hAPF_Kymograph_Blade_005.tif.mat'	190916	0.209557	0.006823096	24hAPF	-4h	MTdp_pk30
221	190916_MTdppk30_24 hAPF_Kymograph_Blade_006.tif.mat'	190916	0.2577742	0.005195171	24hAPF	-4h	MTdp_pk30
222	190916_MTdppk30_24 hAPF_Kymograph_Blade_007.tif.mat'	190916	0.2042705	0.005480293	24hAPF	-4h	MTdp_pk30
223	190916_MTdppk30_24 hAPF_Kymograph_Blade_008.tif.mat'	190916	0.232038	0.007041007	24hAPF	-4h	MTdp_pk30
224	190911_MTdppk30_28 hAPF_Kymograph_Blade_002.tif.mat'	190911	0.08240589	0.003672048	28hAPF	0h	MTdp_pk30
225	190911_MTdppk30_28 hAPF_Kymograph_Blade_003.tif.mat'	190911	0.20660474	0.003702681	28hAPF	0h	MTdp_pk30
226	190911_MTdppk30_28 hAPF_Kymograph_Blade_004.tif.mat'	190911	0.15707241	0.003072983	28hAPF	0h	MTdp_pk30
227	200211_MTdp_20 hAPF_Kymograph_Blade_001.jpg.mat'	200211	0.19910323	0.006706072	20hAPF	-8h	MTdp
228	200211_MTdp_20 hAPF_Kymograph_Blade_002.jpg.mat'	200211	0.18646072	0.005556933	20hAPF	-8h	MTdp
229	200211_MTdp_20 hAPF_Kymograph_Blade_003.jpg.mat'	200211	0.09268228	0.007628342	20hAPF	-8h	MTdp
230	200211_MTdp_20 hAPF_Kymograph_Blade_004.jpg.mat'	200211	0.15442288	0.005616758	20hAPF	-8h	MTdp
231	200211_MTdp_20 hAPF_Kymograph_Blade_005.jpg.mat'	200211	0.18421303	0.006693173	20hAPF	-8h	MTdp
232	200211_MTdp_20 hAPF_Kymograph_Blade_006.jpg.mat'	200211	0.13930313	0.006550084	20hAPF	-8h	MTdp
233	200211_MTdp_20 hAPF_Kymograph_Blade_007.jpg.mat'	200211	0.08323601	0.008266857	20hAPF	-8h	MTdp
234	200211_MTdp_20 hAPF_Kymograph_Blade_008.jpg.mat'	200211	0.1542101	0.006069291	20hAPF	-8h	MTdp
235	200211_MTdp_20 hAPF_Kymograph_Blade_009.jpg.mat'	200211	0.13850356	0.006642649	20hAPF	-8h	MTdp
236	200211_MTdp_20 hAPF_Kymograph_Blade_010.jpg.mat'	200211	0.11933144	0.008713885	20hAPF	-8h	MTdp
237	200213_MTdp_22 hAPF_Kymograph_Blade_001.jpg.mat'	200213	0.1710091	0.005561246	22hAPF	-6h	MTdp
238	200213_MTdp_22 hAPF_Kymograph_Blade_002.jpg.mat'	200213	0.1549948	0.00628472	22hAPF	-6h	MTdp
239	200213_MTdp_22 hAPF_Kymograph_Blade_003.jpg.mat'	200213	0.1466635	0.00864182	22hAPF	-6h	MTdp
240	200213_MTdp_22 hAPF_Kymograph_Blade_004.jpg.mat'	200213	0.2421223	0.00728061	22hAPF	-6h	MTdp
241	200213_MTdp_28 hAPF_Kymograph_Blade_001.jpg.mat'	200213	0.3310826	0.005322233	28hAPF	0h	MTdp
242	200213_MTdp_28 hAPF_Kymograph_Blade_002.jpg.mat'	200213	0.2267148	0.004408132	28hAPF	0h	MTdp
243	200213_MTdp_28 hAPF_Kymograph_Blade_003.jpg.mat'	200213	0.2268492	0.004071625	28hAPF	0h	MTdp
244	200211_MTdppk30_20 hAPF_Kymograph_Blade_001.jpg.mat'	200211	0.12975051	0.008033082	20hAPF	-8h	MTdp_pk30
245	200211_MTdppk30_20 hAPF_Kymograph_Blade_002.jpg.mat'	200211	0.08754723	0.008670118	20hAPF	-8h	MTdp_pk30
246	200211_MTdppk30_20 hAPF_Kymograph_Blade_003.jpg.mat'	200211	0.24523297	0.00705203	20hAPF	-8h	MTdp_pk30
247	200211_MTdppk30_20 hAPF_Kymograph_Blade_004.jpg.mat'	200211	0.14272391	0.010590037	20hAPF	-8h	MTdp_pk30
248	200211_MTdppk30_20 hAPF_Kymograph_Blade_005.jpg.mat'	200211	0.25910189	0.006775945	20hAPF	-8h	MTdp_pk30
249	200211_MTdppk30_20 hAPF_Kymograph_Blade_006.jpg.mat'	200211	0.25254331	0.005152748	20hAPF	-8h	MTdp_pk30
250	200213_MTdppk30_22 hAPF_Kymograph_Blade_001.jpg.mat'	200213	0.2023604	0.007545557	22hAPF	-6h	MTdp_pk30
251	200213_MTdppk30_22 hAPF_Kymograph_Blade_002.jpg.mat'	200213	0.2452018	0.006696107	22hAPF	-6h	MTdp_pk30
252	200213_MTdppk30_22 hAPF_Kymograph_Blade_003.jpg.mat'	200213	0.2891125	0.005503768	22hAPF	-6h	MTdp_pk30
253	200213_MTdppk30_28 hAPF_Kymograph_Blade_001.jpg.mat'	200213	0.2534409	0.004637383	28hAPF	0h	MTdp_pk30
254	200213_MTdppk30_28 hAPF_Kymograph_Blade_003.jpg.mat'	200213	0.2543981	0.004405208	28hAPF	0h	MTdp_pk30
255	200214_MTdppk30_32 hAPF_Kymograph_Blade_001.jpg.mat'	200214	0.12698287	0.003722636	32hAPF	4h	MTdp_pk30
256	200214_MTdppk30_32 hAPF_Kymograph_Blade_002.jpg.mat'	200214	0.14535306	0.003207343	32hAPF	4h	MTdp_pk30
257	200214_MTdppk30_32 hAPF_Kymograph_Blade_003.jpg.mat'	200214	0.13444829	0.002797225	32hAPF	4h	MTdp_pk30
258	200214_MTdppk30_32 hAPF_Kymograph_Blade_004.jpg.mat'	200214	0.12026705	0.002883457	32hAPF	4h	MTdp_pk30
259	200214_MTdppk30_32 hAPF_Kymograph_Blade_005.jpg.mat'	200214	0.10341093	0.002770802	32hAPF	4h	MTdp_pk30
260	200214_MTdppk30_32 hAPF_Kymograph_Blade_006.jpg.mat'	200214	0.10187495	0.003757739	32hAPF	4h	MTdp_pk30
261	200310_pk30_20 hAPF_Kymograph_Blade_001.jpg.mat'	200310	0.10182406	0.006046221	20hAPF	-8h	pk30
262	200310_pk30_20 hAPF_Kymograph_Blade_002.jpg.mat'	200310	0.05294422	0.006439448	20hAPF	-8h	pk30
263	200310_pk30_20 hAPF_Kymograph_Blade_003.jpg.mat'	200310	0.13116859	0.008652116	20hAPF	-8h	pk30
264	200310_pk30_20 hAPF_Kymograph_Blade_004.jpg.mat'	200310	0.13791068	0.005476298	20hAPF	-8h	pk30
265	200310_pk30_20 hAPF_Kymograph_Blade_005.jpg.mat'	200310	0.09521899	0.006945084	20hAPF	-8h	pk30
266	200310_pk30_22 hAPF_Kymograph_Blade_001.jpg.mat'	200310	0.1751894	0.007423409	22hAPF	-6h	pk30
267	200310_pk30_22 hAPF_Kymograph_Blade_002.jpg.mat'	200310	0.1932097	0.007960141	22hAPF	-6h	pk30
268	200310_pk30_22 hAPF_Kymograph_Blade_003.jpg.mat'	200310	0.2181296	0.005651516	22hAPF	-6h	pk30
269	200310_pk30_22 hAPF_Kymograph_Blade_004.jpg.mat'	200310	0.2355153	0.005573567	22hAPF	-6h	pk30
270	200310_pk30_24 hAPF_Kymograph_Blade_001.jpg.mat'	200310	0.2351442	0.005265618	24hAPF	-4h	pk30
271	200310_pk30_24 hAPF_Kymograph_Blade_002.jpg.mat'	200310	0.2486803	0.005142615	24hAPF	-4h	pk30
272	200310_pk30_24 hAPF_Kymograph_Blade_003.jpg.mat'	200310	0.2443801	0.006125046	24hAPF	-4h	pk30
273	200310_WT_20 hAPF_Kymograph_Blade_001.jpg.mat'	200310	0.05904991	0.006594752	20hAPF	-8h	WT
274	200310_WT_20 hAPF_Kymograph_Blade_002.jpg.mat'	200310	0.10012502	0.008142875	20hAPF	-8h	WT
275	200310_WT_20 hAPF_Kymograph_Blade_003.jpg.mat'	200310	0.11692462	0.007408507	20hAPF	-8h	WT
276	200310_WT_20 hAPF_Kymograph_Blade_004.jpg.mat'	200310	0.12822224	0.006844649	20hAPF	-8h	WT
277	200310_WT_20 hAPF_Kymograph_Blade_005.jpg.mat'	200310	0.05703261	0.008908686	20hAPF	-8h	WT
278	200310_WT_22 hAPF_Kymograph_Blade_001.jpg.mat'	200310	0.1487995	0.008411431	22hAPF	-6h	WT
279	200310_WT_22 hAPF_Kymograph_Blade_002.jpg.mat'	200310	0.1123722	0.005926892	22hAPF	-6h	WT
280	200310_WT_22 hAPF_Kymograph_Blade_003.jpg.mat'	200310	0.1277322	0.005190974	22hAPF	-6h	WT
281	200310_WT_24 hAPF_Kymograph_Blade_001.jpg.mat'	200310	0.2407067	0.006364823	24hAPF	-4h	WT
282	200310_WT_24 hAPF_Kymograph_Blade_002.jpg.mat'	200310	0.1769264	0.00848033	24hAPF	-4h	WT
283	200310_WT_24 hAPF_Kymograph_Blade_003.jpg.mat'	200310	0.1835495	0.007064479	24hAPF	-4h	WT
284	'200701_pk30_24hAPF_Kymograph_Blade_001.jpg.mat'	200701	0.2656732	0.006246224	24hAPF	-4h	pk30
285	'200701_pk30_24hAPF_Kymograph_Blade_002.jpg.mat'	200701	0.2433746	0.008897314	24hAPF	-4h	pk30
286	'200701_pk30_24hAPF_Kymograph_Blade_003.jpg.mat'	200701	0.3479564	0.005167691	24hAPF	-4h	pk30
287	'200701_pk30_32hAPF_Kymograph_Blade_001.jpg.mat'	200701	0.1277337	0.003644857	32hAPF	4h	pk30
288	'200701_pk30_32hAPF_Kymograph_Blade_002.jpg.mat'	200701	0.1869219	0.00454315	32hAPF	4h	pk30
289	'200701_pk30_32hAPF_Kymograph_Blade_003.jpg.mat'	200701	0.1758865	0.003869054	32hAPF	4h	pk30
290	'200701_pk30_32hAPF_Kymograph_Blade_004.jpg.mat'	200701	0.1855011	0.004301648	32hAPF	4h	pk30
291	'200701_pk30_32hAPF_Kymograph_Blade_005.jpg.mat'	200701	0.2195146	0.004692836	32hAPF	4h	pk30
292	'200701_WT_24hAPF_Kymograph_Blade_001.jpg.mat'	200701	0.2699007	0.006429371	24hAPF	-4h	WT
293	'200701_WT_24hAPF_Kymograph_Blade_002.jpg.mat'	200701	0.254479	0.00772441	24hAPF	-4h	WT
