# Supplementary material for: Core PCP mutations affect short-time mechanical properties but not tissue morphogenesis in the Drosophila pupal wing
Source: eLife. 2023 Dec 20;12:e85581. doi: 10.7554/eLife.85581 (PMC10843330; doi:10.7554/eLife.85581)
Supplement: Figure 3—figure supplement 1—source data 1. [file elife-85581-fig3-figsupp1-data1.zip › Figure 3Figure Supplement 1 Source Data 1.csv]

	CutName	dateexp	average_prox_distal..um.sec.	Timepoint	TimeAligned	Genotype
1	16 hAPF_Kymograph_Blade_001.tif.mat'	180116	0.208333333	16hAPF	-12h	WT
2	16 hAPF_Kymograph_Blade_001_1.tif.mat'	180116	0.205882353	16hAPF	-12h	WT
3	16 hAPF_Kymograph_Blade_002.tif.mat'	180116	0.166124577	16hAPF	-12h	WT
4	16 hAPF_Kymograph_Blade_002_1.tif.mat'	180116	0.206299964	16hAPF	-12h	WT
5	16 hAPF_Kymograph_Blade_003.tif.mat'	180116	0.100367647	16hAPF	-12h	WT
6	16 hAPF_Kymograph_Blade_003_1.tif.mat'	180116	0.3	16hAPF	-12h	WT
7	16 hAPF_Kymograph_Blade_004.tif.mat'	180116	0.18362944	16hAPF	-12h	WT
8	16 hAPF_Kymograph_Blade_004_1.tif.mat'	180116	0.325785428	16hAPF	-12h	WT
9	16 hAPF_Kymograph_Blade_005.tif.mat'	180116	0.197058824	16hAPF	-12h	WT
10	16 hAPF_Kymograph_Blade_005_1.tif.mat'	180116	0.167497507	16hAPF	-12h	WT
11	20 hAPF_WT_Kymograph_Blade_002.tif.mat'	180108	1.267742967	20hAPF	-8h	WT
12	20 hAPF_WT_Kymograph_Blade_003.tif.mat'	180108	2.296035806	20hAPF	-8h	WT
13	20 hAPF_WT_Kymograph_Blade_004.tif.mat'	180108	1.933419522	20hAPF	-8h	WT
14	20 hAPF_WT_Kymograph_Blade_005.tif.mat'	180108	1.63368984	20hAPF	-8h	WT
15	24 hAPF_WT_Kymograph_Blade_001.tif.mat'	180116	0.937700535	24hAPF	-4h	WT
16	24 hAPF_WT_Kymograph_Blade_001_1.tif.mat'	180116	1.014742434	24hAPF	-4h	WT
17	24 hAPF_WT_Kymograph_Blade_002.tif.mat'	180116	0.820721925	24hAPF	-4h	WT
18	24 hAPF_WT_Kymograph_Blade_002_1.tif.mat'	180116	0.944268757	24hAPF	-4h	WT
19	24 hAPF_WT_Kymograph_Blade_003.tif.mat'	180116	1.048538361	24hAPF	-4h	WT
20	24 hAPF_WT_Kymograph_Blade_003_1.tif.mat'	180116	1.094103972	24hAPF	-4h	WT
21	24 hAPF_WT_Kymograph_Blade_004.tif.mat'	180116	1.089009288	24hAPF	-4h	WT
22	24 hAPF_WT_Kymograph_Blade_004_1.tif.mat'	180116	1.620689655	24hAPF	-4h	WT
23	24 hAPF_WT_Kymograph_Blade_005_1.tif.mat'	180116	0.706550802	24hAPF	-4h	WT
24	24 hAPF_WT_Kymograph_Blade_006.tif.mat'	180116	1.177430341	24hAPF	-4h	WT
25	24 hAPF_WT_Kymograph_Blade_006_1.tif.mat'	180116	1.018513504	24hAPF	-4h	WT
26	24 hAPF_WT_Kymograph_Blade_007.tif.mat'	180116	0.486453005	24hAPF	-4h	WT
27	24 hAPF_WT_Kymograph_Blade_007_1.tif.mat'	180116	1.088971882	24hAPF	-4h	WT
28	28 hAPF_Kymograph_Blade_001.tif.mat'	180117	0.937700535	28hAPF	0h	WT
29	28 hAPF_Kymograph_Blade_001_1.tif.mat'	180117	1.014742434	28hAPF	0h	WT
30	28 hAPF_Kymograph_Blade_002.tif.mat'	180117	0.820721925	28hAPF	0h	WT
31	28 hAPF_Kymograph_Blade_002_1.tif.mat'	180117	0.944268757	28hAPF	0h	WT
32	28 hAPF_Kymograph_Blade_003.tif.mat'	180117	1.048538361	28hAPF	0h	WT
33	28 hAPF_Kymograph_Blade_003_1.tif.mat'	180117	1.094103972	28hAPF	0h	WT
34	28 hAPF_Kymograph_Blade_005_1.tif.mat'	180117	0.706550802	28hAPF	0h	WT
35	32 hAPF_Kymograph_Blade_001.tif.mat'	180117	0.218306288	32hAPF	4h	WT
36	32 hAPF_Kymograph_Blade_001_1.tif.mat'	180117	0.698889346	32hAPF	4h	WT
37	32 hAPF_Kymograph_Blade_003.tif.mat'	180117	0.350865052	32hAPF	4h	WT
38	32 hAPF_Kymograph_Blade_003_1.tif.mat'	180117	0.1816609	32hAPF	4h	WT
39	16 hAPF_stbm_Kymograph_Blade_001.tif.mat'	180517	0.201388889	16hAPF	-12h	stbm
40	16 hAPF_stbm_Kymograph_Blade_002.tif.mat'	180517	0.170875421	16hAPF	-12h	stbm
41	16 hAPF_stbm_Kymograph_Blade_003.tif.mat'	180517	0.182069002	16hAPF	-12h	stbm
42	20 hAPF_stbm_Kymograph_Blade_002.tif.mat'	180517	0.509442249	20hAPF	-8h	stbm
43	20 hAPF_stbm_Kymograph_Blade_001.tif.mat'	180518	0.569098642	20hAPF	-8h	stbm
44	20 hAPF_stbm_Kymograph_Blade_002.tif.mat'	180518	0.709551657	20hAPF	-8h	stbm
45	20 hAPF_stbm_Kymograph_Blade_003.tif.mat'	180518	0.540123457	20hAPF	-8h	stbm
46	20 hAPF_stbm_Kymograph_Blade_004.tif.mat'	180518	0.622222222	20hAPF	-8h	stbm
47	20 hAPF_stbm_Kymograph_Blade_005.tif.mat'	180518	0.615740741	20hAPF	-8h	stbm
48	20 hAPF_stbm_Kymograph_Blade_006.tif.mat'	180518	0.318888889	20hAPF	-8h	stbm
49	20 hAPF_stbm_Kymograph_Blade_007.tif.mat'	180518	0.615740741	20hAPF	-8h	stbm
50	20 hAPF_stbm_Kymograph_Blade_008.tif.mat'	180518	0.283088235	20hAPF	-8h	stbm
51	20 hAPF_stbm_Kymograph_Blade_009.tif.mat'	180518	0.468883753	20hAPF	-8h	stbm
52	20 hAPF_stbm_Kymograph_Blade_010.tif.mat'	180518	1.016694306	20hAPF	-8h	stbm
53	20 hAPF_stbm_Kymograph_Blade_011.tif.mat'	180518	0.547103514	20hAPF	-8h	stbm
54	22 hAPF_stbm_Kymograph_Blade_001.tif.mat'	180517	0.683091787	22hAPF	-6h	stbm
55	22 hAPF_stbm_Kymograph_Blade_002.tif.mat'	180517	0.831576636	22hAPF	-6h	stbm
56	22 hAPF_stbm_Kymograph_Blade_003.tif.mat'	180517	0.576131687	22hAPF	-6h	stbm
57	22 hAPF_stbm_Kymograph_Blade_004.tif.mat'	180517	0.712962963	22hAPF	-6h	stbm
58	22 hAPF_stbm_Kymograph_Blade_005.tif.mat'	180517	0.962250712	22hAPF	-6h	stbm
59	22 hAPF_stbm_Kymograph_Blade_006.tif.mat'	180517	1.028582931	22hAPF	-6h	stbm
60	22 hAPF_stbm_Kymograph_Blade_007.tif.mat'	180517	0.837606838	22hAPF	-6h	stbm
61	22 hAPF_stbm_Kymograph_Blade_008.tif.mat'	180517	0.450373298	22hAPF	-6h	stbm
62	24 hAPF_stbm_Kymograph_Blade_001.tif.mat'	180604	0.687901235	24hAPF	-4h	stbm
63	24 hAPF_stbm_Kymograph_Blade_003.tif.mat'	180604	0.807692308	24hAPF	-4h	stbm
64	24 hAPF_stbm_Kymograph_Blade_004.tif.mat'	180604	0.581196581	24hAPF	-4h	stbm
65	24 hAPF_stbm_Kymograph_Blade_005.tif.mat'	180604	0.347407407	24hAPF	-4h	stbm
66	24 hAPF_stbm_Kymograph_Blade_006.tif.mat'	180604	0.475805307	24hAPF	-4h	stbm
67	24 hAPF_stbm_Kymograph_Blade_007.tif.mat'	180604	0.421296296	24hAPF	-4h	stbm
68	28 hAPF_stbm_180613_Kymograph_Blade_001.tif.mat'	180603	0.542087542	28hAPF	0h	stbm
69	28 hAPF_stbm_180613_Kymograph_Blade_002.tif.mat'	180603	0.676954733	28hAPF	0h	stbm
70	28 hAPF_stbm_180613_Kymograph_Blade_003.tif.mat'	180603	0.415555556	28hAPF	0h	stbm
71	28 hAPF_stbm_180613_Kymograph_Blade_004.tif.mat'	180603	0.562393162	28hAPF	0h	stbm
72	28 hAPF_stbm_180613_Kymograph_Blade_005.tif.mat'	180603	0.527382083	28hAPF	0h	stbm
73	28 hAPF_stbm_180613_Kymograph_Blade_006.tif.mat'	180603	0.44789272	28hAPF	0h	stbm
74	28 hAPF_stbm_180613_Kymograph_Blade_007.tif.mat'	180603	0.518119658	28hAPF	0h	stbm
75	28 hAPF_stbm_180613_Kymograph_Blade_008.tif.mat'	180603	0.448717949	28hAPF	0h	stbm
76	32 hAPF_stbm_Kymograph_Blade_001.tif.mat'	180603	0.374485597	32hAPF	4h	stbm
77	32 hAPF_stbm_Kymograph_Blade_002.tif.mat'	180603	0.329710145	32hAPF	4h	stbm
78	32 hAPF_stbm_Kymograph_Blade_002_1.tif.mat'	180603	1.274691358	32hAPF	4h	stbm
79	32 hAPF_stbm_Kymograph_Blade_003.tif.mat'	180603	0.573578595	32hAPF	4h	stbm
80	32 hAPF_stbm_Kymograph_Blade_004.tif.mat'	180603	0.435555556	32hAPF	4h	stbm
81	32 hAPF_stbm_Kymograph_Blade_005.tif.mat'	180603	0.683333333	32hAPF	4h	stbm
82	32 hAPF_stbm_Kymograph_Blade_006.tif.mat'	180603	0.538461538	32hAPF	4h	stbm
83	32 hAPF_stbm_Kymograph_Blade_007.tif.mat'	180603	0.489316239	32hAPF	4h	stbm
84	32 hAPF_stbm_Kymograph_Blade_008.tif.mat'	180603	0.543148148	32hAPF	4h	stbm
85	32 hAPF_stbm_Kymograph_Blade_009.tif.mat'	180603	0.5	32hAPF	4h	stbm
86	FMI_16 hAPF_Kymograph_Blade_001.tif.mat'	180628	0.144927536	16hAPF	-12h	FMI
87	FMI_16 hAPF_Kymograph_Blade_002.tif.mat'	180628	0.064814815	16hAPF	-12h	FMI
88	FMI_16 hAPF_Kymograph_Blade_003.tif.mat'	180628	0.12962963	16hAPF	-12h	FMI
89	FMI_16 hAPF_Kymograph_Blade_004.tif.mat'	180628	0.131038647	16hAPF	-12h	FMI
90	FMI_16 hAPF_Kymograph_Blade_005.tif.mat'	180628	0.062222222	16hAPF	-12h	FMI
91	FMI_16 hAPF_Kymograph_Blade_006.tif.mat'	180628	0.19726248	16hAPF	-12h	FMI
92	FMI_16 hAPF_Kymograph_Blade_007.tif.mat'	180628	0.072390572	16hAPF	-12h	FMI
93	FMI_16 hAPF_Kymograph_Blade_010.tif.mat'	180628	0	16hAPF	-12h	FMI
94	FMI_16 hAPF_Kymograph_Blade_011.tif.mat'	180628	0.035353535	16hAPF	-12h	FMI
95	FMI_20 hAPF_Kymograph_Blade_001.tif.mat'	180628	1.352657005	20hAPF	-8h	FMI
96	FMI_20 hAPF_Kymograph_Blade_002.tif.mat'	180628	0.622529644	20hAPF	-8h	FMI
97	FMI_20 hAPF_Kymograph_Blade_003.tif.mat'	180628	0.527583528	20hAPF	-8h	FMI
98	FMI_20 hAPF_Kymograph_Blade_004.tif.mat'	180628	0.629292929	20hAPF	-8h	FMI
99	FMI_20 hAPF_Kymograph_Blade_005.tif.mat'	180628	0.71545584	20hAPF	-8h	FMI
100	FMI_20 hAPF_Kymograph_Blade_006.tif.mat'	180628	0.656346069	20hAPF	-8h	FMI
101	FMI_20 hAPF_Kymograph_Blade_007.tif.mat'	180628	0.617845118	20hAPF	-8h	FMI
102	FMI_22 hAPF_Kymograph_Blade_001.tif.mat'	180625	0.94821256	22hAPF	-6h	FMI
103	FMI_22 hAPF_Kymograph_Blade_002.tif.mat'	180625	0.632648953	22hAPF	-6h	FMI
104	FMI_22 hAPF_Kymograph_Blade_003.tif.mat'	180625	0.896135266	22hAPF	-6h	FMI
105	FMI_22 hAPF_Kymograph_Blade_004.tif.mat'	180625	0.82996633	22hAPF	-6h	FMI
106	FMI_22 hAPF_Kymograph_Blade_005.tif.mat'	180625	0.701754386	22hAPF	-6h	FMI
107	FMI_22 hAPF_Kymograph_Blade_006.tif.mat'	180625	0.716374269	22hAPF	-6h	FMI
108	FMI_24 hAPF_Kymograph_Blade_003.tif.mat'	180628	0.318181818	24hAPF	-4h	FMI
109	FMI_24 hAPF_Kymograph_Blade_004.tif.mat'	180628	0.323232323	24hAPF	-4h	FMI
110	FMI_24 hAPF_Kymograph_Blade_005.tif.mat'	180628	0.592592593	24hAPF	-4h	FMI
111	FMI_24 hAPF_Kymograph_Blade_006.tif.mat'	180628	0.5	24hAPF	-4h	FMI
112	FMI_24 hAPF_Kymograph_Blade_008.tif.mat'	180628	0.87037037	24hAPF	-4h	FMI
113	FMI_24 hAPF_Kymograph_Blade_009.tif.mat'	180628	0.39537037	24hAPF	-4h	FMI
114	FMI_28 hAPF_Kymograph_Blade_001.tif.mat'	180626	0.565656566	28hAPF	0h	FMI
115	FMI_28 hAPF_Kymograph_Blade_002.tif.mat'	180626	0.514705882	28hAPF	0h	FMI
116	FMI_28 hAPF_Kymograph_Blade_003.tif.mat'	180626	0.477037037	28hAPF	0h	FMI
117	FMI_28 hAPF_Kymograph_Blade_004.tif.mat'	180626	0.468013468	28hAPF	0h	FMI
118	FMI_28 hAPF_Kymograph_Blade_005.tif.mat'	180626	0.515061728	28hAPF	0h	FMI
119	FMI_28 hAPF_Kymograph_Blade_006.tif.mat'	180626	0.601010101	28hAPF	0h	FMI
120	FMI_28 hAPF_Kymograph_Blade_007.tif.mat'	180626	0.272222222	28hAPF	0h	FMI
121	FMI_32 hAPF_Kymograph_Blade_001.tif.mat'	180628	0.370685579	32hAPF	4h	FMI
122	FMI_32 hAPF_Kymograph_Blade_002.tif.mat'	180628	0.480808081	32hAPF	4h	FMI
123	FMI_32 hAPF_Kymograph_Blade_004.tif.mat'	180628	0.621220254	32hAPF	4h	FMI
124	FMI_32 hAPF_Kymograph_Blade_005.tif.mat'	180628	0.277777778	32hAPF	4h	FMI
125	FMI_32 hAPF_Kymograph_Blade_006.tif.mat'	180628	0.373333333	32hAPF	4h	FMI
126	FMI_32 hAPF_Kymograph_Blade_007.tif.mat'	180628	0.573578595	32hAPF	4h	FMI
127	200310_WT_20 hAPF_Kymograph_Blade_001.jpg.mat'	200310	0.682284542	20hAPF	-8h	WT
128	200310_WT_20 hAPF_Kymograph_Blade_002.jpg.mat'	200310	1.473202614	20hAPF	-8h	WT
129	200310_WT_20 hAPF_Kymograph_Blade_003.jpg.mat'	200310	0.92625538	20hAPF	-8h	WT
130	200310_WT_20 hAPF_Kymograph_Blade_004.jpg.mat'	200310	2.391176471	20hAPF	-8h	WT
131	200310_WT_20 hAPF_Kymograph_Blade_005.jpg.mat'	200310	1.51384083	20hAPF	-8h	WT
132	200310_WT_22 hAPF_Kymograph_Blade_001.jpg.mat'	200310	1.064505348	22hAPF	-6h	WT
133	200310_WT_22 hAPF_Kymograph_Blade_002.jpg.mat'	200310	1.169150918	22hAPF	-6h	WT
134	200310_WT_22 hAPF_Kymograph_Blade_003.jpg.mat'	200310	1.129411765	22hAPF	-6h	WT
135	200310_WT_24 hAPF_Kymograph_Blade_001.jpg.mat'	200310	1.540158371	24hAPF	-4h	WT
136	200310_WT_24 hAPF_Kymograph_Blade_002.jpg.mat'	200310	1.805429864	24hAPF	-4h	WT
137	200310_WT_24 hAPF_Kymograph_Blade_003.jpg.mat'	200310	1.386385199	24hAPF	-4h	WT
138	'200701_WT_24hAPF_Kymograph_Blade_001.jpg.mat'	200701	1.110139319	24hAPF	-4h	WT
139	'200701_WT_24hAPF_Kymograph_Blade_002.jpg.mat'	200701	1.010695187	24hAPF	-4h	WT
