# Supplementary material for: Core PCP mutations affect short-time mechanical properties but not tissue morphogenesis in the Drosophila pupal wing
Source: eLife. 2023 Dec 20;12:e85581. doi: 10.7554/eLife.85581 (PMC10843330; doi:10.7554/eLife.85581)
Supplement: Figure 3—figure supplement 1—source data 2. [file elife-85581-fig3-figsupp1-data2.zip › Figure 3Figure Supplement 1 Source Data 2.csv]

	X	dateofexp	wingnb	timepoint	genotype	norm	error_per_point	inner_R	outer_R	X2K.K_bar	DiameterCut	newTime
1	47	190507	Blade_001	24hAPF	WT	0.230225638	0.283605239	83.60985947	106.8501405	2.969662326	20um	-4h
2	48	190507	Blade_002	20hAPF	WT	0.222926556	0.156899112	84.27363519	106.1863648	3.654336982	20um	-8h
3	49	190507	Blade_002	22hAPF	WT	0.219823624	0.256516879	83.77596295	106.6840371	3.793745279	20um	-6h
4	50	190507	Blade_002	24hAPF	WT	0.308416065	0.285559424	85.27152555	105.1884745	3.306835606	20um	-4h
5	51	190507	Blade_003	20hAPF	WT	0.187476229	0.202585084	84.63574026	105.8242597	2.664307776	20um	-8h
6	52	190507	Blade_003	22hAPF	WT	0.238268954	0.287051746	84.66995438	105.7900456	3.906190257	20um	-6h
7	53	190507	Blade_004	20hAPF	WT	0.097795767	0.236456753	80.89547108	109.5645289	5.008662238	20um	-8h
8	54	190507	Blade_004	22hAPF	WT	0.214501096	0.150724909	84.1207407	106.3392593	3.784086722	20um	-6h
9	55	190507	Blade_005	22hAPF	WT	0.181643121	0.191906356	83.8584608	106.6015392	2.968507633	20um	-6h
10	56	190507	Blade_006	20hAPF	WT	0.144892617	0.223459962	84.52731864	105.9326814	3.294812973	20um	-8h
11	57	190507	Blade_006	22hAPF	WT	0.190139187	0.146409478	83.57618564	106.8838144	3.25793051	20um	-6h
12	58	190507	Blade_007	22hAPF	WT	0.294632624	0.210224414	83.77019444	106.6898056	3.354913992	20um	-6h
13	59	190507	Blade_009	22hAPF	WT	0.256785756	0.200346364	83.96010319	106.4998968	3.65311472	20um	-6h
14	60	190508	Blade_001	20hAPF	pk30	0.139885463	0.123234364	81.98686648	108.4731335	3.276668107	20um	-8h
15	61	190508	Blade_001	22hAPF	pk30	0.204218329	0.165195329	83.65266855	106.8073314	3.194778586	20um	-6h
16	62	190508	Blade_001	28hAPF	pk30	0.171493522	0.151053415	83.43738738	107.0226126	4.978523714	20um	0h
17	63	190508	Blade_001	32hAPF	pk30	0.117827778	0.155016604	83.10201152	107.3579885	7.763381079	20um	4h
18	64	190508	Blade_002	20hAPF	pk30	0.115039541	0.170052375	83.21691622	107.2430838	2.983040613	20um	-8h
19	65	190508	Blade_002	22hAPF	pk30	0.24858749	0.166893945	83.94955118	106.5104488	3.174402336	20um	-6h
20	66	190508	Blade_002	28hAPF	pk30	0.235766984	0.14981227	84.06661895	106.393381	5.866879079	20um	0h
21	67	190508	Blade_002	32hAPF	pk30	0.141641171	0.21147261	84.61177519	105.8482248	4.013606885	20um	4h
22	68	190508	Blade_003	20hAPF	pk30	0.133553784	0.177630254	82.12902353	108.3309765	4.051024176	20um	-8h
23	69	190508	Blade_003	22hAPF	pk30	0.35027779	0.163150297	83.15238896	107.307611	3.212950224	20um	-6h
24	70	190508	Blade_003	28hAPF	pk30	0.239820321	0.227527897	83.94014683	106.5198532	4.16822317	20um	0h
25	71	190508	Blade_003	32hAPF	pk30	0.174124664	0.142639184	84.16982481	106.2901752	4.806909505	20um	4h
26	72	190508	Blade_004	20hAPF	pk30	0.186571084	0.184207467	82.60932252	107.8506775	5.157417887	20um	-8h
27	73	190508	Blade_004	22hAPF	pk30	0.260229966	0.183590257	83.46285997	106.99714	2.501063819	20um	-6h
28	74	190508	Blade_004	28hAPF	pk30	0.21044231	0.162212243	84.24633882	106.2136612	5.114527996	20um	0h
29	75	190508	Blade_004	32hAPF	pk30	0.152369895	0.115159004	84.2105139	106.2494861	4.14379725	20um	4h
30	76	190508	Blade_005	20hAPF	pk30	0.103369485	0.164387778	83.27388705	107.186113	3.832130308	20um	-8h
31	77	190508	Blade_005	22hAPF	pk30	0.207868464	0.154443277	84.10603408	106.3539659	2.928644974	20um	-6h
32	78	190508	Blade_006	20hAPF	pk30	0.099904619	0.250989859	82.1805417	108.2794583	4.49884655	20um	-8h
33	79	190508	Blade_006	22hAPF	pk30	0.378959522	0.247503885	85.57765634	104.8823437	3.481110405	20um	-6h
34	80	190508	Blade_007	20hAPF	pk30	0.076916297	0.215529935	81.20527992	109.2547201	4.1484375	20um	-8h
35	81	190508	Blade_007	22hAPF	pk30	0.286300685	0.239183668	83.346938	107.113062	3.140125671	20um	-6h
36	82	190508	Blade_007	32hAPF	pk30	0.182271293	0.232035941	84.19155683	106.2684432	4.224915021	20um	4h
37	83	190508	Blade_008	20hAPF	pk30	0.15575258	0.247993791	82.71022537	107.7497746	2.946985029	20um	-8h
38	84	190508	Blade_008	22hAPF	pk30	0.266889403	0.152179773	83.21142907	107.2485709	4.514776047	20um	-6h
39	85	190508	Blade_009	32hAPF	pk30	0.129241157	0.220712328	84.40492671	106.0550733	4.795093335	20um	4h
40	86	190509	Blade_001	32hAPF	WT	0.175288916	0.167262242	84.432966	106.027034	4.379379398	20um	4h
41	87	190509	Blade_003	32hAPF	WT	0.159277661	0.218245773	83.76243253	106.6975675	4.505609968	20um	4h
42	88	190509	Blade_004	32hAPF	WT	0.164335098	0.195713518	84.35609565	106.1039044	4.321565863	20um	4h
43	89	190509	Blade_005	32hAPF	WT	0.131373757	0.174113607	84.34812556	106.1118744	4.538171688	20um	4h
44	90	190512	Blade_002	16hAPF	pk30	0.041847308	0.298977448	80.77801216	109.6819878	5.284998972	20um	-12h
45	91	190512	Blade_002	28hAPF	pk30	0.246425672	0.193265173	85.16728942	105.2927106	4.02238157	20um	0h
46	92	190512	Blade_003	28hAPF	pk30	0.318633881	0.202697103	84.68047556	105.7795244	3.845853685	20um	0h
47	93	190512	Blade_004	16hAPF	WT	0.016237464	0.279290701	82.1547417	108.3052583	4.939287847	20um	-12h
48	94	190512	Blade_004	28hAPF	pk30	0.363506464	0.176417472	83.85667845	106.6033216	3.494294043	20um	0h
49	95	190512	Blade_005	28hAPF	pk30	0.362171214	0.145907734	84.39155339	106.0684466	3.428295638	20um	0h
50	96	190512	Blade_006	28hAPF	pk30	0.284690503	0.183719009	85.58229906	104.8777009	4.212039741	20um	0h
51	97	190512	Blade_007	28hAPF	pk30	0.295796139	0.218851636	83.90891851	106.5510815	3.362290766	20um	0h
52	98	190512	Blade_008	28hAPF	pk30	0.409495769	0.152473132	84.93818339	105.5218166	2.956471069	20um	0h
53	99	190512	Blade_009	28hAPF	pk30	0.333596741	0.180048385	84.25930843	106.2006916	3.383621357	20um	0h
54	100	190925	Blade_002	28hAPF	WT	0.279392677	0.147045574	84.65810031	105.8018997	2.266633367	20um	0h
55	101	190925	Blade_003	28hAPF	WT	0.183084485	0.139747842	84.47018631	105.9898137	3.107750398	20um	0h
56	102	190925	Blade_004	28hAPF	WT	0.285604569	0.1528912	84.03394287	106.4260571	2.243083626	20um	0h
57	103	190926	Blade_001	24hAPF	WT	0.249471761	0.175302075	84.12220948	106.3377905	2.60485496	20um	-4h
58	104	190926	Blade_002	24hAPF	pk30	0.24322189	0.140196738	82.77316941	107.6868306	3.004392312	20um	-4h
59	105	190926	Blade_002	24hAPF	WT	0.122621885	0.075663949	83.82555264	106.6344474	4.29126676	20um	-4h
60	106	190926	Blade_003	24hAPF	pk30	0.234316274	0.158112268	83.17645474	107.2835453	2.405541737	20um	-4h
61	107	190926	Blade_003	24hAPF	WT	0.22589384	0.244524835	84.97062146	105.4893785	2.877578306	20um	-4h
62	108	190926	Blade_004	24hAPF	pk30	0.043863133	0.109469931	81.99361404	108.466386	6.032389957	20um	-4h
63	109	190926	Blade_004	24hAPF	WT	0.160275678	0.169966391	84.57305737	105.8869426	2.820819405	20um	-4h
64	110	190926	Blade_005	24hAPF	pk30	0.247404783	0.185614495	84.84119366	105.6188063	4.286017876	20um	-4h
65	111	190926	Blade_005	24hAPF	WT	0.198650864	0.119043232	83.62509962	106.8349004	3.250953369	20um	-4h
66	112	190926	Blade_006	24hAPF	pk30	0.21090337	0.140601913	84.02910758	106.4308924	2.681343542	20um	-4h
67	113	190926	Blade_007	24hAPF	WT	0.200764129	0.221035521	83.69619273	106.7638073	2.426210489	20um	-4h
68	114	190926	Blade_008	24hAPF	WT	0.17314457	0.185909778	84.6773634	105.7826366	2.797564115	20um	-4h
69	115	200813	Blade_001	28hAPF	pk30	0.249215055	0.206497292	84.13950027	106.3204997	4.844721601	20um	0h
70	116	200813	Blade_002	16hAPF	pk30	0.066249254	0.214131973	79.31364176	111.1463582	4.674159979	20um	-12h
71	117	200813	Blade_002	28hAPF	pk30	0.287554637	0.204688343	83.59177009	106.8682299	4.335722189	20um	0h
72	118	200813	Blade_003	28hAPF	pk30	0.263936139	0.209815433	83.64562482	106.8143752	3.671579887	20um	0h
73	119	200813	Blade_003	28hAPF	WT	0.263117239	0.188676506	84.38282209	106.0771779	4.671533102	20um	0h
74	120	200813	Blade_004	16hAPF	WT	0.020272339	0.162512102	79.76405174	110.6959483	7.471635818	20um	-12h
75	121	200813	Blade_004	28hAPF	WT	0.247555665	0.10610167	84.91229776	105.5477022	5.431464239	20um	0h
76	122	200813	Blade_005	28hAPF	WT	0.34515078	0.148201798	84.70474191	105.7552581	5.37864067	20um	0h
77	123	200813	Blade_006	28hAPF	WT	0.214367373	0.190230422	84.31203475	106.1479653	4.631640956	20um	0h
78	124	200815	Blade_003	16hAPF	pk30	0.015715995	0.281000365	79.44192017	111.0180798	4.571046131	20um	-12h
79	125	200815	Blade_005	16hAPF	pk30	0.020056837	0.160622224	79.54597087	110.9140291	11.42032801	20um	-12h
80	126	200902	Blade_001	16hAPF	WT	0.102237348	0.283064357	81.15452162	109.3054784	5.920402213	20um	-12h
