# Supplementary material for: Core PCP mutations affect short-time mechanical properties but not tissue morphogenesis in the Drosophila pupal wing
Source: eLife. 2023 Dec 20;12:e85581. doi: 10.7554/eLife.85581 (PMC10843330; doi:10.7554/eLife.85581)
Supplement: Figure 3—figure supplement 1—source data 3. [file elife-85581-fig3-figsupp1-data3.zip › Figure 3Figure Supplement 1 Source Data 3.csv]

	PD_oriented_10um	average_prox_distal..um.sec.	Region	Timepoint	Genotype	Cell_elongation_tm
1	'190716_WT_16hAPF_Kymograph_Blade_001.tif.mat'	0.136025019	Blade	16hAPF	WT	0.060199641
2	'190716_WT_16hAPF_Kymograph_Blade_002.tif.mat'	0.168449198	Blade	16hAPF	WT	0.045815776
3	'190716_WT_16hAPF_Kymograph_Blade_003.tif.mat'	0.03427433	Blade	16hAPF	WT	0.03433257
4	'190716_WT_20hAPF_Kymograph_Blade_001.tif.mat'	1.042507416	Blade	20hAPF	WT	0.037631455
5	'190716_WT_20hAPF_Kymograph_Blade_003.tif.mat'	0.785882353	Blade	20hAPF	WT	0.095888067
6	'190716_WT_20hAPF_Kymograph_Blade_004.tif.mat'	0.904280895	Blade	20hAPF	WT	0.048292637
7	'190718_WT_22hAPF_Kymograph_Blade_001.tif.mat'	0.680064975	Blade	22hAPF	WT	0.181129818
8	'190718_WT_22hAPF_Kymograph_Blade_002.tif.mat'	0.901515152	Blade	22hAPF	WT	0.167668855
9	'190718_WT_22hAPF_Kymograph_Blade_003.tif.mat'	0.068006388	Blade	22hAPF	WT	0.215376251
10	'190718_WT_22hAPF_Kymograph_Blade_004.tif.mat'	0.37066365	Blade	22hAPF	WT	0.290369841
11	'190718_WT_22hAPF_Kymograph_Blade_005.tif.mat'	0.13801217	Blade	22hAPF	WT	0.175341184
12	'190718_WT_22hAPF_Kymograph_Blade_006.tif.mat'	0.38182412	Blade	22hAPF	WT	0.168933183
13	'190718_WT_24hAPF_Kymograph_Blade_001.tif.mat'	0.275806046	Blade	24hAPF	WT	0.208345862
14	'190718_WT_24hAPF_Kymograph_Blade_002.tif.mat'	0.162441703	Blade	24hAPF	WT	0.240418591
15	'190718_WT_24hAPF_Kymograph_Blade_003.tif.mat'	0.293984637	Blade	24hAPF	WT	0.181716371
16	'190718_WT_24hAPF_Kymograph_Blade_004.tif.mat'	0.13119195	Blade	24hAPF	WT	0.228152123
17	'190718_WT_24hAPF_Kymograph_Blade_005.tif.mat'	0.281363161	Blade	24hAPF	WT	0.211027092
18	'190718_WT_24hAPF_Kymograph_Blade_006.tif.mat'	0.252836236	Blade	24hAPF	WT	0.241942078
19	'190718_WT_24hAPF_Kymograph_Blade_007.tif.mat'	0.393495857	Blade	24hAPF	WT	0.209080032
20	'190718_WT_24hAPF_Kymograph_Blade_008.tif.mat'	0.182120801	Blade	24hAPF	WT	0.341155376
21	'190718_WT_24hAPF_Kymograph_Blade_009.tif.mat'	0.151702786	Blade	24hAPF	WT	0.227445524
22	'190718_WT_28hAPF_Kymograph_Blade_001.tif.mat'	0.251009658	Blade	28hAPF	WT	0.233844792
23	'190718_WT_28hAPF_Kymograph_Blade_002.tif.mat'	0.095913462	Blade	28hAPF	WT	0.368405242
24	'1900807_WT_32hAPF_Kymograph_Blade_001.tif.mat'	0.28011599	Blade	32hAPF	WT	0.191502046
25	'1900807_WT_32hAPF_Kymograph_Blade_003.tif.mat'	0.17690957	Blade	32hAPF	WT	0.159716487
26	'1900807_WT_32hAPF_Kymograph_Blade_004.tif.mat'	0.089817914	Blade	32hAPF	WT	0.163938085
27	'190806_pk30_16hAPF_Kymograph_Blade_001.tif.mat'	0.023636152	Blade	16hAPF	pk30	0.086391685
28	'190806_pk30_16hAPF_Kymograph_Blade_003.tif.mat'	0.158371041	Blade	16hAPF	pk30	0.011490003
29	'190806_pk30_16hAPF_Kymograph_Blade_004.tif.mat'	0.030000519	Blade	16hAPF	pk30	0.049472581
30	'190806_pk30_16hAPF_Kymograph_Blade_005.tif.mat'	0.023121923	Blade	16hAPF	pk30	0.061423814
31	'190806_pk30_16hAPF_Kymograph_Blade_006.tif.mat'	0.111422347	Blade	16hAPF	pk30	0.085359171
32	'190806_pk30_16hAPF_Kymograph_Blade_007.tif.mat'	0.042953801	Blade	16hAPF	pk30	0.064797044
33	'190807_pk30_20hAPF_Kymograph_Blade_001.tif.mat'	0.370200996	Blade	20hAPF	pk30	0.085084792
34	'190807_pk30_20hAPF_Kymograph_Blade_002.tif.mat'	0.246387468	Blade	20hAPF	pk30	0.03845128
35	'190807_pk30_20hAPF_Kymograph_Blade_003.tif.mat'	0.337132353	Blade	20hAPF	pk30	0.062123455
36	'190807_pk30_20hAPF_Kymograph_Blade_004.tif.mat'	0.131713949	Blade	20hAPF	pk30	0.083030321
37	'190807_pk30_20hAPF_Kymograph_Blade_005.tif.mat'	0.19768803	Blade	20hAPF	pk30	0.134905462
38	'190807_pk30_20hAPF_Kymograph_Blade_006.tif.mat'	0.167729742	Blade	20hAPF	pk30	0.006001819
39	'190806_pk30_22hAPF_Kymograph_Blade_001.tif.mat'	0.344143523	Blade	22hAPF	pk30	0.222880862
40	'190806_pk30_22hAPF_Kymograph_Blade_002.tif.mat'	0.606535374	Blade	22hAPF	pk30	0.17685223
41	'190806_pk30_22hAPF_Kymograph_Blade_003.tif.mat'	0.346405229	Blade	22hAPF	pk30	0.320715613
42	'190806_pk30_22hAPF_Kymograph_Blade_004.tif.mat'	0.231077746	Blade	22hAPF	pk30	0.190988415
43	'190806_pk30_22hAPF_Kymograph_Blade_005.tif.mat'	0.524318021	Blade	22hAPF	pk30	0.133613541
44	'190806_pk30_22hAPF_Kymograph_Blade_006.tif.mat'	0.237700535	Blade	22hAPF	pk30	0.176290454
45	'190806_pk30_22hAPF_Kymograph_Blade_007.tif.mat'	0.109222469	Blade	22hAPF	pk30	0.038975011
46	'190806_pk30_22hAPF_Kymograph_Blade_008.tif.mat'	0.467773712	Blade	22hAPF	pk30	0.19896187
47	'190806_pk30_24hAPF_Kymograph_Blade_001.tif.mat'	0.153250774	Blade	24hAPF	pk30	0.217304183
48	'190806_pk30_24hAPF_Kymograph_Blade_002.tif.mat'	0.199197861	Blade	24hAPF	pk30	0.23887873
49	'190806_pk30_24hAPF_Kymograph_Blade_004.tif.mat'	0.190806815	Blade	24hAPF	pk30	0.174145916
50	'190806_pk30_24hAPF_Kymograph_Blade_005.tif.mat'	0.428235294	Blade	24hAPF	pk30	0.203982624
51	'190807_pk30_28APF_Kymograph_Blade_002.tif.mat'	0.064932127	Blade	28hAPF	pk30	0.17269531
52	'190807_pk30_28APF_Kymograph_Blade_004.tif.mat'	0.24667638	Blade	28hAPF	pk30	0.350507352
53	'190807_pk30_28APF_Kymograph_Blade_007.tif.mat'	0.133936652	Blade	28hAPF	pk30	0.214620285
54	'190807_pk30_28APF_Kymograph_Blade_008.tif.mat'	0.168449198	Blade	28hAPF	pk30	0.338438228
55	'190807_pk30_28APF_Kymograph_Blade_009.tif.mat'	0.031674208	Blade	28hAPF	pk30	0.283790076
56	'190807_pk30_32APF_Kymograph_Blade_002.tif.mat'	0.205403557	Blade	32hAPF	pk30	0.16490671
57	'190807_pk30_32APF_Kymograph_Blade_004.tif.mat'	0.642857143	Blade	32hAPF	pk30	0.172964012
58	'190807_pk30_32APF_Kymograph_Blade_005.tif.mat'	0.21483376	Blade	32hAPF	pk30	0.22891798
59	'190807_pk30_32APF_Kymograph_Blade_006.tif.mat'	0.165953654	Blade	32hAPF	pk30	0.140275208
60	'190807_pk30_32APF_Kymograph_Blade_007.tif.mat'	0.079696395	Blade	32hAPF	pk30	0.148069317
61	'190807_pk30_32APF_Kymograph_Blade_008.tif.mat'	0.294570136	Blade	32hAPF	pk30	0.152327779
62	'190807_pk30_32APF_Kymograph_Blade_009.tif.mat'	0.067214533	Blade	32hAPF	pk30	0.187959379
63	NA	NA	Blade	18hAPF	WT	NA
64	NA	NA	Blade	26hAPF	WT	NA
65	NA	NA	Blade	30hAPF	WT	NA
