# Supplementary material for: Core PCP mutations affect short-time mechanical properties but not tissue morphogenesis in the Drosophila pupal wing
Source: eLife. 2023 Dec 20;12:e85581. doi: 10.7554/eLife.85581 (PMC10843330; doi:10.7554/eLife.85581)
Supplement: Figure 3—figure supplement 1—source data 4. [file elife-85581-fig3-figsupp1-data4.zip › Figure 3Figure Supplement 1 Source Data 4.csv]

	Timepoint	Genotype	Mean_elong	SEM_elong	DiffRecoilWT_pk30	DiffRecoilWT_pk30_sem	TimeAligned				dateofexp	wingnb	timepoint	genotype	error_per_point	inner_R	outer_R	sigma_tilde..2K.	DiameterCut	TimeAligned
1	16hAPF	WT	0.046782662	0.007482813	0.093181725	0.060967959	-12h			1	190507	Blade_001	24hAPF	WT	0.283605239	83.60985947	106.8501405	0.066676337	20um	-4h
2	20hAPF	WT	0.060604053	0.017908438	0.657737331	0.265781781	-8h			2	190507	Blade_002	20hAPF	WT	0.156899112	84.27363519	106.1863648	0.065486214	20um	-8h
3	22hAPF	WT	0.199803189	0.019474339	0.697674935	0.160463968	-6h			3	190507	Blade_002	22hAPF	WT	0.256516879	83.77596295	106.6840371	0.056132574	20um	-6h
4	24hAPF	WT	0.232142561	0.014987555	0.869478669	0.103795852	-4h			4	190507	Blade_002	24hAPF	WT	0.285559424	85.27152555	105.1884745	0.062027554	20um	-4h
5	28hAPF	WT	0.301125017	0.067280225	0.764627981	0.128687215	0h			5	190507	Blade_003	20hAPF	WT	0.202585084	84.63574026	105.8242597	0.118974859	20um	-8h
6	32hAPF	WT	0.171718873	0.009966376	0.180149239	0.172893871	4h			6	190507	Blade_003	22hAPF	WT	0.287051746	84.66995438	105.7900456	0.087694211	20um	-6h
7	16hAPF	pk30	0.059822383	0.011296761	-0.010801869	0.056695821	-12h			7	190507	Blade_004	20hAPF	WT	0.236456753	80.89547108	109.5645289	0.024723075	20um	-8h
8	20hAPF	pk30	0.068266188	0.018023273	0.475707248	0.119754646	-8h			8	190507	Blade_004	22hAPF	WT	0.150724909	84.1207407	106.3392593	0.072089139	20um	-6h
9	22hAPF	pk30	0.18240975	0.028074173	0.290126519	0.11061614	-6h			9	190507	Blade_005	22hAPF	WT	0.191906356	83.8584608	106.6015392	0.07012132	20um	-6h
10	24hAPF	pk30	0.208577863	0.013543038	0.188435943	0.114879429	-4h			10	190507	Blade_006	20hAPF	WT	0.223459962	84.52731864	105.9326814	0.054170228	20um	-8h
11	28hAPF	pk30	0.27201025	0.034547287	0.154253651	0.058481353	0h			11	190507	Blade_006	22hAPF	WT	0.146409478	83.57618564	106.8838144	0.064311156	20um	-6h
12	32hAPF	pk30	0.170774341	0.011444715	0.311577049	0.12492576	4h			12	190507	Blade_007	22hAPF	WT	0.210224414	83.77019444	106.6898056	0.107440875	20um	-6h
										13	190507	Blade_009	22hAPF	WT	0.200346364	83.96010319	106.4998968	0.090168683	20um	-6h
										14	190508	Blade_001	20hAPF	pk30	0.123234364	81.98686648	108.4731335	0.062830585	20um	-8h
										15	190508	Blade_001	22hAPF	pk30	0.165195329	83.65266855	106.8073314	0.054451475	20um	-6h
										16	190508	Blade_001	28hAPF	pk30	0.151053415	83.43738738	107.0226126	0.019467136	20um	0h
										17	190508	Blade_001	32hAPF	pk30	0.155016604	83.10201152	107.3579885	0.010786565	20um	4h
										18	190508	Blade_002	20hAPF	pk30	0.170052375	83.21691622	107.2430838	0.044413851	20um	-8h
										19	190508	Blade_002	22hAPF	pk30	0.166893945	83.94955118	106.5104488	0.069121087	20um	-6h
										20	190508	Blade_002	28hAPF	pk30	0.14981227	84.06661895	106.393381	0.015921739	20um	0h
										21	190508	Blade_002	32hAPF	pk30	0.21147261	84.61177519	105.8482248	0.01960587	20um	4h
										22	190508	Blade_003	20hAPF	pk30	0.177630254	82.12902353	108.3309765	0.03544781	20um	-8h
										23	190508	Blade_003	22hAPF	pk30	0.163150297	83.15238896	107.307611	0.073088836	20um	-6h
										24	190508	Blade_003	28hAPF	pk30	0.227527897	83.94014683	106.5198532	0.034764944	20um	0h
										25	190508	Blade_003	32hAPF	pk30	0.142639184	84.16982481	106.2901752	0.026915141	20um	4h
										26	190508	Blade_004	20hAPF	pk30	0.184207467	82.60932252	107.8506775	0.040064099	20um	-8h
										27	190508	Blade_004	22hAPF	pk30	0.183590257	83.46285997	106.99714	0.127652345	20um	-6h
										28	190508	Blade_004	28hAPF	pk30	0.162212243	84.24633882	106.2136612	0.018819762	20um	0h
										29	190508	Blade_004	32hAPF	pk30	0.115159004	84.2105139	106.2494861	0.027347407	20um	4h
										30	190508	Blade_005	20hAPF	pk30	0.164387778	83.27388705	107.186113	0.04825627	20um	-8h
										31	190508	Blade_005	22hAPF	pk30	0.154443277	84.10603408	106.3539659	0.079874858	20um	-6h
										32	190508	Blade_006	20hAPF	pk30	0.250989859	82.1805417	108.2794583	0.048992941	20um	-8h
										33	190508	Blade_006	22hAPF	pk30	0.247503885	85.57765634	104.8823437	0.059192256	20um	-6h
										34	190508	Blade_007	20hAPF	pk30	0.215529935	81.20527992	109.2547201	0.033590928	20um	-8h
										35	190508	Blade_007	22hAPF	pk30	0.239183668	83.346938	107.113062	0.085210527	20um	-6h
										36	190508	Blade_007	32hAPF	pk30	0.232035941	84.19155683	106.2684432	0.015781535	20um	4h
										37	190508	Blade_008	20hAPF	pk30	0.247993791	82.71022537	107.7497746	0.057578534	20um	-8h
										38	190508	Blade_008	22hAPF	pk30	0.152179773	83.21142907	107.2485709	0.071656147	20um	-6h
										39	190508	Blade_009	32hAPF	pk30	0.220712328	84.40492671	106.0550733	0.014350296	20um	4h
										40	190509	Blade_001	32hAPF	WT	0.167262242	84.432966	106.027034	0.028767315	20um	4h
										41	190509	Blade_003	32hAPF	WT	0.218245773	83.76243253	106.6975675	0.029236687	20um	4h
										42	190509	Blade_004	32hAPF	WT	0.195713518	84.35609565	106.1039044	0.024942395	20um	4h
										43	190509	Blade_005	32hAPF	WT	0.174113607	84.34812556	106.1118744	0.029555253	20um	4h
										44	190512	Blade_002	16hAPF	pk30	0.298977448	80.77801216	109.6819878	0.005509979	20um	-12h
										45	190512	Blade_002	28hAPF	pk30	0.193265173	85.16728942	105.2927106	0.031674333	20um	0h
										46	190512	Blade_003	28hAPF	pk30	0.202697103	84.68047556	105.7795244	0.05347925	20um	0h
										47	190512	Blade_004	16hAPF	WT	0.279290701	82.1547417	108.3052583	0.006890315	20um	-12h
										48	190512	Blade_004	28hAPF	pk30	0.176417472	83.85667845	106.6033216	0.045445011	20um	0h
										49	190512	Blade_005	28hAPF	pk30	0.145907734	84.39155339	106.0684466	0.04660198	20um	0h
										50	190512	Blade_006	28hAPF	pk30	0.183719009	85.58229906	104.8777009	0.025446822	20um	0h
										51	190512	Blade_007	28hAPF	pk30	0.218851636	83.90891851	106.5510815	0.035753143	20um	0h
										52	190512	Blade_008	28hAPF	pk30	0.152473132	84.93818339	105.5218166	0.064546186	20um	0h
										53	190512	Blade_009	28hAPF	pk30	0.180048385	84.25930843	106.2006916	0.045054219	20um	0h
										54	190925	Blade_002	28hAPF	WT	0.147045574	84.65810031	105.8018997	0.083503627	20um	0h
										55	190925	Blade_003	28hAPF	WT	0.139747842	84.47018631	105.9898137	0.060192958	20um	0h
										56	190925	Blade_004	28hAPF	WT	0.1528912	84.03394287	106.4260571	0.113620881	20um	0h
										57	190926	Blade_001	24hAPF	WT	0.175302075	84.12220948	106.3377905	0.098550487	20um	-4h
										58	190926	Blade_002	24hAPF	pk30	0.140196738	82.77316941	107.6868306	0.061914784	20um	-4h
										59	190926	Blade_002	24hAPF	WT	0.075663949	83.82555264	106.6344474	0.030888579	20um	-4h
										60	190926	Blade_003	24hAPF	pk30	0.158112268	83.17645474	107.2835453	0.07867964	20um	-4h
										61	190926	Blade_003	24hAPF	WT	0.244524835	84.97062146	105.4893785	0.080661179	20um	-4h
										62	190926	Blade_004	24hAPF	pk30	0.109469931	81.99361404	108.466386	0.019110854	20um	-4h
										63	190926	Blade_004	24hAPF	WT	0.169966391	84.57305737	105.8869426	0.081645272	20um	-4h
										64	190926	Blade_005	24hAPF	pk30	0.185614495	84.84119366	105.6188063	0.046680993	20um	-4h
										65	190926	Blade_005	24hAPF	WT	0.119043232	83.62509962	106.8349004	0.057869768	20um	-4h
										66	190926	Blade_006	24hAPF	pk30	0.140601913	84.02910758	106.4308924	0.078945697	20um	-4h
										67	190926	Blade_007	24hAPF	WT	0.221035521	83.69619273	106.7638073	0.105314336	20um	-4h
										68	190926	Blade_008	24hAPF	WT	0.185909778	84.6773634	105.7826366	0.068762144	20um	-4h
										69	200813	Blade_001	28hAPF	pk30	0.206497292	84.13950027	106.3204997	0.029150094	20um	0h
										70	200813	Blade_002	16hAPF	pk30	0.214131973	79.31364176	111.1463582	0.008928655	20um	-12h
										71	200813	Blade_002	28hAPF	pk30	0.204688343	83.59177009	106.8682299	0.033213734	20um	0h
										72	200813	Blade_003	28hAPF	pk30	0.209815433	83.64562482	106.8143752	0.036337204	20um	0h
										73	200813	Blade_003	28hAPF	WT	0.188676506	84.38282209	106.0771779	0.019927913	20um	0h
										74	200813	Blade_004	16hAPF	WT	0.162512102	79.76405174	110.6959483	0.005647544	20um	-12h
										75	200813	Blade_004	28hAPF	WT	0.10610167	84.91229776	105.5477022	0.01194718	20um	0h
										76	200813	Blade_005	28hAPF	WT	0.148201798	84.70474191	105.7552581	0.018811222	20um	0h
										77	200813	Blade_006	28hAPF	WT	0.190230422	84.31203475	106.1479653	0.024612804	20um	0h
										78	200815	Blade_003	16hAPF	pk30	0.281000365	79.44192017	111.0180798	0.010176583	20um	-12h
										79	200815	Blade_005	16hAPF	pk30	0.160622224	79.54597087	110.9140291	0.001290848	20um	-12h
										80	200902	Blade_001	16hAPF	WT	0.283064357	81.15452162	109.3054784	0.0106552	20um	-12h
										81	NA	NA	18hAPF	WT	NA	NA	NA	NA	20um	Other
										82	NA	NA	26hAPF	WT	NA	NA	NA	NA	20um	Other
										83	NA	NA	30hAPF	WT	NA	NA	NA	NA	20um	Other
