# Supplementary material for: Core PCP mutations affect short-time mechanical properties but not tissue morphogenesis in the Drosophila pupal wing
Source: eLife. 2023 Dec 20;12:e85581. doi: 10.7554/eLife.85581 (PMC10843330; doi:10.7554/eLife.85581)
Supplement: Figure 3—figure supplement 2—source data 1. [file elife-85581-fig3-figsupp2-data1.zip › Figure 3Figure Supplement 2 Source Data 1.csv]

	CutName	dateexp	Region	Timepoint	Genotype	Qxx_mean	Qxx_sem
1	16 hAPF_Kymograph_Blade_001.tif.mat'	180116	Blade	16hAPF	WT	-0.085543881	0.009204671
2	16 hAPF_Kymograph_Blade_001_1.tif.mat'	180116	Blade	16hAPF	WT	-0.017897282	0.006510123
3	16 hAPF_Kymograph_Blade_002.tif.mat'	180116	Blade	16hAPF	WT	-0.021304482	0.007404973
4	16 hAPF_Kymograph_Blade_002_1.tif.mat'	180116	Blade	16hAPF	WT	-0.036218321	0.005863411
5	16 hAPF_Kymograph_Blade_003.tif.mat'	180116	Blade	16hAPF	WT	-0.021204535	0.006692991
6	16 hAPF_Kymograph_Blade_003_1.tif.mat'	180116	Blade	16hAPF	WT	0.026662577	0.010455981
7	16 hAPF_Kymograph_Blade_004.tif.mat'	180116	Blade	16hAPF	WT	0.012615396	0.009042605
8	16 hAPF_Kymograph_Blade_004_1.tif.mat'	180116	Blade	16hAPF	WT	0.006242255	0.005724485
9	16 hAPF_Kymograph_Blade_005.tif.mat'	180116	Blade	16hAPF	WT	-0.050267019	0.007820603
10	16 hAPF_Kymograph_Blade_005_1.tif.mat'	180116	Blade	16hAPF	WT	-0.009608624	0.007143251
11	20 hAPF_WT_Kymograph_Blade_002.tif.mat'	180108	Blade	20hAPF	WT	0.14204205	0.005349764
12	20 hAPF_WT_Kymograph_Blade_003.tif.mat'	180108	Blade	20hAPF	WT	0.10017608	0.007148266
13	20 hAPF_WT_Kymograph_Blade_004.tif.mat'	180108	Blade	20hAPF	WT	0.15154817	0.007217652
14	20 hAPF_WT_Kymograph_Blade_005.tif.mat'	180108	Blade	20hAPF	WT	0.08011298	0.006880314
15	24 hAPF_WT_Kymograph_Blade_001.tif.mat'	180116	Blade	24hAPF	WT	0.2405665	0.006730212
16	24 hAPF_WT_Kymograph_Blade_001_1.tif.mat'	180116	Blade	24hAPF	WT	0.1494227	0.007136411
17	24 hAPF_WT_Kymograph_Blade_002.tif.mat'	180116	Blade	24hAPF	WT	0.2261398	0.007068814
18	24 hAPF_WT_Kymograph_Blade_002_1.tif.mat'	180116	Blade	24hAPF	WT	0.2658725	0.006608166
19	24 hAPF_WT_Kymograph_Blade_003.tif.mat'	180116	Blade	24hAPF	WT	0.1181146	0.005963034
20	24 hAPF_WT_Kymograph_Blade_003_1.tif.mat'	180116	Blade	24hAPF	WT	0.1291473	0.006682822
21	24 hAPF_WT_Kymograph_Blade_004.tif.mat'	180116	Blade	24hAPF	WT	0.1674981	0.005360559
22	24 hAPF_WT_Kymograph_Blade_004_1.tif.mat'	180116	Blade	24hAPF	WT	0.2754721	0.00647361
23	24 hAPF_WT_Kymograph_Blade_005_1.tif.mat'	180116	Blade	24hAPF	WT	0.3857155	0.006656427
24	24 hAPF_WT_Kymograph_Blade_006.tif.mat'	180116	Blade	24hAPF	WT	0.301455	0.005958861
25	24 hAPF_WT_Kymograph_Blade_006_1.tif.mat'	180116	Blade	24hAPF	WT	0.3786901	0.006820232
26	24 hAPF_WT_Kymograph_Blade_007.tif.mat'	180116	Blade	24hAPF	WT	0.1824112	0.006205184
27	24 hAPF_WT_Kymograph_Blade_007_1.tif.mat'	180116	Blade	24hAPF	WT	0.2036436	0.005730087
28	28 hAPF_Kymograph_Blade_001.tif.mat'	180117	Blade	28hAPF	WT	0.2405103	0.004820996
29	28 hAPF_Kymograph_Blade_001_1.tif.mat'	180117	Blade	28hAPF	WT	0.2996354	0.006186489
30	28 hAPF_Kymograph_Blade_002.tif.mat'	180117	Blade	28hAPF	WT	0.3263613	0.005688878
31	28 hAPF_Kymograph_Blade_002_1.tif.mat'	180117	Blade	28hAPF	WT	0.21655	0.006975653
32	28 hAPF_Kymograph_Blade_003.tif.mat'	180117	Blade	28hAPF	WT	0.136862	0.004348954
33	28 hAPF_Kymograph_Blade_003_1.tif.mat'	180117	Blade	28hAPF	WT	0.2075561	0.005648412
34	28 hAPF_Kymograph_Blade_005_1.tif.mat'	180117	Blade	28hAPF	WT	0.2447497	0.005737814
35	32 hAPF_Kymograph_Blade_001.tif.mat'	180117	Blade	32hAPF	WT	0.1444264	0.004546764
36	32 hAPF_Kymograph_Blade_001_1.tif.mat'	180117	Blade	32hAPF	WT	0.1535357	0.00490755
37	32 hAPF_Kymograph_Blade_003.tif.mat'	180117	Blade	32hAPF	WT	0.2251239	0.005166552
38	32 hAPF_Kymograph_Blade_003_1.tif.mat'	180117	Blade	32hAPF	WT	0.1581554	0.00443992
39	16 hAPF_stbm_Kymograph_Blade_001.tif.mat'	180517	Blade	16hAPF	stbm	-0.004284184	0.004680085
40	16 hAPF_stbm_Kymograph_Blade_002.tif.mat'	180517	Blade	16hAPF	stbm	-0.082324616	0.007411587
41	16 hAPF_stbm_Kymograph_Blade_003.tif.mat'	180517	Blade	16hAPF	stbm	-0.004108578	0.008535854
42	20 hAPF_stbm_Kymograph_Blade_002.tif.mat'	180517	Blade	20hAPF	stbm	-0.07360627	0.007564394
43	20 hAPF_stbm_Kymograph_Blade_001.tif.mat'	180518	Blade	20hAPF	stbm	0.08214128	0.006448523
44	20 hAPF_stbm_Kymograph_Blade_002.tif.mat'	180518	Blade	20hAPF	stbm	0.06941995	0.007439639
45	20 hAPF_stbm_Kymograph_Blade_003.tif.mat'	180518	Blade	20hAPF	stbm	0.04115733	0.006729664
46	20 hAPF_stbm_Kymograph_Blade_004.tif.mat'	180518	Blade	20hAPF	stbm	0.09374138	0.009311698
47	20 hAPF_stbm_Kymograph_Blade_005.tif.mat'	180518	Blade	20hAPF	stbm	0.07757998	0.006741251
48	20 hAPF_stbm_Kymograph_Blade_006.tif.mat'	180518	Blade	20hAPF	stbm	0.02556949	0.007007703
49	20 hAPF_stbm_Kymograph_Blade_007.tif.mat'	180518	Blade	20hAPF	stbm	0.13862833	0.008341349
50	20 hAPF_stbm_Kymograph_Blade_008.tif.mat'	180518	Blade	20hAPF	stbm	0.11593742	0.007526361
51	20 hAPF_stbm_Kymograph_Blade_009.tif.mat'	180518	Blade	20hAPF	stbm	0.08870134	0.009079418
52	20 hAPF_stbm_Kymograph_Blade_010.tif.mat'	180518	Blade	20hAPF	stbm	0.04820256	0.007326279
53	20 hAPF_stbm_Kymograph_Blade_011.tif.mat'	180518	Blade	20hAPF	stbm	0.10084227	0.006402527
54	22 hAPF_stbm_Kymograph_Blade_001.tif.mat'	180517	Blade	22hAPF	stbm	0.08193995	0.009940502
55	22 hAPF_stbm_Kymograph_Blade_002.tif.mat'	180517	Blade	22hAPF	stbm	0.15848149	0.006670699
56	22 hAPF_stbm_Kymograph_Blade_003.tif.mat'	180517	Blade	22hAPF	stbm	0.07392292	0.00817294
57	22 hAPF_stbm_Kymograph_Blade_004.tif.mat'	180517	Blade	22hAPF	stbm	0.11240965	0.006780101
58	22 hAPF_stbm_Kymograph_Blade_005.tif.mat'	180517	Blade	22hAPF	stbm	0.08894565	0.00862212
59	22 hAPF_stbm_Kymograph_Blade_006.tif.mat'	180517	Blade	22hAPF	stbm	0.16181417	0.007631139
60	22 hAPF_stbm_Kymograph_Blade_007.tif.mat'	180517	Blade	22hAPF	stbm	0.14015217	0.008528935
61	22 hAPF_stbm_Kymograph_Blade_008.tif.mat'	180517	Blade	22hAPF	stbm	0.12530147	0.006380144
62	24 hAPF_stbm_Kymograph_Blade_001.tif.mat'	180604	Blade	24hAPF	stbm	0.1694567	0.006165401
63	24 hAPF_stbm_Kymograph_Blade_003.tif.mat'	180604	Blade	24hAPF	stbm	0.1320841	0.005568094
64	24 hAPF_stbm_Kymograph_Blade_004.tif.mat'	180604	Blade	24hAPF	stbm	0.1825008	0.006024864
65	24 hAPF_stbm_Kymograph_Blade_005.tif.mat'	180604	Blade	24hAPF	stbm	0.1152895	0.006022713
66	24 hAPF_stbm_Kymograph_Blade_006.tif.mat'	180604	Blade	24hAPF	stbm	0.2449203	0.004947884
67	24 hAPF_stbm_Kymograph_Blade_007.tif.mat'	180604	Blade	24hAPF	stbm	0.260871	0.00543967
68	28 hAPF_stbm_180613_Kymograph_Blade_001.tif.mat'	180603	Blade	28hAPF	stbm	0.09814425	0.00411913
69	28 hAPF_stbm_180613_Kymograph_Blade_002.tif.mat'	180603	Blade	28hAPF	stbm	0.11381144	0.003756931
70	28 hAPF_stbm_180613_Kymograph_Blade_003.tif.mat'	180603	Blade	28hAPF	stbm	0.13481961	0.003862446
71	28 hAPF_stbm_180613_Kymograph_Blade_004.tif.mat'	180603	Blade	28hAPF	stbm	0.11420889	0.004007294
72	28 hAPF_stbm_180613_Kymograph_Blade_005.tif.mat'	180603	Blade	28hAPF	stbm	0.11077219	0.004748898
73	28 hAPF_stbm_180613_Kymograph_Blade_006.tif.mat'	180603	Blade	28hAPF	stbm	0.15235717	0.004511008
74	28 hAPF_stbm_180613_Kymograph_Blade_007.tif.mat'	180603	Blade	28hAPF	stbm	0.12307611	0.003615627
75	28 hAPF_stbm_180613_Kymograph_Blade_008.tif.mat'	180603	Blade	28hAPF	stbm	0.16360382	0.004981538
76	32 hAPF_stbm_Kymograph_Blade_001.tif.mat'	180603	Blade	32hAPF	stbm	0.09765889	0.003315712
77	32 hAPF_stbm_Kymograph_Blade_002.tif.mat'	180603	Blade	32hAPF	stbm	0.08987543	0.003797714
78	32 hAPF_stbm_Kymograph_Blade_002_1.tif.mat'	180603	Blade	32hAPF	stbm	0.10768836	0.00376736
79	32 hAPF_stbm_Kymograph_Blade_003.tif.mat'	180603	Blade	32hAPF	stbm	0.1117773	0.003399696
80	32 hAPF_stbm_Kymograph_Blade_004.tif.mat'	180603	Blade	32hAPF	stbm	0.09460138	0.003686856
81	32 hAPF_stbm_Kymograph_Blade_005.tif.mat'	180603	Blade	32hAPF	stbm	0.08157893	0.003476058
82	32 hAPF_stbm_Kymograph_Blade_006.tif.mat'	180603	Blade	32hAPF	stbm	0.11944597	0.004006252
83	32 hAPF_stbm_Kymograph_Blade_007.tif.mat'	180603	Blade	32hAPF	stbm	0.13202244	0.005268772
84	32 hAPF_stbm_Kymograph_Blade_008.tif.mat'	180603	Blade	32hAPF	stbm	0.17890774	0.002831844
85	32 hAPF_stbm_Kymograph_Blade_009.tif.mat'	180603	Blade	32hAPF	stbm	0.08245248	0.003264384
86	FMI_16 hAPF_Kymograph_Blade_001.tif.mat'	180628	Blade	16hAPF	FMI	0.038298497	0.005125827
87	FMI_16 hAPF_Kymograph_Blade_002.tif.mat'	180628	Blade	16hAPF	FMI	0.002903978	0.008607175
88	FMI_16 hAPF_Kymograph_Blade_003.tif.mat'	180628	Blade	16hAPF	FMI	0.019827956	0.00557646
89	FMI_16 hAPF_Kymograph_Blade_004.tif.mat'	180628	Blade	16hAPF	FMI	0.072679479	0.006164333
90	FMI_16 hAPF_Kymograph_Blade_005.tif.mat'	180628	Blade	16hAPF	FMI	0.03956087	0.007913093
91	FMI_16 hAPF_Kymograph_Blade_006.tif.mat'	180628	Blade	16hAPF	FMI	-0.046385886	0.007521044
92	FMI_16 hAPF_Kymograph_Blade_007.tif.mat'	180628	Blade	16hAPF	FMI	-0.019843534	0.006670959
93	FMI_16 hAPF_Kymograph_Blade_010.tif.mat'	180628	Blade	16hAPF	FMI	-0.021707207	0.007734997
94	FMI_16 hAPF_Kymograph_Blade_011.tif.mat'	180628	Blade	16hAPF	FMI	0.024290192	0.007993801
95	FMI_20 hAPF_Kymograph_Blade_001.tif.mat'	180628	Blade	20hAPF	FMI	0.0750069	0.008595319
96	FMI_20 hAPF_Kymograph_Blade_002.tif.mat'	180628	Blade	20hAPF	FMI	0.11863386	0.007784164
97	FMI_20 hAPF_Kymograph_Blade_003.tif.mat'	180628	Blade	20hAPF	FMI	0.06012033	0.006954239
98	FMI_20 hAPF_Kymograph_Blade_004.tif.mat'	180628	Blade	20hAPF	FMI	0.06814034	0.008210556
99	FMI_20 hAPF_Kymograph_Blade_005.tif.mat'	180628	Blade	20hAPF	FMI	0.09772624	0.006898758
100	FMI_20 hAPF_Kymograph_Blade_006.tif.mat'	180628	Blade	20hAPF	FMI	0.06540597	0.007812239
101	FMI_20 hAPF_Kymograph_Blade_007.tif.mat'	180628	Blade	20hAPF	FMI	0.16522286	0.00822051
102	FMI_22 hAPF_Kymograph_Blade_001.tif.mat'	180625	Blade	22hAPF	FMI	0.07877757	0.007795833
103	FMI_22 hAPF_Kymograph_Blade_002.tif.mat'	180625	Blade	22hAPF	FMI	0.10603948	0.007699065
104	FMI_22 hAPF_Kymograph_Blade_003.tif.mat'	180625	Blade	22hAPF	FMI	0.07290211	0.007915293
105	FMI_22 hAPF_Kymograph_Blade_004.tif.mat'	180625	Blade	22hAPF	FMI	0.10448154	0.005665372
106	FMI_22 hAPF_Kymograph_Blade_005.tif.mat'	180625	Blade	22hAPF	FMI	0.10901912	0.008728914
107	FMI_22 hAPF_Kymograph_Blade_006.tif.mat'	180625	Blade	22hAPF	FMI	0.05836446	0.005699487
108	FMI_24 hAPF_Kymograph_Blade_003.tif.mat'	180628	Blade	24hAPF	FMI	0.16273207	0.005485257
109	FMI_24 hAPF_Kymograph_Blade_004.tif.mat'	180628	Blade	24hAPF	FMI	0.24266964	0.006821739
110	FMI_24 hAPF_Kymograph_Blade_005.tif.mat'	180628	Blade	24hAPF	FMI	0.14693799	0.006815954
111	FMI_24 hAPF_Kymograph_Blade_006.tif.mat'	180628	Blade	24hAPF	FMI	0.11956468	0.008149292
112	FMI_24 hAPF_Kymograph_Blade_008.tif.mat'	180628	Blade	24hAPF	FMI	0.08091973	0.006202167
113	FMI_24 hAPF_Kymograph_Blade_009.tif.mat'	180628	Blade	24hAPF	FMI	0.17313557	0.005693851
114	FMI_28 hAPF_Kymograph_Blade_001.tif.mat'	180626	Blade	28hAPF	FMI	0.1776483	0.003900111
115	FMI_28 hAPF_Kymograph_Blade_002.tif.mat'	180626	Blade	28hAPF	FMI	0.1601391	0.00410773
116	FMI_28 hAPF_Kymograph_Blade_003.tif.mat'	180626	Blade	28hAPF	FMI	0.176301	0.005511178
117	FMI_28 hAPF_Kymograph_Blade_004.tif.mat'	180626	Blade	28hAPF	FMI	0.2255415	0.005235104
118	FMI_28 hAPF_Kymograph_Blade_005.tif.mat'	180626	Blade	28hAPF	FMI	0.2483588	0.003903548
119	FMI_28 hAPF_Kymograph_Blade_006.tif.mat'	180626	Blade	28hAPF	FMI	0.2513586	0.003669553
120	FMI_28 hAPF_Kymograph_Blade_007.tif.mat'	180626	Blade	28hAPF	FMI	0.1668041	0.004822499
121	FMI_32 hAPF_Kymograph_Blade_001.tif.mat'	180628	Blade	32hAPF	FMI	0.12264045	0.004938604
122	FMI_32 hAPF_Kymograph_Blade_002.tif.mat'	180628	Blade	32hAPF	FMI	0.07422825	0.003975998
123	FMI_32 hAPF_Kymograph_Blade_004.tif.mat'	180628	Blade	32hAPF	FMI	0.06972623	0.003974401
124	FMI_32 hAPF_Kymograph_Blade_005.tif.mat'	180628	Blade	32hAPF	FMI	0.07175488	0.004515573
125	FMI_32 hAPF_Kymograph_Blade_006.tif.mat'	180628	Blade	32hAPF	FMI	0.11670534	0.003952127
126	FMI_32 hAPF_Kymograph_Blade_007.tif.mat'	180628	Blade	32hAPF	FMI	0.05976175	0.003680471
127	200310_WT_20 hAPF_Kymograph_Blade_001.jpg.mat'	200310	Blade	20hAPF	WT	0.05904991	0.006594752
128	200310_WT_20 hAPF_Kymograph_Blade_002.jpg.mat'	200310	Blade	20hAPF	WT	0.10012502	0.008142875
129	200310_WT_20 hAPF_Kymograph_Blade_003.jpg.mat'	200310	Blade	20hAPF	WT	0.11692462	0.007408507
130	200310_WT_20 hAPF_Kymograph_Blade_004.jpg.mat'	200310	Blade	20hAPF	WT	0.12822224	0.006844649
131	200310_WT_20 hAPF_Kymograph_Blade_005.jpg.mat'	200310	Blade	20hAPF	WT	0.05703261	0.008908686
132	200310_WT_22 hAPF_Kymograph_Blade_001.jpg.mat'	200310	Blade	22hAPF	WT	0.1487995	0.008411431
133	200310_WT_22 hAPF_Kymograph_Blade_002.jpg.mat'	200310	Blade	22hAPF	WT	0.1123722	0.005926892
134	200310_WT_22 hAPF_Kymograph_Blade_003.jpg.mat'	200310	Blade	22hAPF	WT	0.1277322	0.005190974
135	200310_WT_24 hAPF_Kymograph_Blade_001.jpg.mat'	200310	Blade	24hAPF	WT	0.2407067	0.006364823
136	200310_WT_24 hAPF_Kymograph_Blade_002.jpg.mat'	200310	Blade	24hAPF	WT	0.1769264	0.00848033
137	200310_WT_24 hAPF_Kymograph_Blade_003.jpg.mat'	200310	Blade	24hAPF	WT	0.1835495	0.007064479
138	'200701_WT_24hAPF_Kymograph_Blade_001.jpg.mat'	200701	Blade	24hAPF	WT	0.2699007	0.006429371
139	'200701_WT_24hAPF_Kymograph_Blade_002.jpg.mat'	200701	Blade	24hAPF	WT	0.254479	0.00772441
140	NA	NA	Blade	18hAPF	WT	NA	NA
141	NA	NA	Blade	26hAPF	WT	NA	NA
142	NA	NA	Blade	30hAPF	WT	NA	NA
