# Supplementary material for: Core PCP mutations affect short-time mechanical properties but not tissue morphogenesis in the Drosophila pupal wing
Source: eLife. 2023 Dec 20;12:e85581. doi: 10.7554/eLife.85581 (PMC10843330; doi:10.7554/eLife.85581)
Supplement: Source code 1. — Inputs raw image of an adult wing and outputs text document containing quantifications of area, perimeter, major axis length, minor axis length, and other measurements not used in this manuscript. [file elife-85581-code1.zip]

Archive with 1 entries (1 files):
- 14-12-2022-ADV-eLife-85581/SourceCode1_clickrotate_parameters.ijm
