# Supplementary material for: Core PCP mutations affect short-time mechanical properties but not tissue morphogenesis in the Drosophila pupal wing
Source: eLife. 2023 Dec 20;12:e85581. doi: 10.7554/eLife.85581 (PMC10843330; doi:10.7554/eLife.85581)
Supplement: Source code 2. — Inputs stack of images from a timelapse laser ablation experiment. Outputs kymograph image that is later used to compute the initial recoil velocity upon ablation (Source code 3). [file elife-85581-code2.zip]

Archive with 1 entries (1 files):
- 14-12-2022-ADV-eLife-85581/SourceCode2_DrawKymographs.ijm
