# Supplementary material for: Core PCP mutations affect short-time mechanical properties but not tissue morphogenesis in the Drosophila pupal wing
Source: eLife. 2023 Dec 20;12:e85581. doi: 10.7554/eLife.85581 (PMC10843330; doi:10.7554/eLife.85581)
Supplement: Source code 3. — Inputs include the path to a folder containing the kymograph for each cut, as well as the pixel size in microns and time interval between image acquisition. Outputs a mat file containing the initial recoil velocity calculated as the average between the recoil velocities of the two membranes of the ablated cell. [file elife-85581-code3.zip]

Archive with 1 entries (1 files):
- 14-12-2022-ADV-eLife-85581/SourceCode3_LaserAblation1.m
