# Supplementary material for: Core PCP mutations affect short-time mechanical properties but not tissue morphogenesis in the Drosophila pupal wing
Source: eLife. 2023 Dec 20;12:e85581. doi: 10.7554/eLife.85581 (PMC10843330; doi:10.7554/eLife.85581)
Supplement: Source code 4. — Inputs the path to a folder containing the mat files output from first script (Source code 3). Outputs a list of recoil velocities for each analyzed laser ablation experiment. [file elife-85581-code4.zip › 14-12-2022-ADV-eLife-85581/SourceCode4_LaserAblation2.m]

%%
clc;
clear;

%%
%specify same path as first laser_ablation.mat script
read_folder = '/Volumes/project_romina_wing/laser_cuts_pk_stbm_wt_fmi/pupal_wing_line_cuts/APoriented_analyzed_cuts/10um_BladeControlAndpkRNAi_oneplane_2003and04and08and10/10um_nabGal4_EcadGFP_UASpkRNAi11099_28hAPF_oneplane_201015';

cd(read_folder);
    files = dir('*.mat');
    M = numel(files);
    rec_stat = []
    for j=1:M
        load(files(j).name);
        rec_stat = cat(1,rec_stat,rec_vel);
    end
    
    mn = mean(rec_stat);
    sd = std(rec_stat);
    se = sd/sqrt(numel(rec_stat));
    
    Z = cat(2,mn,sd,se);
    
    
    %mn_iso = mean(viso_stat);
    %sd_iso = std(viso_stat);
    %se_iso = sd_iso/sqrt(numel(viso_stat));
    %Z1 = cat(2,mn_iso,sd_iso,se_iso);
    
    %mn_aniso = mean(vaniso_stat);
    %sd_aniso = std(vaniso_stat);
    %se_aniso = sd_aniso/sqrt(numel(vaniso_stat));
    %Z2 = cat(2,mn_aniso,sd_aniso,se_aniso);
    
    %v_iso_AT = cat(1,v_iso_AT,Z1);
    %v_aniso_AT = cat(1,v_aniso_AT,Z2);
    
    %Z = cat(2,viso_stat,vaniso_stat,vmaj_stat,vmin_stat);
    
    


        
